# Supplementary material for: Integrated Analysis of microRNA and mRNA Transcriptome Reveals the Molecular Mechanism of Solanum lycopersicum Response to Bemisia tabaci and Tomato chlorosis virus
Source: Front Microbiol. 2021 Jun 22;12:693574. doi: 10.3389/fmicb.2021.693574 (PMC8258350; doi:10.3389/fmicb.2021.693574)
Supplement: Supplementary Table 1 — Quality of the transcriptome data of each sample. [file Table_1.XLSX]

## Sheet: Sheet1
Table S1. Quality of the transcriptome data of each sample
Sample	Raw reads	Raw bases	Clean reads	Clean bases	Error rate(%)	Q20(%)	Q30(%)	GC content(%)
H1	50655910	7649042410	50277940	7516926802	0.023	98.89	96.17	42.89
H2	42436424	6407900024	42070180	6285851086	0.0231	98.83	96.02	42.87
H3	46277616	6987920016	45864566	6848840369	0.0232	98.81	95.98	42.82
HQ1	47311178	7143987878	46856894	6968605709	0.0232	98.78	95.9	43.55
HQ2	49302908	7444739108	48886132	7276343716	0.0232	98.78	95.89	43.37
HQ3	48755988	7362154188	48353814	7204544723	0.0233	98.76	95.83	43.24
V1	48016070	7250426570	47604344	7113771964	0.0231	98.86	96.1	42.94
V2	48889252	7382277052	48468410	7197869399	0.0231	98.86	96.11	42.96
V3	51109240	7717495240	50706666	7543342519	0.0231	98.84	96.03	42.91
VQ1	53658302	8102403602	53227856	7935508887	0.0232	98.79	95.93	42.97
VQ2	49452330	7467301830	49077954	7333694742	0.0231	98.86	96.08	42.86
VQ3	49483136	7471953536	49095716	7331104243	0.0232	98.8	95.9	42.81
Total	585348354	88387601454	580490472	86556404159
