# Supplementary material for: Integrated Analysis of microRNA and mRNA Transcriptome Reveals the Molecular Mechanism of Solanum lycopersicum Response to Bemisia tabaci and Tomato chlorosis virus
Source: Front Microbiol. 2021 Jun 22;12:693574. doi: 10.3389/fmicb.2021.693574 (PMC8258350; doi:10.3389/fmicb.2021.693574)
Supplement: Supplementary Table 2 — Differentially expressed mRNAs between the different treatment groups. [file Table_2.XLSX]

## Sheet: Sheet1
Table S2. Differentially expressed mRNAs between the different treatment groups.
Group	Gene_id	Gene name	Gene description	FC(VQ/H)	Log2FC(VQ/H)	Pvalue	Padjust	Significant	Regulate
H_vs_HQ	Solyc00g006805.1	Solyc00g006805.1	AMP-dependent synthetase and ligase family protein (AHRD V3.3 --* AT4G05160.1)	0.441	-1.17957	4.47206e-07	7.23929e-06	yes	down
	Solyc00g009140.3	Solyc00g009140.3	NAD(P)-binding Rossmann-fold superfamily protein (AHRD V3.3 *** AT4G09750.1)	0.456	-1.1333	5.45423e-09	1.2539e-07	yes	down
	Solyc00g050430.3	Solyc00g050430.3	bHLH transcription factor 073	0.263	-1.92504	3.54394e-10	9.87021e-09	yes	down
	Solyc00g068980.2	Solyc00g068980.2	LOW QUALITY:Superoxide dismutase [Cu-Zn] 1 (AHRD V3.3 --* SODC1_ORYSI)	3.234	1.69333	0.00880199	0.0393856	yes	up
	Solyc00g085070.3	Solyc00g085070.3	Squalene monooxygenase (AHRD V3.3 *** ERG1_PANGI)	3.919	1.9705	3.22408e-06	4.38905e-05	yes	up
	Solyc00g136560.3	Solyc00g136560.3	Alkyl transferase (AHRD V3.3 *** K7X479_SOLLC)	3.791	1.92272	4.43229e-08	8.79645e-07	yes	up
	Solyc00g170200.1	Solyc00g170200.1	LOW QUALITY:Sigma factor sigB regulation protein rsbQ (AHRD V3.3 *** A0A0B2Q4V2_GLYSO)	2.515	1.33079	1.74742e-11	5.86847e-10	yes	up
	Solyc00g272810.1	Solyc00g272810.1	Tyramine N-feruloyltransferase 4/11, putative (AHRD V3.3 *** B9T0B8_RICCO)	2.517	1.3315	0.00887221	0.0396187	yes	up
	Solyc00g322635.1	Solyc00g322635.1	MLP-like protein 28 (AHRD V3.3 *** AT1G70830.2)	0.479	-1.06282	0.00146817	0.00911865	yes	down
	Solyc01g005010.3	Solyc01g005010.3	XRI1-like protein (AHRD V3.3 *** AT2G01990.2)	0.432	-1.2116	0.000452003	0.00337851	yes	down
	Solyc01g005120.3	Solyc01g005120.3	Xyloglucan endotransglucosylase/hydrolase (AHRD V3.3 *** K4AS79_SOLLC)	0.422	-1.24602	5.36279e-09	1.23678e-07	yes	down
	Solyc01g005300.3	Solyc01g005300.3	Flavin-binding kelch domain F box protein (AHRD V3.3 *** A0A088AWQ7_SOYBN)	2.046	1.03312	7.31618e-18	4.87663e-16	yes	up
	Solyc01g006020.3	Solyc01g006020.3	6,7-dimethyl-8-ribityllumazine synthase (AHRD V3.3 *** AT3G32930.2)	2.496	1.31948	5.35981e-22	5.25478e-20	yes	up
	Solyc01g006080.2	Solyc01g006080.2	plant/protein (DUF789) (AHRD V3.3 *** AT1G03610.1)	8.332	3.0587	0.00536684	0.0266671	yes	up
	Solyc01g006100.3	Solyc01g006100.3	cytosine-5 DNA methyltransferase1L	2.842	1.50714	0.000182537	0.00154641	yes	up
	Solyc01g006320.3	Solyc01g006320.3	Late embryogenesis abundant (LEA) hydroxyproline-rich glycoprotein family (AHRD V3.3 *** AT3G20600.1)	0.299	-1.7405	2.89261e-10	8.14962e-09	yes	down
	Solyc01g006430.3	Solyc01g006430.3	Fatty acid desaturase (AHRD V3.3 *** M4QSE6_9ERIC)	2.394	1.25946	7.78466e-08	1.4774e-06	yes	up
	Solyc01g006545.1	Solyc01g006545.1	Leucine-rich repeat receptor-like protein kinase family protein (AHRD V3.3 *-* AT3G24240.1)	2.026	1.01881	0.00373916	0.0197892	yes	up
	Solyc01g006660.2	Solyc01g006660.2	Subtilisin-like protease (AHRD V3.3 *** A0A0B2PIS0_GLYSO)	2.38	1.25083	0.000868248	0.00583898	yes	up
	Solyc01g006670.2	Solyc01g006670.2	Glycosyltransferase (AHRD V3.3 *** K4D910_SOLLC)	4.907	2.29496	6.49245e-15	3.33203e-13	yes	up
	Solyc01g006680.3	Solyc01g006680.3	2-oxoglutarate (2OG) and Fe(II)-dependent oxygenase superfamily protein (AHRD V3.3 *** AT3G20810.5)	2.218	1.1492	2.88593e-13	1.23959e-11	yes	up
	Solyc01g006790.2	Solyc01g006790.2	BnaAnng41820D protein (AHRD V3.3 *** A0A078K412_BRANA)	3.41	1.76968	0.00821445	0.0372908	yes	up
	Solyc01g007020.3	Solyc01g007020.3	U-box domain-containing family protein (AHRD V3.3 *** B9IIK9_POPTR)	0.252	-1.98994	0.00278528	0.015614	yes	down
	Solyc01g007190.3	Solyc01g007190.3	LOW QUALITY:UvrABC system protein A (AHRD V3.3 *** A0A1D1YSC2_9ARAE)	0.227	-2.13889	1.65473e-11	5.57433e-10	yes	down
	Solyc01g008400.3	Solyc01g008400.3	mediator of RNA polymerase II transcription subunit (AHRD V3.3 --* AT1G23230.3)	0.451	-1.14982	0.00421251	0.021819	yes	down
	Solyc01g008420.3	Solyc01g008420.3	Protein DETOXIFICATION (AHRD V3.3 *** K4AT40_SOLLC)	0.201	-2.31452	5.00004e-07	7.98509e-06	yes	down
	Solyc01g008910.2	Solyc01g008910.2	Scarecrow-like transcription factor 3 family protein (AHRD V3.3 *** B9HP16_POPTR)	0.449	-1.1568	0.00167137	0.0101586	yes	down
	Solyc01g008930.4	Solyc01g008930.4	AUREA phytochromobilin synthase	0.446	-1.16619	3.14764e-12	1.17636e-10	yes	down
	Solyc01g009760.3	Solyc01g009760.3	GRAM domain protein/ABA-responsive-like protein (AHRD V3.3 *** G7KW78_MEDTR)	0.491	-1.02639	0.00481734	0.0243405	yes	down
	Solyc01g010050.3	Solyc01g010050.3	S-adenosylmethionine decarboxylase proenzyme (AHRD V3.3 *** K4ATK0_SOLLC)	2.228	1.15544	6.99269e-19	5.1649e-17	yes	up
	Solyc01g010060.2	Solyc01g010060.2	LOW QUALITY:ARM repeat superfamily protein (AHRD V3.3 --* AT5G65920.2)	2.709	1.43776	0.00103909	0.0067915	yes	up
	Solyc01g010180.3	Solyc01g010180.3	DEA(D/H)-box RNA helicase family protein (AHRD V3.3 --* AT3G61240.2)	2.234	1.15969	1.84283e-12	7.15626e-11	yes	up
	Solyc01g010390.3	Solyc01g010390.3	Beta-glucosidase, putative (AHRD V3.3 *** B9REF8_RICCO)	0.484	-1.04745	0.000147912	0.00128632	yes	down
	Solyc01g010465.1	Solyc01g010465.1	5'-AMP-activated protein kinase subunit beta-1 (AHRD V3.3 *-* A0A1D1Y9A4_9ARAE)	0.014	-6.20692	0.0003966	0.00301595	yes	down
	Solyc01g010480.3	Solyc01g010480.3	LOV/LOV protein (AHRD V3.3 *** E3WH16_SOLLC)	8.563	3.09804	8.59671e-83	6.26499e-80	yes	up
	Solyc01g014560.3	Solyc01g014560.3	Serine/threonine-protein kinase (AHRD V3.3 *** K4ASL8_SOLLC)	2.666	1.41491	3.60452e-05	0.0003719	yes	up
	Solyc01g017720.2	Solyc01g017720.2	Maturase K (AHRD V3.3 --* H9NKB3_9ASTR)	0.418	-1.25861	0.00885579	0.0395535	yes	down
	Solyc01g020378.1	Solyc01g020378.1	LOW QUALITY:Calcium-binding EF-hand family protein, putative (AHRD V3.3 *** A0A061FAV4_THECC)	2.131	1.09161	0.0051733	0.0258228	yes	up
	Solyc01g049880.3	Solyc01g049880.3	DegP protease 7 (AHRD V3.3 --* AT3G03380.2)	2.154	1.10685	7.86979e-14	3.56226e-12	yes	up
	Solyc01g057000.3	Solyc01g057000.3	Universal stress protein	0.077	-3.69603	0.00434047	0.0223968	yes	down
	Solyc01g057770.3	Solyc01g057770.3	Boron transporter (AHRD V3.3 *** B6V758_VITVI)	0.383	-1.38448	4.92403e-08	9.68112e-07	yes	down
	Solyc01g058720.3	Solyc01g058720.3	Calcium-binding EF-hand (AHRD V3.3 *** A0A103XT58_CYNCS)	0.372	-1.42695	2.12539e-09	5.22107e-08	yes	down
	Solyc01g065510.2	Solyc01g065510.2	CheY-like two-component responsive regulator family protein (AHRD V3.3 --* AT4G18020.9)	0.438	-1.19128	0.000677024	0.00474416	yes	down
	Solyc01g065530.3	Solyc01g065530.3	Protein COBRA, putative (AHRD V3.3 *** B9RZK6_RICCO)	0.443	-1.17507	8.86731e-06	0.000107823	yes	down
	Solyc01g065700.3	Solyc01g065700.3	Protein phosphatase 2C family protein (AHRD V3.3 *** AT5G27930.2)	0.084	-3.56526	0.000528945	0.00384964	yes	down
	Solyc01g066290.2	Solyc01g066290.2	LOW QUALITY:Xaa-Pro aminopeptidase 1 (AHRD V3.3 --* A0A199W6F4_ANACO)	3.546	1.82623	1.00941e-10	3.09519e-09	yes	up
	Solyc01g066680.3	Solyc01g066680.3	Pollen Ole e 1 allergen and extensin family protein, putative (AHRD V3.3 *** A0A061EQC5_THECC)	2.537	1.34325	6.81736e-14	3.11165e-12	yes	up
	Solyc01g067120.3	Solyc01g067120.3	Cullin 1, putative (AHRD V3.3 *** A0A061EP85_THECC)	3.711	1.89172	4.73896e-10	1.28228e-08	yes	up
	Solyc01g067440.3	Solyc01g067440.3	Glutaredoxin family protein (AHRD V3.3 *** AT3G21460.1)	7.814	2.96606	0.000987689	0.00650221	yes	up
	Solyc01g067460.2	Solyc01g067460.2	Glutaredoxin family protein (AHRD V3.3 *** D7MAE7_ARALL)	41.998	5.39224	3.95129e-10	1.09351e-08	yes	up
	Solyc01g067530.3	Solyc01g067530.3	GTPase obg (AHRD V3.3 *** W9RHI6_9ROSA)	0.405	-1.3041	1.4222e-20	1.19591e-18	yes	down
	Solyc01g067620.3	Solyc01g067620.3	2-oxoglutarate (2OG) and Fe(II)-dependent oxygenase superfamily protein (AHRD V3.3 *** AT3G21420.1)	0.239	-2.06774	1.81369e-05	0.000201795	yes	down
	Solyc01g067660.3	Solyc01g067660.3	1,4-alpha-glucan-maltohydrolase	0.433	-1.2064	1.06086e-08	2.32635e-07	yes	down
	Solyc01g067890.3	Solyc01g067890.3	1-D-deoxyxylulose 5-phosphate synthase	3.585	1.84199	1.81226e-23	1.96146e-21	yes	up
	Solyc01g068260.3	Solyc01g068260.3	BRCT domain-containing family protein (AHRD V3.3 *-* U5GIX9_POPTR)	4.391	2.13443	0.0095739	0.0421325	yes	up
	Solyc01g068560.3	Solyc01g068560.3	Agglutinin-like protein ALA1, putative isoform 3 (AHRD V3.3 --* A0A061FRH3_THECC)	5.175	2.37164	4.34598e-43	1.23398e-40	yes	up
	Solyc01g073720.2	Solyc01g073720.2	LOW QUALITY:RING/U-box superfamily protein (AHRD V3.3 --* AT3G26730.8)	0.39	-1.35989	0.00871923	0.0390793	yes	down
	Solyc01g073970.3	Solyc01g073970.3	Histone H3 (AHRD V3.3 *** A0A068VC55_COFCA)	3.012	1.59049	8.26017e-05	0.000774204	yes	up
	Solyc01g074000.3	Solyc01g074000.3	Histone H3 (AHRD V3.3 *** A0A0E0P928_ORYRU)	2.802	1.4867	0.0111882	0.0479435	yes	up
	Solyc01g079110.3	Solyc01g079110.3	Histone H3 (AHRD V3.3 *** A0A0V0H170_SOLCH)	4.402	2.138	7.769e-08	1.4757e-06	yes	up
	Solyc01g079180.3	Solyc01g079180.3	Pectinesterase (AHRD V3.3 *** K4AXG4_SOLLC)	0.116	-3.10448	0.000891755	0.00597683	yes	down
	Solyc01g079580.3	Solyc01g079580.3	DNAJ heat shock N-terminal domain-containing family protein (AHRD V3.3 *** B9GSH4_POPTR)	0.478	-1.06517	0.000187008	0.0015792	yes	down
	Solyc01g079670.2	Solyc01g079670.2	LOW QUALITY:cotton fiber protein (AHRD V3.3 *** AT5G38700.1)	0.108	-3.21381	0.000231697	0.00190007	yes	down
	Solyc01g079880.3	Solyc01g079880.3	Stem-specific TSJT1 (AHRD V3.3 *** A0A0B0MRD0_GOSAR)	2.19	1.13118	3.9015e-14	1.82262e-12	yes	up
	Solyc01g080010.2	Solyc01g080010.2	xyloglucan endoglucanase inhibitor	0.488	-1.03495	0.00147627	0.00915884	yes	down
	Solyc01g080020.2	Solyc01g080020.2	Eukaryotic aspartyl protease family protein, putative (AHRD V3.3 *** A0A061ELJ0_THECC)	4.239	2.08384	1.10447e-09	2.82421e-08	yes	up
	Solyc01g080130.2	Solyc01g080130.2	cytochrome P450 family protein (AHRD V3.3 *** AT3G06150.1)	0.416	-1.26692	1.56067e-17	1.02158e-15	yes	down
	Solyc01g080600.3	Solyc01g080600.3	Histone H3 (AHRD V3.3 *** A0A068VC55_COFCA)	3.091	1.62807	0.000796248	0.00544693	yes	up
	Solyc01g080750.3	Solyc01g080750.3	ARM repeat superfamily protein (AHRD V3.3 *** A0A061ENA2_THECC)	2.639	1.40004	0.0111423	0.0477605	yes	up
	Solyc01g080890.2	Solyc01g080890.2	KH domain-containing protein / zinc finger (CCCH type) family protein (AHRD V3.3 --* AT5G06770.6)	0.449	-1.15477	1.80853e-05	0.000201528	yes	down
	Solyc01g081173.1	Solyc01g081173.1	Beta-glucosidase, putative (AHRD V3.3 *-* B9SAQ6_RICCO)	0.196	-2.35051	0.000197017	0.00164655	yes	down
	Solyc01g081210.3	Solyc01g081210.3	F-box/kelch-repeat protein SKIP25, putative (AHRD V3.3 *** G7K6R4_MEDTR)	6.375	2.67243	1.66613e-19	1.28716e-17	yes	up
	Solyc01g081440.3	Solyc01g081440.3	nuclear factor 1 A-type protein (DUF1005) (AHRD V3.3 *** AT5G17640.1)	0.399	-1.32552	8.42995e-12	2.98227e-10	yes	down
	Solyc01g081620.3	Solyc01g081620.3	Vacuolar protein sorting-associated protein 62 (AHRD V3.3 *** A0A103Y146_CYNCS)	0.206	-2.28044	3.67073e-05	0.000378196	yes	down
	Solyc01g086640.2	Solyc01g086640.2	LOW QUALITY:O-fucosyltransferase family protein (AHRD V3.3 *** AT2G44500.1)	0.357	-1.48534	0.000290466	0.0023059	yes	down
	Solyc01g086660.2	Solyc01g086660.2	LOW QUALITY:agenet domain protein (DOMAIN OF UNKNOWN FUNCTION 724 2) (AHRD V3.3 --* AT1G11420.1)	0.246	-2.02539	6.80101e-06	8.50632e-05	yes	down
	Solyc01g086670.3	Solyc01g086670.3	LOW QUALITY:Expressed protein-RZ53 (AHRD V3.3 --* E0CW61_9ORYZ)	0.212	-2.23877	1.05973e-11	3.68346e-10	yes	down
	Solyc01g086680.3	Solyc01g086680.3	glutathione S-transferase T1	0.206	-2.28277	0.00125965	0.00796178	yes	down
	Solyc01g086800.3	Solyc01g086800.3	Histone H3 (AHRD V3.3 *** H3_VOLCA)	4.424	2.14549	0.000235496	0.00192329	yes	up
	Solyc01g086820.3	Solyc01g086820.3	Histone H3 (AHRD V3.3 *** A0A068VC55_COFCA)	3.43	1.77831	0.000112762	0.0010183	yes	up
	Solyc01g086840.3	Solyc01g086840.3	Thaumatin-like protein (AHRD V1 ***- Q5DWG1_CRYJA)%3B contains Interpro domain(s) IPR001938	12.479	3.6414	0.00107056	0.00694451	yes	up
	Solyc01g087160.2	Solyc01g087160.2	Tetratricopeptide repeat (TPR)-like superfamily protein (AHRD V3.3 --* AT1G80880.3)	2.299	1.20112	1.0795e-07	2.00178e-06	yes	up
	Solyc01g087500.3	Solyc01g087500.3	DNA topoisomerase 2 (AHRD V3.3 *** K4AYE0_SOLLC)	2.263	1.17847	0.000341569	0.00264531	yes	up
	Solyc01g087690.2	Solyc01g087690.2	Sigma factor (AHRD V3.3 *** A0A0G2STQ4_9ROSI)	0.485	-1.04478	9.48225e-09	2.10041e-07	yes	down
	Solyc01g087800.2	Solyc01g087800.2	LOW QUALITY:Subtilisin-like protease (AHRD V3.3 *** O82777_SOLLC)	2.252	1.17132	3.97695e-06	5.27909e-05	yes	up
	Solyc01g087810.2	Solyc01g087810.2	subtilisin-like serine protease family protein	4.823	2.26983	1.22372e-05	0.000143839	yes	up
	Solyc01g087820.2	Solyc01g087820.2	subtilisin-like protease 4B	3.375	1.75474	6.03845e-10	1.60607e-08	yes	up
	Solyc01g088050.3	Solyc01g088050.3	Kinase family protein (AHRD V3.3 *** D7LU09_ARALL)	0.435	-1.19944	4.50149e-08	8.90644e-07	yes	down
	Solyc01g088500.3	Solyc01g088500.3	Wall-associated receptor kinase-like 20 (AHRD V3.3 *** A0A0B0PGP7_GOSAR)	0.279	-1.84027	0.00503455	0.0252745	yes	down
	Solyc01g088660.3	Solyc01g088660.3	senescence-associated family protein (DUF581) (AHRD V3.3 *** AT2G44670.1)	0.337	-1.56942	1.78412e-24	2.19136e-22	yes	down
	Solyc01g090340.2	Solyc01g090340.2	Ethylene-responsive transcription factor, putative (AHRD V3.3 *** B9RD03_RICCO)	4.344	2.11912	1.81479e-07	3.19974e-06	yes	up
	Solyc01g090970.3	Solyc01g090970.3	14 kDa proline-rich protein DC2.15 (AHRD V3.3 *** A0A151QNX1_CAJCA)	7.164	2.84082	4.49417e-08	8.9e-07	yes	up
	Solyc01g091010.3	Solyc01g091010.3	CRABS CLAW-like protein1a	4.834	2.2731	0.000262674	0.00211797	yes	up
	Solyc01g091030.3	Solyc01g091030.3	Small auxin up-regulated RNA1	2.45	1.29301	7.05626e-05	0.000676838	yes	up
	Solyc01g091260.3	Solyc01g091260.3	Myeloid leukemia factor 1 (AHRD V3.3 *** A0A0B0Q1A9_GOSAR)	3.741	1.90339	4.44274e-06	5.82673e-05	yes	up
	Solyc01g091320.3	Solyc01g091320.3	sterol C4-methyl oxidase 1-2 (AHRD V3.3 *** AT4G22756.1)	2.538	1.34365	3.87771e-09	9.11595e-08	yes	up
	Solyc01g091360.3	Solyc01g091360.3	DUF1499 family protein (AHRD V3.3 *** AT3G60810.1)	0.491	-1.02503	0.00489956	0.0246818	yes	down
	Solyc01g091370.3	Solyc01g091370.3	AT hook motif DNA-binding family protein (AHRD V3.3 *** A0A072U297_MEDTR)	0.355	-1.49388	4.43529e-10	1.21363e-08	yes	down
	Solyc01g091490.3	Solyc01g091490.3	Class III homeobox-leucine zipper protein (AHRD V3.3 --* I0IUI3_9ASPA)	0.372	-1.42823	2.73049e-08	5.62116e-07	yes	down
	Solyc01g091700.3	Solyc01g091700.3	F-box family protein (AHRD V3.3 *** B9IC61_POPTR)	0.389	-1.36104	8.75694e-08	1.64479e-06	yes	down
	Solyc01g091770.3	Solyc01g091770.3	RING/U-box superfamily protein (AHRD V3.3 *** A0A061DVK5_THECC)	0.374	-1.41791	8.81592e-05	0.000820879	yes	down
	Solyc01g091830.3	Solyc01g091830.3	DUF4378 domain protein (AHRD V3.3 *** AT4G00770.1)	2.347	1.23078	2.77969e-07	4.72568e-06	yes	up
	Solyc01g091870.3	Solyc01g091870.3	SPX domain-containing family protein (AHRD V3.3 *** B9GW54_POPTR)	60.924	5.92893	0.00184813	0.0110822	yes	up
	Solyc01g093980.3	Solyc01g093980.3	Gibberellin 20-oxidase 4 (AHRD V1 ***- B2MWW5_SOLLC)%3B contains Interpro domain(s) IPR005123 Oxoglutarate and iron-dependent oxygenase	0.06	-4.06954	0.000792667	0.00542752	yes	down
	Solyc01g093990.3	Solyc01g093990.3	Glyoxylate reductase (AHRD V3.3 *** A0A0B0NFA9_GOSAR)	0.445	-1.16871	2.47203e-12	9.41567e-11	yes	down
	Solyc01g094220.3	Solyc01g094220.3	carbonyl reductase-like	0.39	-1.35859	4.02619e-10	1.11002e-08	yes	down
	Solyc01g094720.3	Solyc01g094720.3	Phosphate transporter (AHRD V3.3 *** A0A0B5WYA8_MANES)	0.406	-1.30096	4.91311e-26	6.84174e-24	yes	down
	Solyc01g094910.3	Solyc01g094910.3	ferric-chelate reductase	2.3	1.20173	8.05505e-05	0.000757778	yes	up
	Solyc01g094940.3	Solyc01g094940.3	Kinase family protein (AHRD V3.3 *** D7KQ62_ARALL)	0.333	-1.58788	6.06788e-16	3.38424e-14	yes	down
	Solyc01g095030.3	Solyc01g095030.3	Myb family transcription factor family protein (AHRD V3.3 *** B9I8P3_POPTR)	2.877	1.52463	8.92978e-24	9.9608e-22	yes	up
	Solyc01g095270.3	Solyc01g095270.3	DUF2358 family protein (DUF2358) (AHRD V3.3 *** AT2G46220.1)	2.098	1.06902	6.06624e-11	1.91451e-09	yes	up
	Solyc01g095305.1	Solyc01g095305.1	Protein PHOSPHATE STARVATION RESPONSE 2 (AHRD V3.3 --* PHR2_ORYSJ)	0.066	-3.92508	2.51302e-193	1.8314e-189	yes	down
	Solyc01g095320.3	Solyc01g095320.3	BAG family molecular chaperone regulator 6 (AHRD V3.3 *** A0A0B2R655_GLYSO)	0.114	-3.13157	3.57057e-59	1.66092e-56	yes	down
	Solyc01g095530.2	Solyc01g095530.2	LOW QUALITY:cytoplasmic tRNA 2-thiolation protein (AHRD V3.3 *** AT3G55570.1)	5.483	2.45499	1.69136e-07	3.01125e-06	yes	up
	Solyc01g095570.3	Solyc01g095570.3	Mitochondrial substrate carrier family protein (AHRD V3.3 *** B9I8V0_POPTR)	2.33	1.22016	4.2917e-12	1.57432e-10	yes	up
	Solyc01g095610.3	Solyc01g095610.3	protein trichome birefringence-like 25	0.401	-1.31921	3.6603e-08	7.36202e-07	yes	down
	Solyc01g095930.3	Solyc01g095930.3	O-acyltransferase WSD1-like protein (AHRD V3.3 *** A0A0B0P708_GOSAR)	4.561	2.18936	6.12419e-05	0.000597471	yes	up
	Solyc01g096420.3	Solyc01g096420.3	NADPH:quinone oxidoreductase (AHRD V3.3 *** AT3G27890.1)	2.131	1.0914	1.04992e-09	2.69102e-08	yes	up
	Solyc01g096620.3	Solyc01g096620.3	MATH and LRR domain-containing protein PFE0570w, putative isoform 2 (AHRD V3.3 *-* A0A061FQQ6_THECC)	2.657	1.40954	7.89108e-17	4.88733e-15	yes	up
	Solyc01g096730.2	Solyc01g096730.2	zinc induced facilitator-like 1 (AHRD V3.3 *** AT5G13750.1)	0.431	-1.21343	1.98297e-05	0.000218847	yes	down
	Solyc01g096740.3	Solyc01g096740.3	Protein zinc induced facilitator-like 1 (AHRD V3.3 *** A0A0B0NBA1_GOSAR)	0.308	-1.7011	6.42216e-22	6.2682e-20	yes	down
	Solyc01g096790.3	Solyc01g096790.3	B3 domain-containing protein (AHRD V3.3 *-* A0A199VWZ9_ANACO)	11.068	3.46833	6.11338e-56	2.67314e-53	yes	up
	Solyc01g096880.3	Solyc01g096880.3	Major facilitator superfamily protein (AHRD V3.3 *** AT2G26690.1)	2.258	1.17477	0.00921712	0.0409248	yes	up
	Solyc01g097030.3	Solyc01g097030.3	Mutator-like transposase (AHRD V3.3 *** Q9SR14_ARATH)	3.435	1.78041	6.79771e-19	5.03791e-17	yes	up
	Solyc01g097290.3	Solyc01g097290.3	auxin-regulated IAA16	0.352	-1.50496	1.8369e-10	5.39064e-09	yes	down
	Solyc01g097330.3	Solyc01g097330.3	BZIP transcription factor (AHRD V3.3 *** Q93YM7_TOBAC)	0.441	-1.18249	3.82528e-20	3.13228e-18	yes	down
	Solyc01g097340.3	Solyc01g097340.3	GDP-mannose 3',5'-epimerase (AHRD V3.3 *** C6K2K9_SOLLC)	0.213	-2.23423	2.2301e-54	9.37628e-52	yes	down
	Solyc01g097570.2	Solyc01g097570.2	LOW QUALITY:kinase-like protein (AHRD V3.3 --* AT1G66940.4)	0.408	-1.29327	0.00164975	0.0100386	yes	down
	Solyc01g097650.3	Solyc01g097650.3	Serinc-domain containing serine and sphingolipid biosynthesis protein (AHRD V3.3 *** AT3G24460.2)	2.788	1.47948	1.18778e-08	2.5865e-07	yes	up
	Solyc01g097830.2	Solyc01g097830.2	Sulfate/thiosulfate import ATP-binding protein cysA (AHRD V3.3 *** A0A061F380_THECC)	0.144	-2.79289	2.60529e-15	1.37916e-13	yes	down
	Solyc01g097920.3	Solyc01g097920.3	Cysteine synthase (AHRD V3.3 *** K4B0H9_SOLLC)	0.328	-1.60822	1.02879e-19	8.09081e-18	yes	down
	Solyc01g098130.2	Solyc01g098130.2	GNOM-like 1 (AHRD V3.3 --* AT5G39500.2)	2.106	1.07478	4.95978e-10	1.33377e-08	yes	up
	Solyc01g098190.3	Solyc01g098190.3	(Sodium/potassium)/proton exchanger 4	3.076	1.62127	1.86684e-19	1.4321e-17	yes	up
	Solyc01g098420.2	Solyc01g098420.2	Receptor protein kinase, putative (AHRD V3.3 *-* B9SH40_RICCO)	0.054	-4.20144	1.35701e-05	0.000157642	yes	down
	Solyc01g099010.3	Solyc01g099010.3	GDSL esterase/lipase (AHRD V3.3 *** A0A199UFA2_ANACO)	13.216	3.72423	1.05551e-22	1.08852e-20	yes	up
	Solyc01g099410.3	Solyc01g099410.3	Histone H2A (AHRD V3.3 *** G8IIJ5_SOLLC)	3.451	1.78698	0.00101352	0.00665221	yes	up
	Solyc01g099510.2	Solyc01g099510.2	Rhamnogalacturonate lyase family protein (AHRD V3.3 --* AT1G09880.4)	0.379	-1.40163	0.00650711	0.0309878	yes	down
	Solyc01g099840.3	Solyc01g099840.3	Dormancy/auxin associated protein (AHRD V3.3 *** G7I8R1_MEDTR)	2.121	1.08466	4.15753e-16	2.37948e-14	yes	up
	Solyc01g099880.3	Solyc01g099880.3	Bidirectional sugar transporter SWEET (AHRD V3.3 *** K4B122_SOLLC)	2.574	1.36415	0.00648546	0.0309184	yes	up
	Solyc01g099910.3	Solyc01g099910.3	Epoxide hydrolase (AHRD V3.3 *** B3VMR4_NICBE)	2.703	1.43451	5.69111e-05	0.000559967	yes	up
	Solyc01g100110.3	Solyc01g100110.3	Phosphatase 2C family protein (AHRD V3.3 *** A0A061F3G7_THECC)	0.429	-1.22208	2.95973e-23	3.17199e-21	yes	down
	Solyc01g100200.3	Solyc01g100200.3	gras4	3.307	1.7257	0.00542985	0.0269435	yes	up
	Solyc01g100230.3	Solyc01g100230.3	DnaJ-like protein (AHRD V3.3 *** D5FNB3_SOYBN)	2.398	1.26201	2.7828e-32	5.48111e-30	yes	up
	Solyc01g100610.3	Solyc01g100610.3	Solute carrier family 40 member 3 (AHRD V3.3 *** W9R2S5_9ROSA)	0.469	-1.09373	1.42787e-14	6.97248e-13	yes	down
	Solyc01g100690.3	Solyc01g100690.3	Transmembrane protein, putative (AHRD V3.3 *** A0A072VMF3_MEDTR)	2.014	1.01004	1.20525e-10	3.63957e-09	yes	up
	Solyc01g100910.3	Solyc01g100910.3	WAT1-related protein (AHRD V3.3 *** K4B1C2_SOLLC)	3.813	1.93104	0.000151536	0.00131417	yes	up
	Solyc01g102310.3	Solyc01g102310.3	GRIP and coiled-coil domain-containing protein, putative (AHRD V3.3 *-* B9RFR9_RICCO)	0.424	-1.23645	2.03964e-14	9.77911e-13	yes	down
	Solyc01g102350.3	Solyc01g102350.3	Pectinacetylesterase family protein (AHRD V3.3 *** AT3G05910.1)	0.388	-1.36696	2.29363e-18	1.6124e-16	yes	down
	Solyc01g102690.3	Solyc01g102690.3	Pentatricopeptide repeat-containing family protein (AHRD V3.3 *** B9IBN2_POPTR)	0.387	-1.37019	0.00020648	0.00171776	yes	down
	Solyc01g102740.3	Solyc01g102740.3	NAC domain-containing protein, putative (AHRD V3.3 *** B9S056_RICCO)	2.981	1.57577	9.45622e-10	2.45274e-08	yes	up
	Solyc01g102960.3	Solyc01g102960.3	Heat-shock protein, putative (AHRD V3.3 *** B9S5K5_RICCO)	0.048	-4.38282	0.000127732	0.00113061	yes	down
	Solyc01g103350.3	Solyc01g103350.3	Protein kinase superfamily protein (AHRD V3.3 *** AT1G09600.1)	2.123	1.08583	4.8785e-11	1.55706e-09	yes	up
	Solyc01g103470.2	Solyc01g103470.2	Cytosolic Fe-S cluster assembly factor nar-1 (AHRD V3.3 *** A0A1D1Z971_9ARAE)	0.333	-1.58745	0.000939602	0.00624392	yes	down
	Solyc01g103590.3	Solyc01g103590.3	Lactoylglutathione lyase / glyoxalase I family protein (AHRD V3.3 *** A0A061DWL3_THECC)	2.143	1.09962	0.00401307	0.021015	yes	up
	Solyc01g103920.3	Solyc01g103920.3	Ferredoxin (AHRD V3.3 *** A0A0K0PY61_NICBE)	0.075	-3.73304	0.000842895	0.00570004	yes	down
	Solyc01g103960.3	Solyc01g103960.3	RNA helicase DEAH-box15	2.178	1.12284	0.00216342	0.0126807	yes	up
	Solyc01g104090.3	Solyc01g104090.3	Pentatricopeptide repeat-containing protein (AHRD V3.3 *** A0A103YKX6_CYNCS)	0.269	-1.89219	0.00377734	0.0199745	yes	down
	Solyc01g104230.3	Solyc01g104230.3	F-box protein (AHRD V3.3 *** A0A0B2RMW5_GLYSO)	3.14	1.65098	0.00503954	0.0252898	yes	up
	Solyc01g104413.1	Solyc01g104413.1	Pre-mRNA-processing-splicing factor (AHRD V3.3 --* AT1G80070.1)	0.198	-2.33289	9.65085e-05	0.00088953	yes	down
	Solyc01g104580.3	Solyc01g104580.3	Late embryogenesis abundant (LEA) hydroxyproline-rich glycoprotein family (AHRD V3.3 *** AT2G01080.1)	0.434	-1.20504	1.49057e-11	5.06031e-10	yes	down
	Solyc01g104620.3	Solyc01g104620.3	Class II aaRS and biotin synthetases superfamily protein (AHRD V3.3 --* AT3G62120.3)	2.507	1.32568	0.000762031	0.00524073	yes	up
	Solyc01g104730.2	Solyc01g104730.2	organic solute transporter ostalpha protein (DUF300) (AHRD V3.3 *-* AT1G11200.1)	0.024	-5.39178	0.0109467	0.0470656	yes	down
	Solyc01g104740.3	Solyc01g104740.3	Multiprotein-bridging factor, putative (AHRD V3.3 *** B9RKT7_RICCO)	0.379	-1.39791	0.00172561	0.010442	yes	down
	Solyc01g105020.3	Solyc01g105020.3	Protein phosphatase 2C family protein (AHRD V3.3 *-* AT4G33500.1)	2.827	1.49943	5.68016e-39	1.44401e-36	yes	up
	Solyc01g105030.3	Solyc01g105030.3	Chlorophyll a-b binding protein, chloroplastic (AHRD V3.3 *** A0A0V0HUB7_SOLCH)	11.183	3.48318	1.0136e-77	6.51774e-75	yes	up
	Solyc01g105040.3	Solyc01g105040.3	Ubiquitin carboxyl-terminal hydrolase family protein (AHRD V3.3 *** AT3G58520.1)	4.84	2.27489	8.58427e-21	7.4181e-19	yes	up
	Solyc01g105050.3	Solyc01g105050.3	Chlorophyll a-b binding protein, chloroplastic (AHRD V3.3 *** M1AY18_SOLTU)	14.257	3.83359	3.7689e-52	1.47142e-49	yes	up
	Solyc01g105120.3	Solyc01g105120.3	Dentin sialophosphoprotein-related, putative isoform 3 (AHRD V3.3 *** A0A061E394_THECC)	4.086	2.03052	5.60046e-78	3.71039e-75	yes	up
	Solyc01g105320.3	Solyc01g105320.3	Metacaspase 1, putative (AHRD V3.3 *** A0A061E359_THECC),Pfam:PF00656	0.296	-1.75695	0.00564871	0.0277461	yes	down
	Solyc01g105350.2	Solyc01g105350.2	Glycosyltransferase (AHRD V3.3 *** K4B2A5_SOLLC)	0.184	-2.44096	3.00176e-10	8.42459e-09	yes	down
	Solyc01g105370.3	Solyc01g105370.3	Phospho-2-dehydro-3-deoxyheptonate aldolase (AHRD V3.3 *-* K4B2A9_SOLLC)	0.348	-1.5234	9.87737e-11	3.03726e-09	yes	down
	Solyc01g105850.3	Solyc01g105850.3	(E)-beta-ocimene synthase (AHRD V1 **** Q5CD81_CITUN)%3B contains Interpro domain(s) IPR001906 Terpene synthase-like	2.921	1.54648	0.00275923	0.0154998	yes	up
	Solyc01g106060.3	Solyc01g106060.3	Class I glutamine amidotransferase (AHRD V3.3 *** G7K286_MEDTR)	0.251	-1.99248	2.27055e-22	2.2982e-20	yes	down
	Solyc01g106100.2	Solyc01g106100.2	LOW QUALITY:zein-binding protein (Protein of unknown function, DUF593) (AHRD V3.3 *-* AT1G18265.1)	0.416	-1.2665	0.000707385	0.00491282	yes	down
	Solyc01g106400.3	Solyc01g106400.3	Methionine sulfoxide reductase, putative (AHRD V3.3 *** B9RX37_RICCO)	0.377	-1.40679	1.16974e-10	3.54702e-09	yes	down
	Solyc01g106470.3	Solyc01g106470.3	Tunicamycin induced 1 (AHRD V3.3 *** A0A097PPU7_SOLLC)	4.468	2.15963	3.38315e-20	2.78067e-18	yes	up
	Solyc01g106510.2	Solyc01g106510.2	LOW QUALITY:F-box protein (AHRD V3.3 *** A0A1D1YUP5_9ARAE)	0.146	-2.77731	0.00949823	0.0419007	yes	down
	Solyc01g106690.3	Solyc01g106690.3	DUF1005 family protein (AHRD V3.3 *** G7J413_MEDTR)	0.248	-2.01045	4.12735e-15	2.1383e-13	yes	down
	Solyc01g106750.2	Solyc01g106750.2	Transmembrane protein, putative (AHRD V3.3 *** G7JJ78_MEDTR)	2.412	1.27023	0.00603969	0.029233	yes	up
	Solyc01g106820.3	Solyc01g106820.3	Sterol regulatory element-binding protein site 2 protease, putative (AHRD V3.3 *** B9S7Z4_RICCO)	2.006	1.00423	0.000111579	0.00100971	yes	up
	Solyc01g107100.3	Solyc01g107100.3	LOW QUALITY:beta-1,4-xylosidase (AHRD V3.3 *** AT3G19615.1)	0.213	-2.23446	4.05151e-11	1.31033e-09	yes	down
	Solyc01g107180.3	Solyc01g107180.3	Phototropic-responsive NPH3 family protein (AHRD V3.3 *** B9HMY5_POPTR)	2.275	1.18561	1.09181e-15	5.95267e-14	yes	up
	Solyc01g107190.3	Solyc01g107190.3	LOB domain-containing protein, putative (AHRD V3.3 *** B9SGY6_RICCO)	3.756	1.9091	4.01406e-24	4.71825e-22	yes	up
	Solyc01g107400.2	Solyc01g107400.2	IAA-amido synthetase	0.088	-3.5144	2.86814e-09	6.93652e-08	yes	down
	Solyc01g107460.2	Solyc01g107460.2	LOW QUALITY:neuronal PAS domain protein (AHRD V3.3 *** AT5G64190.2)	3.72	1.89518	3.20037e-06	4.36219e-05	yes	up
	Solyc01g107500.3	Solyc01g107500.3	DNA repair protein REV1 (AHRD V3.3 --* A0A0A0K6E9_CUCSA)	2.072	1.05133	0.00594851	0.0288556	yes	up
	Solyc01g107680.3	Solyc01g107680.3	ATP-dependent clp protease ATP-binding subunit clpx (AHRD V3.3 *-* E5GBA0_CUCME)	0.454	-1.14034	0.00498347	0.0250464	yes	down
	Solyc01g107690.3	Solyc01g107690.3	ATP-dependent Clp protease ATP-binding subunit ClpX (AHRD V3.3 *-* A0A1D1XQW5_9ARAE)	0.215	-2.22034	0.00767828	0.0354157	yes	down
	Solyc01g108100.3	Solyc01g108100.3	Cold regulated gene 27, putative isoform 1 (AHRD V3.3 *** A0A061DZZ1_THECC)	0.155	-2.69245	0.000912367	0.00609257	yes	down
	Solyc01g108170.3	Solyc01g108170.3	BEST plant protein match is: (TAIR:plant.1) protein, putative (AHRD V3.3 *** G7JLA4_MEDTR)	2.429	1.2805	2.63627e-13	1.13682e-11	yes	up
	Solyc01g108300.3	Solyc01g108300.3	Myb family transcription factor	6.29	2.65315	2.74377e-17	1.77477e-15	yes	up
	Solyc01g108330.2	Solyc01g108330.2	LOW QUALITY:Transmembrane protein, putative (AHRD V3.3 *** G7J5T0_MEDTR)	2.42	1.27493	0.00120686	0.00767466	yes	up
	Solyc01g108420.2	Solyc01g108420.2	LOW QUALITY:mitogen-activated protein kinase kinase kinase 3 (AHRD V3.3 --* AT1G53570.7)	2.108	1.07609	0.0025155	0.0143857	yes	up
	Solyc01g108800.3	Solyc01g108800.3	3-hydroxyisobutyryl-CoA hydrolase-like protein (AHRD V3.3 *** A0A072TKX0_MEDTR)	0.162	-2.62399	8.89464e-08	1.66778e-06	yes	down
	Solyc01g108910.3	Solyc01g108910.3	Maternal effect embryo arrest protein, putative (AHRD V3.3 *** G7JNK2_MEDTR)	2.187	1.12863	1.83235e-09	4.53689e-08	yes	up
	Solyc01g109050.2	Solyc01g109050.2	glycosyl hydrolase family protein 43 (AHRD V3.3 *** AT3G49880.1)	0.344	-1.53756	0.00875336	0.039192	yes	down
	Solyc01g109090.2	Solyc01g109090.2	LOW QUALITY:mRNA, clone: RTFL01-34-C05 (AHRD V3.3 -** E4MXL5_EUTHA)	2.408	1.26757	1.22835e-17	8.06471e-16	yes	up
	Solyc01g109100.2	Solyc01g109100.2	LOW QUALITY:phytochrome interacting factor 3-like 5 (AHRD V3.3 --* AT2G20180.6)	2.583	1.36892	1.4039e-10	4.18739e-09	yes	up
	Solyc01g109120.3	Solyc01g109120.3	Transducin/WD40 repeat-like superfamily protein (AHRD V3.3 *** AT3G18950.1)	2.797	1.48373	0.000400924	0.00304566	yes	up
	Solyc01g109300.3	Solyc01g109300.3	4-hydroxy-3-methylbut-2-enyl diphosphate reductase	2.098	1.06869	2.73904e-13	1.17881e-11	yes	up
	Solyc01g109720.3	Solyc01g109720.3	alpha/beta-Hydrolases superfamily protein (AHRD V3.3 *** AT2G18360.1)	0.282	-1.82625	0.0053488	0.0265895	yes	down
	Solyc01g109790.3	Solyc01g109790.3	ADP-glucose pyrophosphorylase large subunit 1	0.42	-1.2523	8.00033e-05	0.000753928	yes	down
	Solyc01g109880.3	Solyc01g109880.3	BZIP transcription factor (AHRD V3.3 *** C0KYN1_SOLLC)	0.494	-1.01644	6.42552e-05	0.000625473	yes	down
	Solyc01g109950.3	Solyc01g109950.3	Kinase, putative (AHRD V3.3 *** B9RH93_RICCO)	0.042	-4.56471	0.00692137	0.0325424	yes	down
	Solyc01g110360.3	Solyc01g110360.3	Fructose-bisphosphate aldolase (AHRD V3.3 *** K4B3P9_SOLLC)	0.347	-1.5251	0.00118387	0.00755046	yes	down
	Solyc01g110430.3	Solyc01g110430.3	LOW QUALITY:nudix hydrolase homolog 11 (AHRD V3.3 --* AT5G45940.3)	3.077	1.62142	3.07997e-15	1.60327e-13	yes	up
	Solyc01g110440.4	Solyc01g110440.4	arginine decarboxylase	2.63	1.39485	3.17641e-21	2.84614e-19	yes	up
	Solyc01g110570.3	Solyc01g110570.3	Small auxin up-regulated RNA4	5.758	2.52551	0.000256143	0.00207333	yes	up
	Solyc01g110580.2	Solyc01g110580.2	Small auxin up-regulated RNA5	2.283	1.19109	0.00711769	0.0332438	yes	up
	Solyc01g111070.3	Solyc01g111070.3	Chalcone synthase, putative (AHRD V3.3 *** B9STD8_RICCO)	0.163	-2.61812	3.91565e-06	5.21046e-05	yes	down
	Solyc01g111075.1	Solyc01g111075.1	Snakin-2 (AHRD V3.3 *** U3GLC8_SOLNI)	0.307	-1.70324	1.81365e-14	8.77252e-13	yes	down
	Solyc01g111080.3	Solyc01g111080.3	Unknown protein (AHRD V3.3 )	0.424	-1.23938	1.42778e-09	3.588e-08	yes	down
	Solyc01g111970.3	Solyc01g111970.3	L-ascorbate oxidase-like protein (AHRD V3.3 *** W9RW65_9ROSA)	0.351	-1.50931	2.0005e-07	3.49615e-06	yes	down
	Solyc01g112000.3	Solyc01g112000.3	expansin-like protein precursor 1	0.328	-1.60772	5.70575e-13	2.38063e-11	yes	down
	Solyc01g112260.3	Solyc01g112260.3	Phosphoenolpyruvate carboxylase (AHRD V3.3 --* A7DX51_9POAL)	0.47	-1.09035	1.04719e-06	1.58661e-05	yes	down
	Solyc01g112340.3	Solyc01g112340.3	Brefeldin A-inhibited guanine nucleotide-exchange protein (AHRD V3.3 *-* G7KFH4_MEDTR)	0.207	-2.2701	0.000149076	0.00129438	yes	down
	Solyc02g005180.3	Solyc02g005180.3	Sugar facilitator protein 2	2.161	1.1119	4.14163e-10	1.13897e-08	yes	up
	Solyc02g005280.1	Solyc02g005280.1	Pentatricopeptide repeat superfamily protein, putative (AHRD V3.3 *** A0A061E854_THECC)	0.481	-1.05503	0.00278938	0.015633	yes	down
	Solyc02g020880.2	Solyc02g020880.2	60S ribosomal protein L12 (AHRD V3.3 --* RL12_PRUAR)	0.401	-1.31782	2.3666e-08	4.92303e-07	yes	down
	Solyc02g023990.3	Solyc02g023990.3	NAD(P)-binding Rossmann-fold superfamily protein (AHRD V3.3 *** AT4G20760.2)	0.356	-1.49087	4.89361e-14	2.26672e-12	yes	down
	Solyc02g032660.3	Solyc02g032660.3	Protein DETOXIFICATION (AHRD V3.3 *** K4B5L0_SOLLC)	2.152	1.10567	1.12871e-07	2.0842e-06	yes	up
	Solyc02g032860.3	Solyc02g032860.3	5'-adenylylsulfate reductase (AHRD V3.3 *** A0A072V4H5_MEDTR)	3.265	1.70726	7.0828e-22	6.88228e-20	yes	up
	Solyc02g032950.3	Solyc02g032950.3	WRKY transcription factor 16	0.317	-1.65887	6.95043e-08	1.3353e-06	yes	down
	Solyc02g036370.3	Solyc02g036370.3	Myb family transcription factor	0.101	-3.30086	3.58207e-39	9.3232e-37	yes	down
	Solyc02g036480.1	Solyc02g036480.1	LOW QUALITY:Late embryogenesis abundant (LEA) hydroxyproline-rich glycoprotein family (AHRD V3.3 *** AT1G65690.1)	2.589	1.37249	0.00373327	0.0197676	yes	up
	Solyc02g037495.1	Solyc02g037495.1	AMP-dependent synthetase and ligase family protein (AHRD V3.3 *** AT5G16340.1)	2.043	1.03041	0.000978216	0.00644761	yes	up
	Solyc02g038690.1	Solyc02g038690.1	Histone H2B (AHRD V3.3 *** K4B5W3_SOLLC)	2.716	1.44137	0.00548741	0.027149	yes	up
	Solyc02g062130.3	Solyc02g062130.3	Ferredoxin--NADP reductase (AHRD V3.3 *** K4B6A3_SOLLC)	0.257	-1.96253	5.52012e-14	2.54077e-12	yes	down
	Solyc02g062300.3	Solyc02g062300.3	BURP domain protein RD22 (AHRD V3.3 *-* RD22_ARATH)	0.401	-1.31698	0.00358892	0.0191878	yes	down
	Solyc02g062340.3	Solyc02g062340.3	Fructose-bisphosphate aldolase (AHRD V3.3 *** K4B6C3_SOLLC)	0.33	-1.60108	3.54935e-24	4.21736e-22	yes	down
	Solyc02g062610.3	Solyc02g062610.3	alpha/beta-Hydrolases superfamily protein (AHRD V3.3 *** AT4G36530.2)	0.491	-1.02749	2.68993e-08	5.55228e-07	yes	down
	Solyc02g062890.2	Solyc02g062890.2	polyol monosaccharide transporter 5	2.471	1.3049	1.7166e-05	0.000192758	yes	up
	Solyc02g062960.3	Solyc02g062960.3	Homeobox-leucine zipper family protein (AHRD V3.3 *** B9HET5_POPTR)	0.305	-1.71085	1.00498e-14	5.01641e-13	yes	down
	Solyc02g063000.3	Solyc02g063000.3	Glycosyltransferase (AHRD V3.3 *** K4B6I8_SOLLC)	14.061	3.8136	0.00309895	0.017079	yes	up
	Solyc02g063030.3	Solyc02g063030.3	LuxR family transcriptional regulator, putative (AHRD V3.3 *** A0A072U7J6_MEDTR)	3.932	1.97537	7.84736e-10	2.05716e-08	yes	up
	Solyc02g063420.3	Solyc02g063420.3	hydroxyproline-rich glycoprotein family protein (AHRD V3.3 *** AT5G65660.1)	0.267	-1.90439	0.000143687	0.00125507	yes	down
	Solyc02g064690.3	Solyc02g064690.3	Acyl-CoA N-acyltransferases (NAT) superfamily protein (AHRD V3.3 *** AT2G23060.1)	5.86	2.55084	7.35966e-15	3.75068e-13	yes	up
	Solyc02g064770.3	Solyc02g064770.3	Sigma factor sigb regulation protein rsbq, putative (AHRD V3.3 *** B9SG47_RICCO)	2.156	1.10837	8.74303e-12	3.08703e-10	yes	up
	Solyc02g065060.3	Solyc02g065060.3	3-ketodihydrosphingosine reductase (AHRD V3.3 *** A0A0B0PNI7_GOSAR)	0.317	-1.65899	6.31365e-11	1.98612e-09	yes	down
	Solyc02g065220.3	Solyc02g065220.3	Cytochrome P450 (AHRD V3.3 *** A0A103Y530_CYNCS)	0.443	-1.17368	1.23258e-12	4.89962e-11	yes	down
	Solyc02g065230.3	Solyc02g065230.3	Cytochrome P450 (AHRD V3.3 *** Q8H0I6_PETHY)	0.483	-1.04987	0.0103655	0.0449555	yes	down
	Solyc02g065350.3	Solyc02g065350.3	B3 domain-containing transcription factor VRN1 (AHRD V3.3 *** A0A0B2Q684_GLYSO)	0.192	-2.37843	9.9396e-07	1.50909e-05	yes	down
	Solyc02g065400.3	Solyc02g065400.3	33kDa precursor protein of oxygen-evolving complex	3.5	1.80732	1.64743e-29	2.83604e-27	yes	up
	Solyc02g065430.1	Solyc02g065430.1	LOW QUALITY:DUF4228 domain protein (AHRD V3.3 *** G7K9H8_MEDTR)	0.352	-1.50656	0.00229477	0.0132973	yes	down
	Solyc02g065590.3	Solyc02g065590.3	Carboxylic ester hydrolase (AHRD V3.3 *** A0A087H6F2_ARAAL)	2.011	1.00768	4.22636e-06	5.56967e-05	yes	up
	Solyc02g065600.3	Solyc02g065600.3	Trichome birefringence-like 19 (AHRD V3.3 *** A0A061EH35_THECC)	0.213	-2.22896	0.0032572	0.0177986	yes	down
	Solyc02g067050.3	Solyc02g067050.3	UPF0301 protein (AHRD V3.3 *** A0A0B2NUC1_GLYSO)	0.009	-6.87534	3.89397e-152	1.2162e-148	yes	down
	Solyc02g067230.3	Solyc02g067230.3	Dof zinc finger protein3	0.32	-1.64342	0.00984224	0.0430534	yes	down
	Solyc02g067680.1	Solyc02g067680.1	RING/U-box superfamily protein (AHRD V3.3 *** AT5G40250.1)	0.279	-1.84218	0.00585484	0.0284897	yes	down
	Solyc02g068040.3	Solyc02g068040.3	RNI-like superfamily protein (AHRD V3.3 --* AT4G02760.9)	3.237	1.6947	6.2223e-13	2.58422e-11	yes	up
	Solyc02g068170.1	Solyc02g068170.1	LOW QUALITY:CAP-gly domain linker (AHRD V3.3 --* AT3G55060.3)	8.737	3.12715	4.43916e-05	0.000449321	yes	up
	Solyc02g068300.3	Solyc02g068300.3	clade XVI lectin receptor kinase	2.013	1.00927	0.000479136	0.00355096	yes	up
	Solyc02g068365.1	Solyc02g068365.1	Phospholipid/glycerol acyltransferase (AHRD V3.3 *-* A0A103XK21_CYNCS)	214.676	7.74602	3.74788e-09	8.83925e-08	yes	up
	Solyc02g068830.2	Solyc02g068830.2	Non-specific serine/threonine protein kinase (AHRD V3.3 *** M1ANR5_SOLTU)	2.264	1.17857	0.00381723	0.0201585	yes	up
	Solyc02g069060.3	Solyc02g069060.3	Phloem protein 2 (AHRD V3.3 *** D0R6I7_MALDO)	0.116	-3.10789	2.34632e-05	0.000252573	yes	down
	Solyc02g069240.1	Solyc02g069240.1	LOW QUALITY:O-fucosyltransferase family protein (AHRD V3.3 *** AT3G05320.3)	0.421	-1.24785	1.6614e-05	0.000187426	yes	down
	Solyc02g069250.3	Solyc02g069250.3	Cinnamyl alcohol dehydrogenase (AHRD V3.3 *** A0A1B0YY99_DAUCA)	5.077	2.3439	7.5449e-15	3.82724e-13	yes	up
	Solyc02g069450.3	Solyc02g069450.3	Photosystem I reaction center subunit III (AHRD V3.3 *** I3SN70_MEDTR)	2.431	1.28172	2.10377e-08	4.3972e-07	yes	up
	Solyc02g069455.1	Solyc02g069455.1	F-box protein 7 (AHRD V3.3 --* AT1G21760.2)	3.828	1.93661	2.79976e-19	2.11073e-17	yes	up
	Solyc02g069460.3	Solyc02g069460.3	Photosystem I reaction center subunit III (AHRD V3.3 *** I3SN70_MEDTR)	3.304	1.72408	1.11532e-22	1.1448e-20	yes	up
	Solyc02g069490.3	Solyc02g069490.3	Sterol reductase (AHRD V3.3 *** E1VD17_SOLTU)	2.013	1.00965	2.06196e-05	0.000226194	yes	up
	Solyc02g069560.3	Solyc02g069560.3	Protein CHUP1, chloroplastic-like protein (AHRD V3.3 *** A0A0B0NZW9_GOSAR)	2.712	1.43909	0.0032727	0.0178476	yes	up
	Solyc02g070220.3	Solyc02g070220.3	nucleic acid binding protein (AHRD V3.3 *** AT1G30660.3)	0.49	-1.03047	1.93985e-12	7.51966e-11	yes	down
	Solyc02g070430.3	Solyc02g070430.3	Gibberellin 2 oxidase (AHRD V3.3 *** Q53C60_NEROL)	0.215	-2.21429	8.27561e-09	1.85189e-07	yes	down
	Solyc02g070910.3	Solyc02g070910.3	Receptor like kinase%2C RLK	7.615	2.9288	1.89791e-16	1.12756e-14	yes	up
	Solyc02g070920.3	Solyc02g070920.3	Serine/threonine-protein kinase SAPK7 (AHRD V3.3 --* SAPK7_ORYSJ)	3.763	1.91187	3.17862e-16	1.85318e-14	yes	up
	Solyc02g070935.1	Solyc02g070935.1	Pectate lyase (AHRD V3.3 *-* A0A199VAW8_ANACO)	99.707	6.63962	1.29648e-119	2.02464e-116	yes	up
	Solyc02g070940.1	Solyc02g070940.1	Chlorophyll a-b binding protein, chloroplastic (AHRD V3.3 *** Q41422_SOLTU)	97.042	6.60054	5.60039e-188	3.06103e-184	yes	up
	Solyc02g070950.1	Solyc02g070950.1	Chlorophyll a-b binding protein, chloroplastic (AHRD V3.3 *** Q41422_SOLTU)	137.94	7.10789	5.17259e-54	2.13374e-51	yes	up
	Solyc02g070970.1	Solyc02g070970.1	Chlorophyll a-b binding protein, chloroplastic (AHRD V3.3 *** Q41422_SOLTU)	1120.48	10.1299	1.68643e-34	3.84067e-32	yes	up
	Solyc02g070980.1	Solyc02g070980.1	Chlorophyll a-b binding protein, chloroplastic (AHRD V3.3 *** K4B876_SOLLC)	416.055	8.70063	4.08516e-43	1.17518e-40	yes	up
	Solyc02g070990.1	Solyc02g070990.1	Chlorophyll a-b binding protein, chloroplastic (AHRD V3.3 *** K4B877_SOLLC)	94.909	6.56847	1.17792e-24	1.45497e-22	yes	up
	Solyc02g071000.1	Solyc02g071000.1	Chlorophyll a-b binding protein, chloroplastic (AHRD V3.3 *** K4B878_SOLLC)	365.228	8.51265	1.02456e-60	4.86954e-58	yes	up
	Solyc02g071010.1	Solyc02g071010.1	Chlorophyll a-b binding protein, chloroplastic (AHRD V3.3 *** Q41422_SOLTU)	77.757	6.28091	6.58938e-46	2.00088e-43	yes	up
	Solyc02g071020.3	Solyc02g071020.3	centrosomal protein (AHRD V3.3 --* AT1G79390.1)	60.595	5.92113	5.53159e-170	2.41874e-166	yes	up
	Solyc02g071220.3	Solyc02g071220.3	type-A response regulator2	10.053	3.32953	1.04298e-20	8.94218e-19	yes	up
	Solyc02g071380.2	Solyc02g071380.2	2-oxoglutarate (2OG) and Fe(II)-dependent oxygenase superfamily protein (AHRD V3.3 *** AT1G17010.1)	9.542	3.25436	7.83498e-54	3.17215e-51	yes	up
	Solyc02g071475.1	Solyc02g071475.1	2-oxoglutarate (2OG) and Fe(II)-dependent oxygenase superfamily protein (AHRD V3.3 *** AT4G25300.1)	27.977	4.80619	1.43412e-16	8.66139e-15	yes	up
	Solyc02g071520.3	Solyc02g071520.3	Bidirectional sugar transporter SWEET (AHRD V3.3 *** K4B8C8_SOLLC)	0.419	-1.25479	7.51148e-08	1.43177e-06	yes	down
	Solyc02g071560.3	Solyc02g071560.3	Subtilisin-like protease (AHRD V3.3 *** A0A0B0Q303_GOSAR)	3.296	1.72077	0.00103302	0.00675788	yes	up
	Solyc02g071870.3	Solyc02g071870.3	Receptor protein kinase, putative (AHRD V3.3 *** Q9C6G5_ARATH)	3.229	1.69089	0.00537813	0.0267171	yes	up
	Solyc02g071875.1	Solyc02g071875.1	Leucine-rich repeat receptor-like protein kinase (AHRD V3.3 *** C0LGF2_ARATH)	2.088	1.06178	8.32576e-10	2.17735e-08	yes	up
	Solyc02g071970.1	Solyc02g071970.1	LOW QUALITY:F-box and Leucine Rich Repeat domains containing protein (AHRD V3.3 --* AT1G80960.6)	2.181	1.12487	0.00212166	0.0124794	yes	up
	Solyc02g072000.3	Solyc02g072000.3	SolycHsfA4c	0.4	-1.32323	3.14344e-11	1.02728e-09	yes	down
	Solyc02g072540.3	Solyc02g072540.3	Non-specific serine/threonine protein kinase (AHRD V3.3 *** A0A0V0IFU0_SOLCH)	9.672	3.27379	2.08168e-19	1.58577e-17	yes	up
	Solyc02g076680.3	Solyc02g076680.3	DUF688 family protein (AHRD V3.3 *** G7ZXK0_MEDTR)	0.306	-1.70935	9.45735e-10	2.45274e-08	yes	down
	Solyc02g077140.3	Solyc02g077140.3	Alpha/beta-Hydrolases superfamily protein (AHRD V3.3 *** A0A061GF41_THECC)	2.107	1.0751	8.59321e-06	0.000104782	yes	up
	Solyc02g077430.3	Solyc02g077430.3	Phospholipase A1 (AHRD V3.3 *** A5YW95_CAPAN)	2.354	1.23503	4.91733e-05	0.000491576	yes	up
	Solyc02g077480.1	Solyc02g077480.1	Histone H3 (AHRD V3.3 *** A0A068VC55_COFCA)	2.264	1.17903	0.000632623	0.00447607	yes	up
	Solyc02g077720.3	Solyc02g077720.3	Transmembrane protein, putative (AHRD V3.3 *** G7ISF1_MEDTR)	0.495	-1.01582	0.0040562	0.0212003	yes	down
	Solyc02g077750.3	Solyc02g077750.3	Dehydration-induced 19 (AHRD V3.3 *** A0A0B0N551_GOSAR)	2.036	1.02581	5.34001e-19	3.97104e-17	yes	up
	Solyc02g077880.3	Solyc02g077880.3	auxin repressed/dormancy associated protein	2.703	1.4347	3.28785e-18	2.27475e-16	yes	up
	Solyc02g078140.3	Solyc02g078140.3	MAP kinase kinase kinase 18	2.279	1.18832	1.4422e-25	1.94635e-23	yes	up
	Solyc02g078150.3	Solyc02g078150.3	DUF506 family protein (AHRD V3.3 *** G7IPT8_MEDTR)	31.811	4.99143	1.76382e-05	0.000197149	yes	up
	Solyc02g078160.3	Solyc02g078160.3	DUF506 family protein (AHRD V3.3 *** G7IPT8_MEDTR)	2.697	1.4314	0.000725422	0.00501896	yes	up
	Solyc02g078400.3	Solyc02g078400.3	allantoinase (AHRD V3.3 *** AT4G04955.1)	0.26	-1.94299	1.10043e-12	4.40634e-11	yes	down
	Solyc02g078450.3	Solyc02g078450.3	Tetraspanin family protein (AHRD V3.3 *** AT2G20740.1)	9.074	3.1818	2.10453e-97	1.91714e-94	yes	up
	Solyc02g078500.2	Solyc02g078500.2	Stem-specific protein TSJT1, putative (AHRD V3.3 *** B9RZ68_RICCO)	0.342	-1.5464	1.86262e-06	2.67032e-05	yes	down
	Solyc02g078660.3	Solyc02g078660.3	Hydroxyproline-rich glycoprotein family protein (AHRD V3.3 *-* AT1G61080.6)	0.439	-1.18804	0.00019513	0.00163453	yes	down
	Solyc02g078670.3	Solyc02g078670.3	COP1-interacting protein, putative (AHRD V3.3 *** A0A072VAF6_MEDTR)	0.459	-1.12199	8.5288e-15	4.28656e-13	yes	down
	Solyc02g079170.3	Solyc02g079170.3	External alternative NAD(P)H-ubiquinone oxidoreductase B2, mitochondrial (AHRD V3.3 *** NDB2_ARATH)	0.444	-1.17165	1.38919e-06	2.05215e-05	yes	down
	Solyc02g079200.1	Solyc02g079200.1	LOW QUALITY:Armadillo/beta-catenin repeat family protein (AHRD V3.3 *** B9H214_POPTR)	0.466	-1.10037	3.98159e-09	9.32007e-08	yes	down
	Solyc02g079310.2	Solyc02g079310.2	Equilibrative nucleoside transporter family protein (AHRD V3.3 *** B9H1Z9_POPTR)	0.079	-3.66309	1.66324e-19	1.28716e-17	yes	down
	Solyc02g079330.3	Solyc02g079330.3	Equilibrative nucleoside transporter family protein (AHRD V3.3 *** B9H1Z9_POPTR)	0.106	-3.23309	0.00358953	0.0191878	yes	down
	Solyc02g079350.3	Solyc02g079350.3	Equilibrative nucleoside transporter family protein (AHRD V3.3 *** B9H1Z9_POPTR)	0.103	-3.27973	1.61919e-07	2.89455e-06	yes	down
	Solyc02g079430.3	Solyc02g079430.3	Zinc finger, B-box (AHRD V3.3 *-* A0A103Y479_CYNCS)	2.649	1.40548	1.43956e-09	3.61345e-08	yes	up
	Solyc02g079550.2	Solyc02g079550.2	Serine/threonine-protein kinase (AHRD V3.3 *** B9H1U5_POPTR)	2.184	1.12684	1.7269e-07	3.06455e-06	yes	up
	Solyc02g079730.3	Solyc02g079730.3	Thioredoxin family protein, putative (AHRD V3.3 *** G7LIP5_MEDTR)	0.325	-1.61999	1.99041e-35	4.6294e-33	yes	down
	Solyc02g079790.3	Solyc02g079790.3	transmembrane protein, putative (Protein of unknown function, DUF538) (AHRD V3.3 *** AT3G07470.3)	0.272	-1.87761	0.00702913	0.0329172	yes	down
	Solyc02g079950.3	Solyc02g079950.3	photosystem II oxygen-evolving complex protein 3	2.275	1.18588	8.29751e-15	4.17992e-13	yes	up
	Solyc02g079980.3	Solyc02g079980.3	Sulfite exporter TauE/SafE family protein (AHRD V3.3 *** AT1G61740.1)	3.304	1.72438	8.18771e-13	3.32728e-11	yes	up
	Solyc02g079990.3	Solyc02g079990.3	Cysteine-rich receptor-kinase-like protein (AHRD V3.3 *** G7KDB1_MEDTR)	0.323	-1.62985	0.000360113	0.00277223	yes	down
	Solyc02g080070.3	Solyc02g080070.3	Cysteine-rich receptor-kinase-like protein (AHRD V3.3 *** G7KDB1_MEDTR)	2.259	1.17549	2.09232e-08	4.37746e-07	yes	up
	Solyc02g080120.2	Solyc02g080120.2	Gibberellin 2-beta- dioxygenase 7	5.758	2.52551	1.57637e-22	1.60298e-20	yes	up
	Solyc02g080200.3	Solyc02g080200.3	Pectinesterase (AHRD V3.3 *** K4B9P2_SOLLC)	72.52	6.1803	1.201e-97	1.14163e-94	yes	up
	Solyc02g080210.3	Solyc02g080210.3	Pectinesterase (AHRD V3.3 *** K4B9P2_SOLLC)	27.459	4.77921	5.60735e-15	2.89136e-13	yes	up
	Solyc02g080220.3	Solyc02g080220.3	Pectinesterase (AHRD V3.3 *** K4B9P3_SOLLC)	4.24	2.08413	1.53205e-11	5.19306e-10	yes	up
	Solyc02g080290.3	Solyc02g080290.3	Beta-glucosidase, putative (AHRD V3.3 *** B9RXP7_RICCO)	0.456	-1.13189	0.0010021	0.00658714	yes	down
	Solyc02g080310.2	Solyc02g080310.2	Beta-glucosidase, putative (AHRD V3.3 *** B9RXP7_RICCO)	2.072	1.05104	0.000540956	0.003924	yes	up
	Solyc02g080330.3	Solyc02g080330.3	Cytochrome P450 family protein (AHRD V3.3 *** B9H1E5_POPTR)	2.641	1.40131	0.000566318	0.00407418	yes	up
	Solyc02g080350.1	Solyc02g080350.1	Pentatricopeptide repeat-containing protein (AHRD V3.3 *** A0A118K719_CYNCS)	0.446	-1.16574	0.009169	0.0407691	yes	down
	Solyc02g080400.2	Solyc02g080400.2	Abnormal spindle-like microcephaly-associated-like protein, putative (AHRD V3.3 *** G7JI24_MEDTR)	2.046	1.03292	0.00556769	0.0274591	yes	up
	Solyc02g080480.3	Solyc02g080480.3	Protein DETOXIFICATION (AHRD V3.3 *** K4B9R9_SOLLC)	2.277	1.18694	1.31098e-08	2.83782e-07	yes	up
	Solyc02g080640.3	Solyc02g080640.3	adenylyl-sulfate reductase	4.803	2.26385	1.6721e-30	3.12454e-28	yes	up
	Solyc02g080890.3	Solyc02g080890.3	WRKY transcription factor 6	0.467	-1.09757	0.00449633	0.0230759	yes	down
	Solyc02g081000.1	Solyc02g081000.1	Leucyl-tRNA synthetase, putative (AHRD V3.3 *-* B9RXG5_RICCO)	0.36	-1.47336	0.000658663	0.00463779	yes	down
	Solyc02g081040.3	Solyc02g081040.3	Receptor protein kinase, putative (AHRD V3.3 *** B9SH40_RICCO)	0.226	-2.14774	0.000321907	0.00251622	yes	down
	Solyc02g081070.3	Solyc02g081070.3	Kinase (AHRD V3.3 *** D7ME76_ARALL)	0.389	-1.36043	2.59994e-12	9.8685e-11	yes	down
	Solyc02g081130.2	Solyc02g081130.2	BAH-PHD domain-containing protein (AHRD V3.3 *** A0A0K9P0E3_ZOSMR)	0.279	-1.8391	0.000135928	0.00119349	yes	down
	Solyc02g081340.3	Solyc02g081340.3	Glutathione S-transferase (AHRD V3.3 *** E1AWJ7_CAPAN)	0.156	-2.67943	1.38407e-16	8.38226e-15	yes	down
	Solyc02g081440.3	Solyc02g081440.3	microsomal glutathione s-transferase (AHRD V3.3 *-* AT1G65820.3)	2.598	1.37732	0.00146927	0.00912058	yes	up
	Solyc02g081600.3	Solyc02g081600.3	Zinc transporter protein (AHRD V3.3 *** A5BDR3_VITVI)	0.232	-2.10685	4.71431e-28	7.41503e-26	yes	down
	Solyc02g081690.1	Solyc02g081690.1	Glycosyltransferase (AHRD V3.3 *** V4UHR4_9ROSI)	0.324	-1.62614	3.81265e-12	1.4033e-10	yes	down
	Solyc02g081890.3	Solyc02g081890.3	Core-2/I-branching beta-1,6-N-acetylglucosaminyltransferase family protein, putative (AHRD V3.3 *** A0A061GH16_THECC)	0.336	-1.5729	0.00394592	0.0207229	yes	down
	Solyc02g081980.3	Solyc02g081980.3	Apyrase (AHRD V3.3 *** APY_SOLTU)	4.523	2.17724	0.00318656	0.0174825	yes	up
	Solyc02g082060.2	Solyc02g082060.2	LOW QUALITY:PPPDE putative thiol peptidase family protein (AHRD V3.3 *** AT4G25680.1)	4.085	2.03038	9.81893e-52	3.5192e-49	yes	up
	Solyc02g082450.3	Solyc02g082450.3	Auxin efflux carrier family protein (AHRD V3.3 *** AT2G17500.4)	0.3	-1.73817	2.79632e-07	4.75026e-06	yes	down
	Solyc02g082480.3	Solyc02g082480.3	glutamate receptor-like 3.5	0.496	-1.01277	5.53072e-17	3.48467e-15	yes	down
	Solyc02g082760.3	Solyc02g082760.3	ethylene-responsive catalase	0.435	-1.20061	7.2108e-14	3.27754e-12	yes	down
	Solyc02g082850.3	Solyc02g082850.3	Serine acetyltransferase (AHRD V3.3 *** G7K010_MEDTR)	2.091	1.06444	0.000627539	0.00444153	yes	up
	Solyc02g082950.3	Solyc02g082950.3	Trichome birefringence-like protein (AHRD V3.3 *** G7JKP3_MEDTR)	0.395	-1.33834	0.00360719	0.0192586	yes	down
	Solyc02g082960.3	Solyc02g082960.3	Chitinase (AHRD V3.3 *** Q9FS45_VITVI)	0.025	-5.34992	0.00242173	0.0139149	yes	down
	Solyc02g083280.3	Solyc02g083280.3	Rhodanese-related sulfurtransferase (AHRD V3.3 *** B7FGV4_MEDTR)	2.874	1.5229	1.3377e-18	9.62047e-17	yes	up
	Solyc02g083340.3	Solyc02g083340.3	Phospholipase D (AHRD V3.3 *-* K4BAK2_SOLLC)	4.365	2.12594	3.7851e-07	6.24085e-06	yes	up
	Solyc02g083640.3	Solyc02g083640.3	Tetratricopeptide repeat (TPR)-like superfamily protein (AHRD V3.3 *** AT3G51280.1)	3.583	1.84124	0.000795823	0.00544572	yes	up
	Solyc02g083850.3	Solyc02g083850.3	Calcium-dependent protein kinase (AHRD V3.3 *** C6KGT3_SOLLC)	0.474	-1.07713	0.00735919	0.0341673	yes	down
	Solyc02g083860.3	Solyc02g083860.3	flavanone 3-dioxygenase	0.112	-3.15892	6.59573e-24	7.47163e-22	yes	down
	Solyc02g083880.3	Solyc02g083880.3	Gibberellin-regulated protein 2, putative (AHRD V3.3 *** B9SLF4_RICCO)	0.258	-1.9526	0.003082	0.017007	yes	down
	Solyc02g084240.3	Solyc02g084240.3	H1 histone-like protein	2.793	1.48157	9.46251e-17	5.82757e-15	yes	up
	Solyc02g084440.3	Solyc02g084440.3	Fructose-bisphosphate aldolase	2.835	1.5032	7.37153e-23	7.67446e-21	yes	up
	Solyc02g084840.3	Solyc02g084840.3	Dhn1 protein (AHRD V3.3 *** O48621_SOLCO)	3.519	1.815	1.44166e-05	0.000166065	yes	up
	Solyc02g084980.3	Solyc02g084980.3	Hexosyltransferase (AHRD V3.3 *** K4BB12_SOLLC)	2.576	1.36515	0.00472886	0.0239795	yes	up
	Solyc02g084990.3	Solyc02g084990.3	Mannan endo-1,4-beta-mannosidase-like protein (AHRD V3.3 *** G7KF03_MEDTR)	2.482	1.31179	5.62584e-12	2.03639e-10	yes	up
	Solyc02g085020.3	Solyc02g085020.3	dihydroflavonol 4-reductase	0.084	-3.5723	8.71575e-06	0.000106039	yes	down
	Solyc02g085025.1	Solyc02g085025.1	Calcium-dependent lipid-binding (CaLB domain) family protein (AHRD V3.3 --* AT5G37740.2)	0.128	-2.96882	0.000228549	0.00187566	yes	down
	Solyc02g085150.3	Solyc02g085150.3	Late embryogenesis abundant (LEA) protein (AHRD V3.3 *** AT4G36600.2)	0.186	-2.42377	1.36909e-20	1.15569e-18	yes	down
	Solyc02g085430.3	Solyc02g085430.3	Protein kinase superfamily protein (AHRD V3.3 *** AT4G34440.2)	0.494	-1.01826	0.00326599	0.0178288	yes	down
	Solyc02g085745.1	Solyc02g085745.1	Rhomboid-like protein (AHRD V3.3 *** K4BB87_SOLLC)	12.178	3.6062	5.05889e-147	1.38253e-143	yes	up
	Solyc02g085750.3	Solyc02g085750.3	LuxR family transcriptional regulator, putative (AHRD V3.3 *** A0A072U7J6_MEDTR)	11.094	3.47168	1.9304e-14	9.2757e-13	yes	up
	Solyc02g086180.3	Solyc02g086180.3	Delta(7)-sterol-C5(6)-desaturase (AHRD V3.3 *** SC5D_TOBAC)	4.505	2.17152	5.67636e-39	1.44401e-36	yes	up
	Solyc02g086350.3	Solyc02g086350.3	Protein PLASTID MOVEMENT IMPAIRED 2 (AHRD V3.3 *** W9S0V7_9ROSA)	0.348	-1.52484	1.91187e-11	6.37183e-10	yes	down
	Solyc02g086440.3	Solyc02g086440.3	F-box/LRR protein (AHRD V3.3 *** A0A072TZ55_MEDTR)	2.474	1.30693	2.29677e-21	2.09226e-19	yes	up
	Solyc02g086460.3	Solyc02g086460.3	A-kinase anchor-like protein (AHRD V3.3 --* AT5G40450.2)	3.84	1.94122	9.72385e-28	1.49713e-25	yes	up
	Solyc02g086463.1	Solyc02g086463.1	ARM repeat superfamily protein (AHRD V3.3 --* AT3G54790.3)	2.77	1.47003	0.000134675	0.00118392	yes	up
	Solyc02g086467.1	Solyc02g086467.1	Histone H4 (AHRD V3.3 --* A0A0D3DSU9_BRAOL)	3.842	1.94188	3.20506e-30	5.93832e-28	yes	up
	Solyc02g086470.3	Solyc02g086470.3	Transducin/WD40 repeat-like superfamily protein (AHRD V3.3 *** A0A061EDJ2_THECC)	3.5	1.80755	0.00104096	0.00680171	yes	up
	Solyc02g086570.2	Solyc02g086570.2	Pentatricopeptide repeat superfamily protein (AHRD V3.3 *** A0A061EJI9_THECC)	0.492	-1.02444	0.001315	0.00828523	yes	down
	Solyc02g086650.3	Solyc02g086650.3	Phosphoenolpyruvate/phosphate translocator (AHRD V3.3 *** A0A0D3QJC6_CAMSI)	5.273	2.39873	1.74403e-33	3.66632e-31	yes	up
	Solyc02g086710.3	Solyc02g086710.3	Monodehydroascorbate reductase (NADH)-like protein	0.404	-1.30596	3.31049e-17	2.1225e-15	yes	down
	Solyc02g086820.3	Solyc02g086820.3	chloroplast carbonic anhydrase	0.499	-1.00312	0.000349548	0.00269961	yes	down
	Solyc02g086850.2	Solyc02g086850.2	RNA exonuclease-like protein (AHRD V3.3 *** A0A072VJ45_MEDTR)	38.682	5.2736	2.16452e-07	3.74687e-06	yes	up
	Solyc02g086980.3	Solyc02g086980.3	LOW QUALITY:Trimeric LpxA-like enzymes superfamily protein (AHRD V3.3 --* AT4G21220.1)	0.443	-1.17446	0.00825185	0.0374372	yes	down
	Solyc02g087050.2	Solyc02g087050.2	WAT1-related protein (AHRD V3.3 *** K4BBL2_SOLLC)	0.399	-1.32663	1.78769e-11	5.96708e-10	yes	down
	Solyc02g087060.3	Solyc02g087060.3	WAT1-related protein (AHRD V3.3 *** K4BBL2_SOLLC)	0.323	-1.63058	1.5323e-23	1.6667e-21	yes	down
	Solyc02g087110.3	Solyc02g087110.3	Alpha-dioxygenase (AHRD V3.3 *** Q5GQ66_PEA)	2.089	1.06308	8.478e-07	1.30531e-05	yes	up
	Solyc02g087120.3	Solyc02g087120.3	Trichome birefringence-like 22, putative (AHRD V3.3 *** A0A061EBK7_THECC)	3.203	1.67947	0.000517967	0.0037836	yes	up
	Solyc02g087190.1	Solyc02g087190.1	Peroxidase (AHRD V3.3 *** K4BBM6_SOLLC)	0.428	-1.2244	8.22003e-05	0.000771307	yes	down
	Solyc02g087210.3	Solyc02g087210.3	Zinc finger AN1 domain-containing stress-associated protein 12 (AHRD V3.3 *** A0A151RAZ5_CAJCA)	0.293	-1.77079	0.000219077	0.00180675	yes	down
	Solyc02g087410.3	Solyc02g087410.3	ABC transporter B family protein (AHRD V3.3 *** G7KJX5_MEDTR)	0.115	-3.11637	2.96924e-12	1.1154e-10	yes	down
	Solyc02g087620.3	Solyc02g087620.3	Inositol hexakisphosphate and diphosphoinositol-pentakisphosphate kinase (AHRD V3.3 *** A0A0B2PX10_GLYSO)	0.467	-1.09856	4.64843e-18	3.15617e-16	yes	down
	Solyc02g087840.3	Solyc02g087840.3	Homeobox associated leucine zipper protein (AHRD V3.3 *** A0A072U5Q1_MEDTR)	0.222	-2.17324	0.00520297	0.0259354	yes	down
	Solyc02g087850.1	Solyc02g087850.1	Glutaredoxin family protein, putative (AHRD V3.3 *** A0A061EEI9_THECC)	2.669	1.4164	1.00709e-13	4.52115e-12	yes	up
	Solyc02g087880.3	Solyc02g087880.3	Tubulin alpha chain (AHRD V3.3 *** TBA_PRUDU)	3.037	1.60274	0.00684732	0.0322705	yes	up
	Solyc02g088070.3	Solyc02g088070.3	Dof zinc finger protein (AHRD V3.3 *** W9QEV1_9ROSA)	0.116	-3.10853	1.19326e-10	3.60834e-09	yes	down
	Solyc02g088090.1	Solyc02g088090.1	Calcium-binding EF-hand (AHRD V3.3 *** A0A103YHF0_CYNCS)	3.976	1.99133	7.06914e-11	2.21105e-09	yes	up
	Solyc02g088390.3	Solyc02g088390.3	Blue copper protein, putative (AHRD V3.3 *** B9T3T7_RICCO)	0.358	-1.48088	7.63298e-20	6.11282e-18	yes	down
	Solyc02g088650.1	Solyc02g088650.1	Pentatricopeptide repeat-containing protein (AHRD V3.3 *** A0A0B2RWF1_GLYSO)	0.279	-1.84082	0.000266598	0.00214367	yes	down
	Solyc02g088910.3	Solyc02g088910.3	Ninja-family protein AFP2 (AHRD V3.3 *** A0A0B0PRX3_GOSAR)	0.425	-1.23299	6.44254e-07	1.00826e-05	yes	down
	Solyc02g089060.3	Solyc02g089060.3	methyl esterase 11 (AHRD V3.3 *** AT3G29770.1)	0.478	-1.06588	1.42277e-05	0.000164235	yes	down
	Solyc02g089075.1	Solyc02g089075.1	Rapid alkalinization factor 5 (AHRD V3.3 *** Q6DN46_SOLCH)	0.301	-1.7313	3.04394e-07	5.135e-06	yes	down
	Solyc02g089620.3	Solyc02g089620.3	proline dehydrogenase	0.109	-3.20386	3.13307e-62	1.55678e-59	yes	down
	Solyc02g089630.3	Solyc02g089630.3	Proline dehydrogenase (AHRD V3.3 *** A0A0H4CNX3_BETPL)	0.077	-3.70367	9.12798e-27	1.30435e-24	yes	down
	Solyc02g089770.3	Solyc02g089770.3	Dihydroflavonol-4-reductase-binding domain	0.183	-2.45232	1.15536e-08	2.5184e-07	yes	down
	Solyc02g089980.3	Solyc02g089980.3	electron transporter, putative (Protein of unknown function, DUF547) (AHRD V3.3 *** AT5G66600.9)	0.483	-1.04957	6.41323e-10	1.69954e-08	yes	down
	Solyc02g089990.1	Solyc02g089990.1	HTH-type transcriptional regulator (AHRD V3.3 *** AT2G23690.1)	0.255	-1.97326	6.0436e-09	1.38357e-07	yes	down
	Solyc02g090070.3	Solyc02g090070.3	Phototropic-responsive NPH3 family protein (AHRD V3.3 *** AT5G66560.1)	0.468	-1.09395	4.72113e-10	1.27903e-08	yes	down
	Solyc02g090240.3	Solyc02g090240.3	Pentatricopeptide repeat-containing protein, putative (AHRD V3.3 *** B9S8N5_RICCO)	0.474	-1.0782	0.00591486	0.028715	yes	down
	Solyc02g090350.3	Solyc02g090350.3	Cytochrome P450 (AHRD V3.3 *** A0A103Y530_CYNCS)	4.106	2.03774	2.44384e-11	8.08316e-10	yes	up
	Solyc02g090360.3	Solyc02g090360.3	L-ascorbate oxidase like (AHRD V3.3 *** A0A0B2RUS1_GLYSO)	0.307	-1.70215	4.00818e-10	1.10645e-08	yes	down
	Solyc02g090450.3	Solyc02g090450.3	Sl Peroxidase	0.499	-1.00375	7.4944e-06	9.26753e-05	yes	down
	Solyc02g090490.3	Solyc02g090490.3	Patatin (AHRD V3.3 *** K4BCJ8_SOLLC)	0.462	-1.11308	6.818e-05	0.000658692	yes	down
	Solyc02g090545.1	Solyc02g090545.1	Calcium-transporting ATPase (AHRD V3.3 *** M5X6S2_PRUPE)	0.38	-1.39493	4.72706e-05	0.000475162	yes	down
	Solyc02g090580.3	Solyc02g090580.3	ternary complex factor MIP1 leucine-zipper protein (Protein of unknown function, DUF547) (AHRD V3.3 *** AT4G37080.3)	0.467	-1.09892	3.15389e-09	7.55242e-08	yes	down
	Solyc02g090730.3	Solyc02g090730.3	fruit weight 2.2	0.03	-5.06795	1.46191e-05	0.000167954	yes	down
	Solyc02g090890.3	Solyc02g090890.3	zeaxanthin epoxidase	4.803	2.26381	1.24683e-90	1.00961e-87	yes	up
	Solyc02g090980.1	Solyc02g090980.1	MAP kinase kinase kinase 22	24.25	4.59991	2.2443e-12	8.63856e-11	yes	up
	Solyc02g091140.3	Solyc02g091140.3	S-adenosyl-L-methionine:carboxyl methyltransferase family protein (AHRD V3.3 *** B9HJH9_POPTR)	0.489	-1.03079	1.67938e-07	2.99479e-06	yes	down
	Solyc02g091650.3	Solyc02g091650.3	DNA-binding protein, putative (duplicated DUF1399) (AHRD V3.3 *** AT2G22660.3)	0.485	-1.04367	0.0085417	0.038457	yes	down
	Solyc02g091700.3	Solyc02g091700.3	hydroxyproline-rich glycoprotein family protein (AHRD V3.3 *** AT5G65660.1)	0.394	-1.34305	7.44747e-08	1.4208e-06	yes	down
	Solyc02g091980.2	Solyc02g091980.2	blind-like7	0.098	-3.34623	0.00519189	0.0258979	yes	down
	Solyc02g092110.3	Solyc02g092110.3	Phytosulfokines 3 family protein (AHRD V3.3 *** B9IBM1_POPTR)	6.163	2.62357	7.78591e-13	3.18633e-11	yes	up
	Solyc02g092460.3	Solyc02g092460.3	BTB/POZ and TAZ domain-containing protein (AHRD V3.3 *** A0A0M4JJV3_LONJA)	0.332	-1.59067	0.00154876	0.00952745	yes	down
	Solyc02g092580.3	Solyc02g092580.3	Peroxidase (AHRD V3.3 *** K4BD54_SOLLC)	2.453	1.29465	1.97354e-05	0.00021809	yes	up
	Solyc02g092720.1	Solyc02g092720.1	LOW QUALITY:BnaC09g34590D protein (AHRD V3.3 *** A0A078CYT8_BRANA)	4.025	2.00912	1.57259e-11	5.31399e-10	yes	up
	Solyc02g092730.3	Solyc02g092730.3	Succinate dehydrogenase [ubiquinone] iron-sulfur subunit, mitochondrial (AHRD V3.3 *** K4BD69_SOLLC)	2.078	1.05504	1.04941e-07	1.94929e-06	yes	up
	Solyc02g092790.3	Solyc02g092790.3	Arabinogalactan 1	0.456	-1.13356	0.00117504	0.00749849	yes	down
	Solyc02g092800.3	Solyc02g092800.3	metal transporter AY196092	2.078	1.05508	3.37734e-07	5.62367e-06	yes	up
	Solyc02g092820.3	Solyc02g092820.3	IAA-amido synthetase 3-4	4.714	2.23705	0.000559873	0.00403797	yes	up
	Solyc02g092860.3	Solyc02g092860.3	Cytochrome P450, putative (AHRD V3.3 *** B9R747_RICCO)	0.184	-2.44264	4.4211e-06	5.81147e-05	yes	down
	Solyc02g093210.3	Solyc02g093210.3	PI-PLC X domain-containing protein (AHRD V3.3 *** W9SGY7_9ROSA)	0.434	-1.2033	3.52544e-14	1.65401e-12	yes	down
	Solyc02g093230.3	Solyc02g093230.3	Caffeoyl-CoA O-methyltransferase (AHRD V3.3 *** CAMT_SOLTU)	3.432	1.77919	5.32562e-07	8.46177e-06	yes	up
	Solyc02g093300.3	Solyc02g093300.3	DNA polymerase (AHRD V3.3 *** H9E8V2_SOLLC)	2.204	1.14013	0.00368811	0.0195854	yes	up
	Solyc02g093590.3	Solyc02g093590.3	Zinc finger CONSTANS-LIKE 7-like protein (AHRD V3.3 *** A0A0B0PB06_GOSAR)	0.396	-1.33816	1.30467e-18	9.41384e-17	yes	down
	Solyc02g093610.3	Solyc02g093610.3	BAG family molecular chaperone regulator 2 (AHRD V3.3 *** A0A0B0PLU4_GOSAR)	0.281	-1.83236	4.32359e-05	0.000438232	yes	down
	Solyc02g094050.3	Solyc02g094050.3	Blue copper protein (AHRD V3.3 *** A0A0B2QX32_GLYSO)	0.366	-1.45121	0.000169181	0.00145165	yes	down
	Solyc02g094120.3	Solyc02g094120.3	sulfite oxidase	2.049	1.0348	7.29856e-23	7.63485e-21	yes	up
	Solyc02g094190.3	Solyc02g094190.3	Major facilitator superfamily protein (AHRD V3.3 *** AT3G01930.2)	0.247	-2.01597	2.44929e-07	4.20982e-06	yes	down
	Solyc02g094390.3	Solyc02g094390.3	S-acyltransferase (AHRD V3.3 *** K4BDN4_SOLLC)	0.291	-1.78114	1.30792e-21	1.22201e-19	yes	down
	Solyc03g005020.3	Solyc03g005020.3	Lipase (AHRD V3.3 *** K4BDS6_SOLLC)	4.688	2.22901	5.85842e-05	0.000575653	yes	up
	Solyc03g005320.3	Solyc03g005320.3	3-ketoacyl-CoA synthase (AHRD V3.3 *** M1A6B6_SOLTU)	0.367	-1.44725	9.46906e-20	7.49895e-18	yes	down
	Solyc03g005450.3	Solyc03g005450.3	Cellulose synthase-like protein (AHRD V3.3 *** L0AUE4_POPTO)	2.127	1.08893	1.50534e-09	3.76559e-08	yes	up
	Solyc03g005760.1	Solyc03g005760.1	chlorophyll a/b-binding protein	39.704	5.3112	0	0	yes	up
	Solyc03g005770.3	Solyc03g005770.3	chlorophyll a/b-binding protein	112.083	6.80842	0	0	yes	up
	Solyc03g005775.1	Solyc03g005775.1	Chlorophyll a-b binding protein, chloroplastic (AHRD V3.3 *** K4BE02_SOLLC)	40.674	5.34603	0.00146689	0.00911357	yes	up
	Solyc03g005780.3	Solyc03g005780.3	chlorophyll a/b-binding protein Cab-3C	158.241	7.30598	7.3742e-59	3.3588e-56	yes	up
	Solyc03g005790.2	Solyc03g005790.2	Chlorophyll a-b binding protein, chloroplastic (AHRD V3.3 *** K4BE02_SOLLC)	42.191	5.39887	3.50996e-08	7.08571e-07	yes	up
	Solyc03g005820.3	Solyc03g005820.3	Purine permease (AHRD V3.3 *** A0A072UW47_MEDTR)	2.541	1.34532	2.21897e-21	2.02984e-19	yes	up
	Solyc03g006220.3	Solyc03g006220.3	Trichome birefringence-like protein (AHRD V3.3 *** G7IKB9_MEDTR)	0.453	-1.14248	0.00171797	0.0104073	yes	down
	Solyc03g006250.2	Solyc03g006250.2	GDSL esterase/lipase (AHRD V3.3 *** A0A0B2QGL7_GLYSO)	2.452	1.2938	1.21872e-05	0.000143406	yes	up
	Solyc03g006360.3	Solyc03g006360.3	Auxin-repressed protein (AHRD V3.3 *** K7VPG9_SOLTU)	2.922	1.54712	5.61185e-07	8.88687e-06	yes	up
	Solyc03g006370.3	Solyc03g006370.3	Leucine-rich repeat protein kinase family protein (AHRD V3.3 --* AT2G02780.3)	0.017	-5.88212	0.00634627	0.0304006	yes	down
	Solyc03g006410.3	Solyc03g006410.3	DUF506 family protein (AHRD V3.3 *** G7IPT8_MEDTR)	143.092	7.1608	2.00958e-07	3.50513e-06	yes	up
	Solyc03g006540.3	Solyc03g006540.3	NADH-ubiquinone oxidoreductase 75 kDa subunit, mitochondrial (AHRD V3.3 *-* N1QXW8_AEGTA)	0.431	-1.21585	6.73762e-09	1.53283e-07	yes	down
	Solyc03g006620.3	Solyc03g006620.3	Cotton fiber expressed protein (AHRD V3.3 *** A0A0D2VH61_GOSRA)	2.937	1.55434	4.96157e-08	9.73741e-07	yes	up
	Solyc03g006840.3	Solyc03g006840.3	LOW protein: M-phase inducer phosphatase-like protein (AHRD V3.3 *** AT5G62170.1)	2.295	1.19831	7.02212e-06	8.74371e-05	yes	up
	Solyc03g007030.3	Solyc03g007030.3	CDGSH iron-sulfur domain-containing protein	0.462	-1.11467	2.4579e-08	5.10323e-07	yes	down
	Solyc03g007290.3	Solyc03g007290.3	Trehalose 6-phosphate phosphatase (AHRD V3.3 *** K4BEF2_SOLLC)	4.499	2.16947	0.00563022	0.0276739	yes	up
	Solyc03g007370.3	Solyc03g007370.3	Sigma factor (AHRD V3.3 *** A0A0G2STU5_9ROSI)	4.379	2.1307	5.07258e-17	3.21455e-15	yes	up
	Solyc03g007460.2	Solyc03g007460.2	Solanum lycopersicum Cytokinin Response Factor 4	2.601	1.37919	0.00801243	0.0366077	yes	up
	Solyc03g007480.3	Solyc03g007480.3	myosin heavy chain-like protein (AHRD V3.3 *** AT5G53310.1)	0.467	-1.09762	4.36785e-12	1.59957e-10	yes	down
	Solyc03g007550.3	Solyc03g007550.3	LIM domain-containing protein A, putative isoform 1 (AHRD V3.3 *** A0A061G8M8_THECC)	2.53	1.33907	0.0095544	0.0420975	yes	up
	Solyc03g007760.3	Solyc03g007760.3	P-loop containing nucleoside triphosphate hydrolases superfamily protein (AHRD V3.3 *** AT4G28000.1)	0.22	-2.18323	2.39151e-05	0.000257058	yes	down
	Solyc03g013160.3	Solyc03g013160.3	Amino acid transporter, putative (AHRD V3.3 *** B9T0U1_RICCO)	0.438	-1.19176	0.00367564	0.0195382	yes	down
	Solyc03g019650.3	Solyc03g019650.3	Major facilitator superfamily protein (AHRD V3.3 *** AT5G14120.1)	3.672	1.87639	1.56025e-33	3.37739e-31	yes	up
	Solyc03g019710.3	Solyc03g019710.3	TDR8	2.036	1.02604	0.00641463	0.0306676	yes	up
	Solyc03g025190.4	Solyc03g025190.4	anthocyanin permease	0.098	-3.3535	0.00031558	0.00247472	yes	down
	Solyc03g025700.1	Solyc03g025700.1	Pentatricopeptide repeat-containing protein (AHRD V3.3 *** V5QPJ4_GOSHI)	0.492	-1.02296	0.00591637	0.028715	yes	down
	Solyc03g025710.3	Solyc03g025710.3	Acyl-CoA N-acyltransferases-like protein (AHRD V3.3 *** Q9C7G6_ARATH)	9.477	3.24436	4.09401e-06	5.4214e-05	yes	up
	Solyc03g026000.3	Solyc03g026000.3	cold regulated protein 27 (AHRD V3.3 --* AT5G42900.2)	2.77	1.47015	2.87602e-14	1.36396e-12	yes	up
	Solyc03g026120.3	Solyc03g026120.3	S-adenosyl-L-methionine-dependent methyltransferases superfamily protein (AHRD V3.3 *** AT4G00750.1)	0.273	-1.87136	1.93725e-29	3.30892e-27	yes	down
	Solyc03g026230.1	Solyc03g026230.1	Protein DETOXIFICATION (AHRD V3.3 *** K4BF96_SOLLC)	0.388	-1.36727	0.000426559	0.00320645	yes	down
	Solyc03g031420.1	Solyc03g031420.1	LOW QUALITY:Molybdenum cofactor sulfurase (AHRD V3.3 *** A0A0B2Q7C8_GLYSO)	0.353	-1.50198	3.75334e-08	7.52838e-07	yes	down
	Solyc03g031560.3	Solyc03g031560.3	Trimeric LpxA-like enzymes superfamily protein, putative isoform 3 (AHRD V3.3 *** A0A061GGP4_THECC)	0.228	-2.13338	2.50689e-12	9.53184e-11	yes	down
	Solyc03g031600.3	Solyc03g031600.3	Peroxisomal membrane protein PMP22 (AHRD V3.3 *** A0A0B0NRG7_GOSAR)	2.527	1.33746	7.13884e-33	1.47242e-30	yes	up
	Solyc03g031620.3	Solyc03g031620.3	5'-adenylylsulfate reductase (AHRD V3.3 *** A0A072V4H5_MEDTR)	3.126	1.64411	1.54378e-07	2.76653e-06	yes	up
	Solyc03g031800.3	Solyc03g031800.3	Xyloglucan endotransglucosylase/hydrolase (AHRD V3.3 *** K4BFF2_SOLLC)	0.278	-1.84798	1.07251e-06	1.62047e-05	yes	down
	Solyc03g031860.3	Solyc03g031860.3	Phytoene synthase 1	0.071	-3.82309	1.89854e-119	2.76718e-116	yes	down
	Solyc03g033360.2	Solyc03g033360.2	Eukaryotic aspartyl protease family protein (AHRD V3.3 *** AT2G17760.1)	0.361	-1.46847	0.00588481	0.0286292	yes	down
	Solyc03g033840.3	Solyc03g033840.3	P-loop containing nucleoside triphosphate hydrolases superfamily protein (AHRD V3.3 *** AT3G50940.1)	0.46	-1.11922	0.00148259	0.00919282	yes	down
	Solyc03g034400.3	Solyc03g034400.3	Protein DETOXIFICATION (AHRD V3.3 *** K4BFW0_SOLLC)	2.728	1.4478	3.85762e-05	0.000394846	yes	up
	Solyc03g043700.3	Solyc03g043700.3	U-box domain-containing protein (AHRD V3.3 *** A0A0K9PMJ3_ZOSMR)	3.099	1.63164	0.0103483	0.0448901	yes	up
	Solyc03g043850.3	Solyc03g043850.3	cytochrome c oxidase-like protein (AHRD V3.3 *** AT4G37830.1)	0.235	-2.09228	0.00783943	0.0360146	yes	down
	Solyc03g044150.3	Solyc03g044150.3	Subtilisin-like protease (AHRD V3.3 *** A9XG40_TOBAC)	0.37	-1.4358	3.5203e-12	1.30227e-10	yes	down
	Solyc03g044155.1	Solyc03g044155.1	Subtilisin-like protease (AHRD V3.3 *-* A9XG40_TOBAC)	0.478	-1.06444	0.0101298	0.0440732	yes	down
	Solyc03g044300.3	Solyc03g044300.3	APETALA2a	0.444	-1.17009	2.58956e-06	3.61069e-05	yes	down
	Solyc03g044430.3	Solyc03g044430.3	Nicotinate phosphoribosyltransferase family protein (AHRD V3.3 *** B9H6H6_POPTR)	0.458	-1.12752	1.22248e-07	2.24033e-06	yes	down
	Solyc03g044790.3	Solyc03g044790.3	methylesterase AY455313	3.141	1.65145	1.03564e-05	0.000123593	yes	up
	Solyc03g045070.1	Solyc03g045070.1	ammonium transporter AF118858	0.278	-1.84659	1.21523e-17	8.00258e-16	yes	down
	Solyc03g053110.3	Solyc03g053110.3	Rhodanese/Cell cycle control phosphatase superfamily protein (AHRD V3.3 *** AT2G42220.1)	2.123	1.08639	5.62602e-16	3.15389e-14	yes	up
	Solyc03g058430.2	Solyc03g058430.2	Fatty acid desaturase (AHRD V3.3 *** M4QSE6_9ERIC)	2.462	1.29958	1.27773e-09	3.22575e-08	yes	up
	Solyc03g059260.3	Solyc03g059260.3	Carboxyl-terminal-processing protease (AHRD V3.3 *** A0A151QQ57_CAJCA)	2.091	1.06449	3.69168e-05	0.000380175	yes	up
	Solyc03g059500.3	Solyc03g059500.3	Casein kinase 1-like protein 5 (AHRD V3.3 --* CKL5_ARATH)	0.372	-1.42667	1.68055e-08	3.55337e-07	yes	down
	Solyc03g062720.3	Solyc03g062720.3	Photosynthetic NDH subcomplex B 2 (AHRD V3.3 *** A0A0F7GZL7_9ROSI)	0.344	-1.54073	1.51092e-16	9.07504e-15	yes	down
	Solyc03g063110.3	Solyc03g063110.3	Acyl-[acyl-carrier-protein] desaturase (AHRD V3.3 *** K0A7N8_SOLAC)	0.436	-1.19906	1.83428e-15	9.85326e-14	yes	down
	Solyc03g065200.3	Solyc03g065200.3	DUF1336 family protein (AHRD V3.3 *-* G7L343_MEDTR)	0.025	-5.31087	0.000375631	0.00287449	yes	down
	Solyc03g071690.3	Solyc03g071690.3	Non-symbiotic hemoglobin 1 (AHRD V3.3 *** A0A199VNT0_ANACO)	0.415	-1.26853	2.05837e-12	7.96497e-11	yes	down
	Solyc03g071850.1	Solyc03g071850.1	Glycosyltransferase (AHRD V3.3 *** K4BHL4_SOLLC)	0.144	-2.79261	0.0008005	0.00546917	yes	down
	Solyc03g078150.3	Solyc03g078150.3	Amino acid transporter family protein (AHRD V3.3 *** D7LGK0_ARALL)	0.359	-1.47697	7.15421e-06	8.88202e-05	yes	down
	Solyc03g078240.2	Solyc03g078240.2	Glycosyltransferase (AHRD V3.3 *** K4BHQ3_SOLLC)	0.131	-2.93583	8.99592e-05	0.000835246	yes	down
	Solyc03g078640.1	Solyc03g078640.1	LOW QUALITY:Mediator of RNA polymerase II transcription subunit 26, putative (AHRD V3.3 *** A0A061DI33_THECC)	0.408	-1.29311	3.24438e-10	9.09382e-09	yes	down
	Solyc03g078650.3	Solyc03g078650.3	Lipase (AHRD V3.3 *** G7JAK3_MEDTR)	0.401	-1.31917	0.00366423	0.0194917	yes	down
	Solyc03g079980.2	Solyc03g079980.2	transmembrane protein, putative (Protein of unknown function, DUF599) (AHRD V3.3 *** AT3G18215.1)	0.102	-3.29358	0.00178593	0.0107668	yes	down
	Solyc03g081240.3	Solyc03g081240.3	Two-component response regulator-like protein (AHRD V3.3 *** W9RA17_9ROSA)	2.927	1.54952	1.99537e-28	3.25557e-26	yes	up
	Solyc03g082420.3	Solyc03g082420.3	Heat shock protein (AHRD V3.3 *** A9QVH3_9FABA)	0.244	-2.03267	0.000209215	0.00173721	yes	down
	Solyc03g082550.3	Solyc03g082550.3	Homeobox leucine zipper (AHRD V3.3 *-* J7FWS7_ROSRU)	2.219	1.14965	0.000178864	0.00151963	yes	up
	Solyc03g082610.1	Solyc03g082610.1	senescence regulator (Protein of unknown function, DUF584) (AHRD V3.3 *-* AT3G15040.1)	2.081	1.05738	9.46292e-06	0.000113988	yes	up
	Solyc03g082860.3	Solyc03g082860.3	Histone-lysine N-methyltransferase (AHRD V3.3 *** W9S1W1_9ROSA)	2.881	1.52652	0.00373806	0.0197882	yes	up
	Solyc03g083170.3	Solyc03g083170.3	Gamma-irradiation and mitomycin c induced 1, putative isoform 3 (AHRD V3.3 *-* A0A061G1V8_THECC)	2.18	1.12464	0.00426496	0.022075	yes	up
	Solyc03g083320.3	Solyc03g083320.3	calcium sensor calcineurin B	9.668	3.27329	9.85179e-05	0.000906522	yes	up
	Solyc03g083400.3	Solyc03g083400.3	CCT motif family protein (AHRD V3.3 *** A0A061G1S7_THECC)	0.374	-1.41943	2.73385e-08	5.62277e-07	yes	down
	Solyc03g083480.3	Solyc03g083480.3	Membrane receptor-like protein 1 (AHRD V3.3 *** B3TJG2_CAPAN)	2.767	1.46843	0.00562029	0.0276467	yes	up
	Solyc03g083560.1	Solyc03g083560.1	Phosphate-responsive 1 family protein (AHRD V3.3 *** G7JP91_MEDTR)	0.117	-3.09771	4.88818e-78	3.33969e-75	yes	down
	Solyc03g083720.1	Solyc03g083720.1	LOW QUALITY:Plant invertase/pectin methylesterase inhibitor (AHRD V3.3 *** I3T947_MEDTR)	0.407	-1.29755	7.48464e-05	0.000711154	yes	down
	Solyc03g093080.3	Solyc03g093080.3	Xyloglucan endotransglucosylase/hydrolase (AHRD V3.3 *** K4BII5_SOLLC)	0.14	-2.83334	0.0039217	0.020643	yes	down
	Solyc03g093110.3	Solyc03g093110.3	xyloglucan endotransglucosylase-hydrolase	0.14	-2.83596	0.00175373	0.0105946	yes	down
	Solyc03g093120.4	Solyc03g093120.4	xyloglucan endotransglucosylase-hydrolase	0.253	-1.98323	0.00809628	0.0368892	yes	down
	Solyc03g093130.3	Solyc03g093130.3	xyloglucan endotransglucosylase-hydrolase 3	0.106	-3.23538	2.8268e-15	1.48921e-13	yes	down
	Solyc03g093180.1	Solyc03g093180.1	Peroxisomal membrane protein 11-4 (AHRD V3.3 *** A0A151TE35_CAJCA)	0.221	-2.17659	1.65842e-12	6.48625e-11	yes	down
	Solyc03g093310.3	Solyc03g093310.3	F-box-like protein (AHRD V3.3 *** A0A072UUB0_MEDTR)	3.446	1.78478	0.00525871	0.0261774	yes	up
	Solyc03g093610.1	Solyc03g093610.1	ethylene response factor A.2	0.382	-1.38848	2.34587e-06	3.29824e-05	yes	down
	Solyc03g093800.1	Solyc03g093800.1	glycine-rich protein (AHRD V3.3 *-* AT5G61660.1)	4.191	2.06745	1.61156e-33	3.43017e-31	yes	up
	Solyc03g094010.3	Solyc03g094010.3	glutamate dehydrogenase	0.384	-1.38183	0.00033481	0.00260218	yes	down
	Solyc03g095370.3	Solyc03g095370.3	CLP protease regulatory subunit CLPX1, mitochondrial (AHRD V3.3 --* CLPX1_ARATH)	0.236	-2.08384	3.12073e-06	4.26162e-05	yes	down
	Solyc03g095650.3	Solyc03g095650.3	MLO-like protein (AHRD V3.3 *** K4BIY8_SOLLC)	8.538	3.09394	1.9149e-13	8.38986e-12	yes	up
	Solyc03g095770.3	Solyc03g095770.3	WRKY transcription factor 80	0.347	-1.52718	2.14607e-05	0.000233663	yes	down
	Solyc03g095820.3	Solyc03g095820.3	Trichome birefringence-like protein (AHRD V3.3 *** G7K771_MEDTR)	0.401	-1.31894	0.00255063	0.0145485	yes	down
	Solyc03g095970.3	Solyc03g095970.3	NAD(P)-binding Rossmann-fold superfamily protein (AHRD V3.3 *** AT2G47140.1),Pfam:PF13561	42.001	5.39235	0.000339144	0.00263306	yes	up
	Solyc03g096097.1	Solyc03g096097.1	Protein yippee-like (AHRD V3.3 *** K4BJ32_SOLLC)	56.406	5.81778	0.00010658	0.000968877	yes	up
	Solyc03g096140.2	Solyc03g096140.2	Protein yippee-like (AHRD V3.3 *** K4BJ36_SOLLC)	13.959	3.8031	0.00405235	0.0211903	yes	up
	Solyc03g096290.3	Solyc03g096290.3	plasma membrane intrinsic protein 1.7	2.331	1.2211	2.56247e-08	5.31026e-07	yes	up
	Solyc03g096460.3	Solyc03g096460.3	wound/stress protein AY568721	2.292	1.19643	0.00102929	0.00674159	yes	up
	Solyc03g096670.3	Solyc03g096670.3	Protein phosphatase 2C (AHRD V3.3 *** Q8RVG0_TOBAC)	4.153	2.05415	9.53176e-14	4.28792e-12	yes	up
	Solyc03g096770.1	Solyc03g096770.1	Response to low sulfur protein, putative (AHRD V3.3 *** G7J9Q1_MEDTR)	7.15	2.83788	1.17972e-07	2.17288e-06	yes	up
	Solyc03g096780.1	Solyc03g096780.1	Response to low sulfur protein, putative (AHRD V3.3 *** G7J9Q1_MEDTR)	5.349	2.41933	6.67382e-17	4.18079e-15	yes	up
	Solyc03g096850.3	Solyc03g096850.3	rubredoxin family protein (AHRD V3.3 *** AT5G17170.1)	0.384	-1.38119	3.14703e-24	3.78041e-22	yes	down
	Solyc03g096890.2	Solyc03g096890.2	ATP binding protein, putative isoform 1 (AHRD V3.3 *** A0A061FVN5_THECC)	2.353	1.23462	0.00402614	0.0210734	yes	up
	Solyc03g097030.3	Solyc03g097030.3	4-coumarate--CoA ligase	0.269	-1.89457	4.64179e-16	2.62911e-14	yes	down
	Solyc03g097050.3	Solyc03g097050.3	Cellulose synthase-like protein (AHRD V3.3 *** L0ATQ4_POPTO)	0.471	-1.0852	2.93305e-05	0.000310234	yes	down
	Solyc03g097170.3	Solyc03g097170.3	Cinnamoyl-CoA reductase, putative (AHRD V3.3 *** B9S247_RICCO)	0.35	-1.51495	4.81073e-07	7.72791e-06	yes	down
	Solyc03g097230.1	Solyc03g097230.1	AIG2-like (avirulence induced gene) family protein (AHRD V3.3 *** AT3G02910.1)	0.311	-1.68604	3.12457e-11	1.02264e-09	yes	down
	Solyc03g097320.3	Solyc03g097320.3	Sigma factor (AHRD V3.3 *** Q9SLX4_TOBAC)	0.396	-1.33721	4.88393e-10	1.31661e-08	yes	down
	Solyc03g097370.3	Solyc03g097370.3	DNA-binding SMUBP-2 (AHRD V3.3 *** A0A0B0N417_GOSAR)	2.141	1.09835	7.33566e-08	1.40069e-06	yes	up
	Solyc03g097580.3	Solyc03g097580.3	Bidirectional sugar transporter SWEET (AHRD V3.3 *** K4BJH5_SOLLC)	0.258	-1.95287	0.000915754	0.00611145	yes	down
	Solyc03g097600.3	Solyc03g097600.3	Bidirectional sugar transporter SWEET (AHRD V3.3 *** K4BJH7_SOLLC)	0.246	-2.0248	2.88088e-10	8.12705e-09	yes	down
	Solyc03g097610.3	Solyc03g097610.3	Bidirectional sugar transporter SWEET (AHRD V3.3 *** K4BJH8_SOLLC)	0.293	-1.7714	2.08644e-10	6.04983e-09	yes	down
	Solyc03g097750.3	Solyc03g097750.3	Translocon-associated protein subunit beta (AHRD V3.3 *** A0A0D2RZS2_GOSRA),Pfam:PF05753	0.283	-1.82031	7.2331e-05	0.00069116	yes	down
	Solyc03g097820.2	Solyc03g097820.2	bHLH transcription factor 022	0.427	-1.22807	0.00499808	0.0251072	yes	down
	Solyc03g097840.3	Solyc03g097840.3	Mitochondrial phosphate carrier protein, putative (AHRD V3.3 *** B9RH00_RICCO)	0.397	-1.33257	1.9816e-06	2.82423e-05	yes	down
	Solyc03g097870.3	Solyc03g097870.3	Bidirectional sugar transporter SWEET (AHRD V3.3 *** K4BJK4_SOLLC)	2.012	1.00869	4.23107e-10	1.16211e-08	yes	up
	Solyc03g097960.1	Solyc03g097960.1	LOW QUALITY:Cysteine/Histidine-rich C1 domain family protein, putative (AHRD V3.3 *-* A0A061EBK4_THECC)	0.385	-1.37569	0.00091776	0.00612298	yes	down
	Solyc03g098000.3	Solyc03g098000.3	alanine-tRNA ligase, putative (DUF760) (AHRD V3.3 *** AT1G48450.1)	2.036	1.02591	9.04529e-15	4.52534e-13	yes	up
	Solyc03g098020.3	Solyc03g098020.3	alpha/beta-Hydrolases superfamily protein (AHRD V3.3 *** AT1G73480.1)	2.666	1.4148	1.56263e-25	2.08316e-23	yes	up
	Solyc03g098320.3	Solyc03g098320.3	Myb transcription factor (AHRD V3.3 *** A0A072UBN0_MEDTR)	10.509	3.39351	2.49775e-11	8.24898e-10	yes	up
	Solyc03g098710.1	Solyc03g098710.1	Kunitz trypsin inhibitor (AHRD V3.3 *** B8Y888_TOBAC)	19.377	4.2763	0.00591561	0.028715	yes	up
	Solyc03g098790.3	Solyc03g098790.3	Cathepsin D Inhibitor	18.395	4.2012	0.00608081	0.0293866	yes	up
	Solyc03g110860.3	Solyc03g110860.3	Nuclear transcription factor Y subunit C-1 (AHRD V3.3 *** NFYC1_ARATH)	2.631	1.39538	8.57244e-15	4.2986e-13	yes	up
	Solyc03g111050.3	Solyc03g111050.3	CONSTANS interacting protein 5	0.468	-1.09421	2.44277e-17	1.58475e-15	yes	down
	Solyc03g111120.3	Solyc03g111120.3	Malate synthase (AHRD V3.3 *** M1B824_SOLTU)	2.221	1.15135	1.84294e-08	3.87425e-07	yes	up
	Solyc03g111310.3	Solyc03g111310.3	SNF1-related protein kinase regulatory subunit gamma 1 (AHRD V3.3 *** A0A061G5Z8_THECC)	3.017	1.59328	6.69855e-18	4.49234e-16	yes	up
	Solyc03g111550.3	Solyc03g111550.3	GDSL esterase/lipase (AHRD V3.3 *** A0A0B2PXL8_GLYSO)	2.37	1.24484	0.000627469	0.00444153	yes	up
	Solyc03g111620.1	Solyc03g111620.1	LOW QUALITY:S-adenosyl-L-methionine-dependent methyltransferases superfamily protein (AHRD V3.3 *** AT1G24480.1)	0.492	-1.02208	2.06067e-05	0.000226194	yes	down
	Solyc03g111770.3	Solyc03g111770.3	Alpha/beta-Hydrolases superfamily protein (AHRD V3.3 *** A0A061ED84_THECC)	0.457	-1.13086	1.04252e-17	6.90688e-16	yes	down
	Solyc03g112120.2	Solyc03g112120.2	Protein prune (AHRD V3.3 *** A0A1D1YXQ3_9ARAE)	0.246	-2.02037	2.53688e-14	1.20836e-12	yes	down
	Solyc03g112130.1	Solyc03g112130.1	LOW QUALITY:DUF868 family protein (DUF868) (AHRD V3.3 *** AT4G12690.2)	0.267	-1.90259	4.56687e-10	1.24341e-08	yes	down
	Solyc03g112280.3	Solyc03g112280.3	C2 and GRAM domain-containing protein (AHRD V3.3 *** A0A0B2RGK8_GLYSO)	0.424	-1.23893	0.000218455	0.0018023	yes	down
	Solyc03g112300.3	Solyc03g112300.3	Octicosapeptide/Phox/Bem1p domain-containing protein kinase (AHRD V3.3 *-* A0A0K9NT10_ZOSMR)	0.386	-1.37335	2.56527e-05	0.000273583	yes	down
	Solyc03g112330.3	Solyc03g112330.3	U-box domain-containing protein kinase family protein (AHRD V3.3 *-* AT2G19410.2)	0.393	-1.3467	3.18183e-14	1.50247e-12	yes	down
	Solyc03g112620.4	Solyc03g112620.4	carboxyl-terminal peptidase (DUF239) (AHRD V3.3 *** AT5G18460.1)	0.413	-1.27493	5.21921e-05	0.000517965	yes	down
	Solyc03g112760.3	Solyc03g112760.3	transmembrane protein (AHRD V3.3 *** AT3G48200.1)	0.486	-1.0413	6.50487e-10	1.71966e-08	yes	down
	Solyc03g113060.3	Solyc03g113060.3	ABC transporter A family protein (AHRD V3.3 *** A0A072UUA7_MEDTR)	2.285	1.19207	2.68467e-18	1.88125e-16	yes	up
	Solyc03g113250.3	Solyc03g113250.3	nitrate transporter 1:2 (AHRD V3.3 *** AT1G69850.1)	0.407	-1.29533	2.68823e-07	4.58619e-06	yes	down
	Solyc03g113520.3	Solyc03g113520.3	Galactosyltransferase family protein (AHRD V3.3 *** AT5G62620.1)	0.494	-1.01846	5.65457e-08	1.10085e-06	yes	down
	Solyc03g113760.3	Solyc03g113760.3	E2F transcription factor-like E2FE (AHRD V3.3 *** W9SXR3_9ROSA)	5.016	2.3265	0.000503748	0.00369702	yes	up
	Solyc03g113860.2	Solyc03g113860.2	Ribosomal RNA small subunit methyltransferase G (AHRD V3.3 *** W9SLG2_9ROSA)	0.271	-1.88578	8.99159e-09	1.99577e-07	yes	down
	Solyc03g113920.3	Solyc03g113920.3	Calmodulin binding protein-like protein (AHRD V3.3 *** AT5G62570.4)	4.127	2.04496	7.60409e-32	1.48436e-29	yes	up
	Solyc03g113930.2	Solyc03g113930.2	Heat-shock protein, putative (AHRD V3.3 *** B9S5K5_RICCO)	0.023	-5.44724	0.00032419	0.00253225	yes	down
	Solyc03g114030.3	Solyc03g114030.3	PermeaseI-like protein	0.407	-1.29784	4.52324e-25	5.81715e-23	yes	down
	Solyc03g114100.1	Solyc03g114100.1	4-coumarate:CoA ligase 1 (AHRD V3.3 --* AT1G51680.3)	0.229	-2.12535	5.17755e-26	7.16435e-24	yes	down
	Solyc03g114130.1	Solyc03g114130.1	LOW QUALITY:NHL domain-containing protein, putative (AHRD V3.3 *-* A0A061EBN2_THECC)	0.203	-2.2978	6.14249e-21	5.34485e-19	yes	down
	Solyc03g114160.1	Solyc03g114160.1	U-box domain-containing protein 19, putative (AHRD V3.3 *** A0A061G0Z4_THECC)	2.965	1.56821	0.000211085	0.00174942	yes	up
	Solyc03g114480.3	Solyc03g114480.3	Tetraspanin family protein (AHRD V3.3 *** A0A072V357_MEDTR)	0.432	-1.21164	0.001837	0.0110276	yes	down
	Solyc03g114580.3	Solyc03g114580.3	Uridine kinase (AHRD V3.3 *** A0A0K9NRI5_ZOSMR)	2.56	1.35617	8.22236e-15	4.15163e-13	yes	up
	Solyc03g114640.3	Solyc03g114640.3	signal peptide peptidase (AHRD V3.3 *** AT1G73990.1)	0.473	-1.08055	7.10368e-14	3.23558e-12	yes	down
	Solyc03g114690.3	Solyc03g114690.3	WD-repeat protein, putative (AHRD V3.3 *** B9RVD7_RICCO)	2.322	1.2151	0.0102293	0.0444583	yes	up
	Solyc03g114710.3	Solyc03g114710.3	Glycosyltransferase (AHRD V3.3 *** M1CAF1_SOLTU)	0.348	-1.52349	6.91523e-05	0.0006672	yes	down
	Solyc03g114840.3	Solyc03g114840.3	MADS-box protein 1	2.497	1.32017	0.000531463	0.00386539	yes	up
	Solyc03g114960.3	Solyc03g114960.3	ABC transporter B family protein (AHRD V3.3 *** A0A072URQ8_MEDTR)	0.339	-1.56226	1.88127e-14	9.05953e-13	yes	down
	Solyc03g115005.1	Solyc03g115005.1	Oxygen-evolving enhancer protein 3 (AHRD V3.3 *** B6SQ77_MAIZE)	0.319	-1.65053	0.000111947	0.0010122	yes	down
	Solyc03g115050.3	Solyc03g115050.3	Replication A 70 kDa DNA-binding subunit (AHRD V3.3 *** A0A0B0N129_GOSAR)	2.821	1.49644	0.00140077	0.0087525	yes	up
	Solyc03g115220.3	Solyc03g115220.3	Flavonoid 3'-hydroxylase (AHRD V3.3 *** A0A0N6XG41_LYCBA)	0.284	-1.81546	2.43302e-23	2.62036e-21	yes	down
	Solyc03g115540.2	Solyc03g115540.2	bHLH transcription factor 024	5.702	2.51146	1.23221e-27	1.87082e-25	yes	up
	Solyc03g115550.3	Solyc03g115550.3	Phytochrome C (AHRD V3.3 --* Q8LRY1_9ROSI)	2.119	1.08371	2.00443e-07	3.50023e-06	yes	up
	Solyc03g115720.3	Solyc03g115720.3	zinc finger (C3HC4-type RING finger) family protein (AHRD V3.3 *** AT1G18660.3)	0.336	-1.57515	2.57099e-32	5.10996e-30	yes	down
	Solyc03g115770.3	Solyc03g115770.3	Timing of cab expression 1/pseudo-response regulator 1 (AHRD V3.3 *** J9PWT0_NICAT)	0.033	-4.91255	3.07656e-133	6.11481e-130	yes	down
	Solyc03g115900.3	Solyc03g115900.3	chlorophyll a-b binding protein CAB11	31.378	4.97168	7.14165e-123	1.30115e-119	yes	up
	Solyc03g115930.2	Solyc03g115930.2	Calcium-binding EF-hand family protein (AHRD V3.3 *-* AT5G39670.1)	0.331	-1.59292	0.0100429	0.0437647	yes	down
	Solyc03g115940.3	Solyc03g115940.3	Dof zinc finger protein (AHRD V3.3 *** C4B6D7_IPOBA)	5.05	2.33632	2.39302e-48	7.92705e-46	yes	up
	Solyc03g115950.3	Solyc03g115950.3	transmembrane protein (AHRD V3.3 -** AT3G47510.1)	0.395	-1.33854	0.000132384	0.00116612	yes	down
	Solyc03g115980.1	Solyc03g115980.1	Geranylgeranyl reductase (AHRD V3.3 *** A0A097P6G1_SOLHA)	6.464	2.69248	8.85001e-32	1.71228e-29	yes	up
	Solyc03g116590.3	Solyc03g116590.3	Embryo-specific 3 (AHRD V3.3 *** A0A118K3J4_CYNCS)	8.784	3.13486	0.00370303	0.019636	yes	up
	Solyc03g116670.3	Solyc03g116670.3	Tetratricopeptide repeat (TPR)-like superfamily protein (AHRD V3.3 *** AT1G80130.1)	2.246	1.16721	7.5212e-17	4.67148e-15	yes	up
	Solyc03g116730.3	Solyc03g116730.3	fatty acid desaturase 5 (AHRD V3.3 *** AT3G15850.1)	3.192	1.67439	2.22022e-05	0.000240538	yes	up
	Solyc03g117270.1	Solyc03g117270.1	LOW QUALITY:F-box family protein, putative (AHRD V3.3 *** A0A061F027_THECC)	2.948	1.55957	3.85488e-05	0.000394846	yes	up
	Solyc03g117330.3	Solyc03g117330.3	tRNA synthetase-related family protein (AHRD V3.3 *** B9GTA1_POPTR)	0.399	-1.32401	5.22741e-07	8.32387e-06	yes	down
	Solyc03g117590.3	Solyc03g117590.3	Heat shock protein binding protein (AHRD V3.3 *** E2DDU6_SOLLC)	3.727	1.89794	7.16479e-17	4.46279e-15	yes	up
	Solyc03g117600.3	Solyc03g117600.3	Hydroxycinnamoyl-CoA shikimate/quinate hydroxycinnamoyltransferase (AHRD V3.3 *** A4ZKI0_COFAR)	3.855	1.94659	7.32168e-29	1.22194e-26	yes	up
	Solyc03g117660.3	Solyc03g117660.3	RING/U-box superfamily protein (AHRD V3.3 *-* AT2G21500.2)	0.484	-1.04807	0.000821012	0.00558487	yes	down
	Solyc03g117860.3	Solyc03g117860.3	RING/U-box superfamily protein (AHRD V3.3 *-* AT3G14250.1)	0.094	-3.41559	6.83529e-10	1.79831e-08	yes	down
	Solyc03g118130.3	Solyc03g118130.3	Rubredoxin (AHRD V3.3 *** A0A0K9Q129_ZOSMR)	0.201	-2.31648	7.46789e-47	2.43687e-44	yes	down
	Solyc03g118480.3	Solyc03g118480.3	Zinc-finger domain of monoamine-oxidase A repressor R1 (AHRD V3.3 *-* AT2G23530.1)	2.756	1.46261	0.00559745	0.0275748	yes	up
	Solyc03g119210.1	Solyc03g119210.1	Lipid transfer protein (AHRD V3.3 *** S4TID2_GOSHI)	0.314	-1.67129	0.00735844	0.0341673	yes	down
	Solyc03g119250.3	Solyc03g119250.3	Calmodulin binding protein-like, putative (AHRD V3.3 *** A0A061G202_THECC)	2.578	1.36621	2.51291e-07	4.30811e-06	yes	up
	Solyc03g119540.3	Solyc03g119540.3	CONSTANS-like zinc finger protein (AHRD V3.3 *** I1LEW9_SOYBN)	2.184	1.12685	3.94348e-05	0.000402692	yes	up
	Solyc03g119590.1	Solyc03g119590.1	LOW QUALITY:NIMIN2c protein (AHRD V3.3 *** A0FJY4_TOBAC)	0.015	-6.0628	0.000334619	0.00260163	yes	down
	Solyc03g119640.3	Solyc03g119640.3	Aluminum-activated malate transporter-like (AHRD V3.3 *** K4BMB3_SOLLC)	2.59	1.37309	4.52422e-12	1.65406e-10	yes	up
	Solyc03g119740.3	Solyc03g119740.3	MYB-like transcription factor family protein (AHRD V3.3 *** A0A072USM0_MEDTR)	2.029	1.02095	3.35444e-09	7.98021e-08	yes	up
	Solyc03g119770.3	Solyc03g119770.3	branched1a	3.393	1.76254	0.000975392	0.00643288	yes	up
	Solyc03g119860.3	Solyc03g119860.3	Peptidyl-prolyl cis-trans isomerase (AHRD V3.3 *** G7JRX9_MEDTR)	3.485	1.80097	5.18595e-20	4.21489e-18	yes	up
	Solyc03g119930.1	Solyc03g119930.1	Sulfate transporter, putative (AHRD V3.3 *** B9RUY1_RICCO)	2.003	1.0024	2.30363e-05	0.000248835	yes	up
	Solyc03g119990.3	Solyc03g119990.3	Alpha/beta hydrolase-like (AHRD V3.3 *** A0A0K9P0U5_ZOSMR)	2.135	1.09431	0.00475544	0.024089	yes	up
	Solyc03g120260.3	Solyc03g120260.3	Coatomer beta subunit, putative (AHRD V3.3 *-* B9SQC0_RICCO)	5.545	2.47128	1.19844e-08	2.60453e-07	yes	up
	Solyc03g120290.3	Solyc03g120290.3	thionin-like protein (AHRD V3.3 *** AT1G12663.1)	0.239	-2.06608	0.00702971	0.0329172	yes	down
	Solyc03g120640.3	Solyc03g120640.3	Photosystem I reaction center subunit VI (AHRD V3.3 *** B7FN63_MEDTR)	2.782	1.47618	6.62287e-25	8.3697e-23	yes	up
	Solyc03g120870.3	Solyc03g120870.3	CASP-like protein (AHRD V3.3 *** K4BMN6_SOLLC)	0.027	-5.19043	0.00471364	0.0239494	yes	down
	Solyc03g121240.1	Solyc03g121240.1	basic helix-loop-helix (bHLH) DNA-binding superfamily protein (AHRD V3.3 *** AT3G21330.1)	4.202	2.0712	8.7942e-07	1.34925e-05	yes	up
	Solyc03g121295.1	Solyc03g121295.1	Mannose-binding lectin superfamily protein (AHRD V3.3 *** AT1G73040.1)	2.485	1.31348	8.58053e-06	0.000104685	yes	up
	Solyc03g121540.3	Solyc03g121540.3	beta-galactosidase 3	0.425	-1.23279	6.9369e-06	8.65647e-05	yes	down
	Solyc03g121620.1	Solyc03g121620.1	Late embryogenesis abundant (LEA) hydroxyproline-rich glycoprotein family (AHRD V3.3 *** AT1G17620.1)	0.386	-1.37502	2.59582e-06	3.61711e-05	yes	down
	Solyc03g121660.3	Solyc03g121660.3	Zinc finger family protein (AHRD V3.3 *** D7MN23_ARALL)	0.469	-1.09257	1.84395e-15	9.88097e-14	yes	down
	Solyc03g121870.3	Solyc03g121870.3	Methyltransferase-like protein (AHRD V3.3 *** A0A103XXH9_CYNCS)	2.311	1.20858	0.000254233	0.00206016	yes	up
	Solyc03g121900.1	Solyc03g121900.1	Bifunctional inhibitor/lipid-transfer protein/seed storage 2S albumin superfamily protein (AHRD V3.3 *** AT5G48490.1)	9.156	3.19467	0.0016155	0.00987411	yes	up
	Solyc03g122140.3	Solyc03g122140.3	Peroxisomal (S)-2-hydroxy-acid oxidase (AHRD V3.3 *** GOX_SPIOL)	2.055	1.03905	0.00625531	0.0300307	yes	up
	Solyc03g123370.3	Solyc03g123370.3	RelA/SpoT-like protein (AHRD V3.3 *** A8DD65_IPONI)	2.48	1.31042	3.03065e-09	7.28922e-08	yes	up
	Solyc03g123460.3	Solyc03g123460.3	DUF581 family protein (AHRD V3.3 *-* G7L953_MEDTR)	0.469	-1.09312	0.000274508	0.0022008	yes	down
	Solyc03g123680.1	Solyc03g123680.1	RING/U-box superfamily protein (AHRD V3.3 *** AT1G72310.1)	3.739	1.90283	0.0087157	0.0390747	yes	up
	Solyc04g005070.3	Solyc04g005070.3	Major facilitator superfamily protein (AHRD V3.3 *** AT1G52190.1)	3.11	1.63693	1.67345e-27	2.50593e-25	yes	up
	Solyc04g005100.3	Solyc04g005100.3	Myb-like transcription factor family protein (AHRD V3.3 *** A0A061E7E9_THECC)	0.119	-3.06963	8.99015e-44	2.62069e-41	yes	down
	Solyc04g005120.3	Solyc04g005120.3	short hypocotyl in white light1 (AHRD V3.3 *-* AT1G69935.1)	0.484	-1.04732	5.07872e-09	1.17374e-07	yes	down
	Solyc04g005460.1	Solyc04g005460.1	LOW QUALITY:Pentatricopeptide repeat-containing protein (AHRD V3.3 *** A0A061E9T8_THECC)	0.364	-1.45667	0.00197078	0.0117148	yes	down
	Solyc04g005660.3	Solyc04g005660.3	Transcription factor protein (AHRD V3.3 *** A0A0B0MSC8_GOSAR)	0.395	-1.34106	0.0104389	0.045247	yes	down
	Solyc04g005800.3	Solyc04g005800.3	Homeobox leucine zipper family protein (AHRD V3.3 *** G7K9R5_MEDTR)	3.867	1.95103	3.84836e-25	4.97851e-23	yes	up
	Solyc04g006950.3	Solyc04g006950.3	SWI/SNF-related matrix-associated actin-dependent regulator of chromatin subfamily A-like protein 1 (AHRD V3.3 --* A0A1D1YML1_9ARAE)	3.671	1.87602	8.34319e-08	1.57383e-06	yes	up
	Solyc04g007140.1	Solyc04g007140.1	LOW QUALITY:zinc knuckle (CCHC-type) family protein (AHRD V3.3 --* AT5G20220.4)	0.105	-3.24875	0.00146441	0.00910335	yes	down
	Solyc04g007290.3	Solyc04g007290.3	DUF639 family protein (AHRD V3.3 *** G7L0J4_MEDTR)	2.418	1.27354	0.00879559	0.039365	yes	up
	Solyc04g007470.3	Solyc04g007470.3	Drought responsive Zinc finger protein	0.018	-5.83639	3.86508e-115	5.28139e-112	yes	down
	Solyc04g007500.1	Solyc04g007500.1	RING/U-box superfamily protein (AHRD V3.3 *-* AT2G04240.2)	5.287	2.40244	2.61073e-21	2.35861e-19	yes	up
	Solyc04g007825.1	Solyc04g007825.1	MLP-like protein 28 (AHRD V3.3 *** AT1G70830.1)	2.24	1.16375	0.00240877	0.0138514	yes	up
	Solyc04g007980.3	Solyc04g007980.3	2-oxoglutarate (2OG) and Fe(II)-dependent oxygenase superfamily protein (AHRD V3.3 *** AT1G06620.1)	2.048	1.0341	0.000686207	0.00479774	yes	up
	Solyc04g007990.1	Solyc04g007990.1	LOW QUALITY:ATP synthase subunit beta, chloroplastic (AHRD V3.3 --* ATPB_CALFL)	5.259	2.39485	2.93536e-05	0.000310328	yes	up
	Solyc04g008040.3	Solyc04g008040.3	Microtubule-associated protein 70-2 (AHRD V3.3 *** MP702_ARATH)	2.362	1.23975	3.46026e-05	0.000358775	yes	up
	Solyc04g008200.3	Solyc04g008200.3	LES457048 hero resistance protein 1 homologue	0.318	-1.65372	1.20404e-09	3.05736e-08	yes	down
	Solyc04g008210.2	Solyc04g008210.2	ETAG-A3	0.18	-2.47063	5.73221e-24	6.59596e-22	yes	down
	Solyc04g008220.3	Solyc04g008220.3	Protein OBERON 3 (AHRD V3.3 *** A0A0B2R231_GLYSO)	0.332	-1.59232	5.28183e-06	6.79674e-05	yes	down
	Solyc04g008600.3	Solyc04g008600.3	Zinc knuckle family protein (AHRD V3.3 *** B9HVL9_POPTR)	3.108	1.6358	0.00794299	0.0363529	yes	up
	Solyc04g008820.3	Solyc04g008820.3	High mobility group protein (AHRD V3.3 *-* O49948_SOLTU)	2.553	1.35201	0.00509587	0.0255071	yes	up
	Solyc04g009050.3	Solyc04g009050.3	Dentin sialophosphoprotein-related, putative isoform 5 (AHRD V3.3 *** A0A061E2G0_THECC)	5.597	2.48467	6.55379e-96	5.73142e-93	yes	up
	Solyc04g009477.1	Solyc04g009477.1	S-adenosylmethionine synthase 2 (AHRD V3.3 --* METK2_PINCO)	2.772	1.47094	0.00758199	0.0350974	yes	up
	Solyc04g009640.3	Solyc04g009640.3	Non-specific serine/threonine protein kinase (AHRD V3.3 *** M1A662_SOLTU)	0.425	-1.23562	0.00775043	0.0356732	yes	down
	Solyc04g009790.3	Solyc04g009790.3	Protein DETOXIFICATION (AHRD V3.3 *-* K4BPD4_SOLLC)	2.039	1.02813	3.36972e-09	8.00784e-08	yes	up
	Solyc04g009820.3	Solyc04g009820.3	GRF1-interacting factor-like protein (AHRD V3.3 *** G7I6V2_MEDTR)	3.487	1.80199	2.41227e-05	0.000259034	yes	up
	Solyc04g009860.3	Solyc04g009860.3	2-oxoglutarate (2OG) and Fe(II)-dependent oxygenase superfamily protein (AHRD V3.3 *** AT1G06620.1)	0.431	-1.21528	0.000582018	0.00416655	yes	down
	Solyc04g009910.3	Solyc04g009910.3	phosphoenolpyruvate carboxylase kinase 1	0.087	-3.52817	1.53014e-21	1.4206e-19	yes	down
	Solyc04g010040.3	Solyc04g010040.3	RNA-binding protein (AHRD V3.3 *** A0A0K9NRG1_ZOSMR)	0.29	-1.78542	0.00507164	0.0254243	yes	down
	Solyc04g010250.3	Solyc04g010250.3	alpha/beta-Hydrolases superfamily protein (AHRD V3.3 *** AT2G39420.1)	0.347	-1.52559	9.96944e-11	3.06126e-09	yes	down
	Solyc04g011350.3	Solyc04g011350.3	2-oxoglutarate dehydrogenase E1 component family protein (AHRD V3.3 *** B9HM58_POPTR)	0.476	-1.07183	2.04373e-09	5.03177e-08	yes	down
	Solyc04g011385.1	Solyc04g011385.1	Zinc finger C3H1 domain-containing protein, putative (AHRD V3.3 *-* A0A061FU07_THECC)	0.361	-1.47132	0.0103484	0.0448901	yes	down
	Solyc04g011390.1	Solyc04g011390.1	histone H4 (AHRD V3.3 *** AT2G28740.1)	2.838	1.50473	0.000387693	0.00295439	yes	up
	Solyc04g011440.4	Solyc04g011440.4	ethylene-responsive heat shock protein cognate 70	3.133	1.64756	5.73489e-06	7.30238e-05	yes	up
	Solyc04g014510.3	Solyc04g014510.3	glutamine synthase	3.766	1.91312	0.0058379	0.0284326	yes	up
	Solyc04g015030.3	Solyc04g015030.3	Heavy metal transport/detoxification superfamily protein (AHRD V3.3 *** I3STQ6_MEDTR)	2.976	1.57336	2.77003e-06	3.82814e-05	yes	up
	Solyc04g015280.3	Solyc04g015280.3	Zinc finger, RING-type (AHRD V3.3 *** A2Q5E8_MEDTR)	0.468	-1.09638	6.7731e-08	1.30352e-06	yes	down
	Solyc04g015340.3	Solyc04g015340.3	Carboxypeptidase (AHRD V3.3 *** K4BQ37_SOLLC)	2.036	1.02547	8.27371e-16	4.56788e-14	yes	up
	Solyc04g015360.3	Solyc04g015360.3	GATA transcription factor (AHRD V3.3 *** K4BQ39_SOLLC)	0.208	-2.2651	1.70814e-21	1.57575e-19	yes	down
	Solyc04g015620.3	Solyc04g015620.3	imidazolonepropionase (Protein of unknown function, DUF642) (AHRD V3.3 *** AT2G41810.1)	2.095	1.06724	0.0021428	0.01258	yes	up
	Solyc04g015750.3	Solyc04g015750.3	Magnesium chelatase H subunit (AHRD V3.3 *** F8SPG3_CAMSI)	10.326	3.36823	1.36454e-99	1.42062e-96	yes	up
	Solyc04g016040.1	Solyc04g016040.1	LOW QUALITY:lipid-binding serum glycoprotein family protein (AHRD V3.3 --* AT3G20270.3)	0.418	-1.2574	3.28043e-11	1.06726e-09	yes	down
	Solyc04g016080.2	Solyc04g016080.2	Kinesin-like protein (AHRD V3.3 *** A0A1B6Q1A3_SORBI)	3.527	1.8184	0.00607885	0.0293836	yes	up
	Solyc04g016200.1	Solyc04g016200.1	Glycosyltransferase (AHRD V3.3 *** Q8RXA4_SOLLC)	3.368	1.75183	2.37534e-07	4.08913e-06	yes	up
	Solyc04g016270.2	Solyc04g016270.2	Tetratricopeptide repeat (TPR)-like superfamily protein (AHRD V3.3 --* AT1G27110.2)	2.261	1.17672	0.00339297	0.0183797	yes	up
	Solyc04g016400.3	Solyc04g016400.3	Calcium-binding EF-hand family protein (AHRD V3.3 *** AT5G04170.1)	2.318	1.21298	4.32886e-18	2.95756e-16	yes	up
	Solyc04g016490.3	Solyc04g016490.3	purple acid phosphatase 16 (AHRD V3.3 *** AT3G10150.2)	0.494	-1.0171	0.000191697	0.00161009	yes	down
	Solyc04g017720.3	Solyc04g017720.3	Gibberellin-regulated family protein (AHRD V3.3 *** A0A061EVH9_THECC)	0.355	-1.49225	7.15761e-07	1.11299e-05	yes	down
	Solyc04g024420.3	Solyc04g024420.3	Proteasome subunit beta type (AHRD V3.3 *** K4BQP1_SOLLC)	0.413	-1.27442	6.92729e-12	2.47874e-10	yes	down
	Solyc04g025040.1	Solyc04g025040.1	Pre-mRNA splicing Prp18-interacting factor (AHRD V3.3 --* AT3G45950.1)	2.155	1.10782	1.06797e-13	4.77486e-12	yes	up
	Solyc04g040210.3	Solyc04g040210.3	cysteine-rich TM module stress tolerance protein (AHRD V3.3 *** AT5G04080.1)	0.435	-1.2022	9.60666e-09	2.12581e-07	yes	down
	Solyc04g049750.3	Solyc04g049750.3	Pentatricopeptide (PPR) repeat protein (AHRD V3.3 --* A0A072VK89_MEDTR)	0.032	-4.98299	0.00112903	0.00725356	yes	down
	Solyc04g050620.3	Solyc04g050620.3	Cytochrome P450 family protein (AHRD V3.3 *** B9HFW6_POPTR)	2.904	1.53793	1.9218e-35	4.51788e-33	yes	up
	Solyc04g050930.3	Solyc04g050930.3	violaxanthin de-epoxidase	0.329	-1.60327	4.41292e-33	9.18853e-31	yes	down
	Solyc04g051280.3	Solyc04g051280.3	Transmembrane protein, putative (AHRD V3.3 *-* A0A072VMC3_MEDTR)	2.332	1.2217	0.00808913	0.036875	yes	up
	Solyc04g051490.3	Solyc04g051490.3	essential meiotic endonuclease 1B (AHRD V3.3 *-* AT2G22140.1)	0.371	-1.4293	0.000517259	0.00378096	yes	down
	Solyc04g051610.3	Solyc04g051610.3	violaxanthin de-epoxidase-like protein (AHRD V3.3 *** AT2G21860.1)	0.488	-1.03648	4.82554e-08	9.51315e-07	yes	down
	Solyc04g051690.3	Solyc04g051690.3	WRKY transcription factor 51	0.246	-2.02589	0.00199317	0.0118126	yes	down
	Solyc04g054190.3	Solyc04g054190.3	ABC1 protein (AHRD V3.3 *** D2XP29_MAIZE)	2.622	1.3907	1.04961e-16	6.42789e-15	yes	up
	Solyc04g054290.2	Solyc04g054290.2	Pentatricopeptide repeat-containing family protein (AHRD V3.3 *** B9HFU9_POPTR)	0.445	-1.16658	1.72182e-06	2.48969e-05	yes	down
	Solyc04g054730.3	Solyc04g054730.3	Sulfate transporter (AHRD V3.3 *** A7YGJ3_POPCN)	0.136	-2.8826	5.91587e-06	7.49789e-05	yes	down
	Solyc04g055090.1	Solyc04g055090.1	LOW QUALITY:Transmembrane protein, putative (AHRD V3.3 *** G7J3T5_MEDTR)	0.486	-1.04237	0.0035969	0.0192178	yes	down
	Solyc04g055260.3	Solyc04g055260.3	S-adenosyl-L-methionine:benzoic acid/salicylic acid carboxyl methyltransferase (AHRD V3.3 *** H9BID1_NICAT)	2.956	1.56376	0.00274452	0.0154419	yes	up
	Solyc04g064590.2	Solyc04g064590.2	MAP kinase kinase kinase 33	2.055	1.0394	9.64383e-06	0.000115936	yes	up
	Solyc04g064750.2	Solyc04g064750.2	Pentatricopeptide repeat superfamily protein (AHRD V3.3 *** A0A061FHU2_THECC)	0.496	-1.01145	1.59934e-05	0.000181079	yes	down
	Solyc04g064860.1	Solyc04g064860.1	LOW QUALITY:Transcription factor, MADS-box (AHRD V3.3 *** A0A103YHS3_CYNCS)	2.161	1.11181	0.00800926	0.0366025	yes	up
	Solyc04g064870.3	Solyc04g064870.3	protein early flowering 2-like	3.143	1.65227	1.62909e-10	4.80658e-09	yes	up
	Solyc04g071140.3	Solyc04g071140.3	Serine decarboxylase (AHRD V3.3 *** SDC1_ARATH)	3.219	1.68679	1.30902e-51	4.61599e-49	yes	up
	Solyc04g071150.3	Solyc04g071150.3	Cytochrome P450 family protein (AHRD V3.3 *** A0A072U8X2_MEDTR)	5.87	2.55348	1.06566e-27	1.62927e-25	yes	up
	Solyc04g071260.3	Solyc04g071260.3	Actin (AHRD V3.3 *** ACT_GOSHI)	0.051	-4.30581	0.0028727	0.016026	yes	down
	Solyc04g071300.2	Solyc04g071300.2	ATP synthase subunit alpha, chloroplastic (AHRD V3.3 *-* ATPA_VITVI)	15.315	3.9369	0.00645841	0.0308195	yes	up
	Solyc04g071340.4	Solyc04g071340.4	fructose-1%2C6-bisphosphatase%2C cytosolic	0.415	-1.26714	3.78593e-06	5.05323e-05	yes	down
	Solyc04g071430.2	Solyc04g071430.2	WAT1-related protein (AHRD V3.3 *** K4BTD5_SOLLC)	2.922	1.54715	0.00152358	0.009399	yes	up
	Solyc04g071660.3	Solyc04g071660.3	U-box domain-containing protein kinase family protein (AHRD V3.3 --* AT2G45910.2)	2.361	1.23963	0.00113228	0.00726808	yes	up
	Solyc04g071780.3	Solyc04g071780.3	Cytochrome P450 (AHRD V3.3 *** A0A0B0NSU6_GOSAR)	0.384	-1.37915	7.55305e-06	9.3168e-05	yes	down
	Solyc04g071800.3	Solyc04g071800.3	Cytochrome P450 (AHRD V3.3 *** A0A0B0NSU6_GOSAR)	2.983	1.5767	5.32628e-20	4.29699e-18	yes	up
	Solyc04g072150.2	Solyc04g072150.2	Pentatricopeptide repeat-containing protein, putative (AHRD V3.3 *** B9T6B6_RICCO)	0.471	-1.08703	0.000322713	0.00252161	yes	down
	Solyc04g072700.3	Solyc04g072700.3	Heavy metal transport/detoxification superfamily protein (AHRD V3.3 *** AT4G08570.1)	17.404	4.12131	4.03781e-12	1.48368e-10	yes	up
	Solyc04g072760.3	Solyc04g072760.3	Sulfate transporter (AHRD V3.3 *** S6A1Z9_NICAT)	4.881	2.28704	1.44846e-07	2.61716e-06	yes	up
	Solyc04g074165.1	Solyc04g074165.1	Hydroxyproline-rich glycoprotein (AHRD V3.3 -** B9HM75_POPTR)	0.365	-1.45209	0.004184	0.021715	yes	down
	Solyc04g074350.3	Solyc04g074350.3	Glycosyltransferase (AHRD V3.3 *** M1D1E1_SOLTU)	0.451	-1.14733	3.74687e-09	8.83925e-08	yes	down
	Solyc04g074410.2	Solyc04g074410.2	Phosphate-responsive 1 family protein (AHRD V3.3 *** A0A061FGW0_THECC)	0.186	-2.42858	4.31711e-05	0.000437778	yes	down
	Solyc04g074440.1	Solyc04g074440.1	Phosphate-responsive 1 family protein (AHRD V3.3 *** A0A061FGW0_THECC)	0.343	-1.54462	0.000134765	0.00118423	yes	down
	Solyc04g074450.1	Solyc04g074450.1	Phosphate-responsive 1 family protein (AHRD V3.3 *** AT4G08950.1)	0.136	-2.8825	1.7359e-09	4.31764e-08	yes	down
	Solyc04g074640.3	Solyc04g074640.3	Ascorbate peroxidase (AHRD V3.3 *** W8E036_JATCU)	2.447	1.29082	2.18642e-05	0.000237465	yes	up
	Solyc04g074700.3	Solyc04g074700.3	LES17306 homeodomain protein	0.237	-2.07752	1.53346e-21	1.4206e-19	yes	down
	Solyc04g074730.1	Solyc04g074730.1	Arabinogalactan-protein (AHRD V3.3 *** Q40380_NICAL)	0.417	-1.26283	0.00429012	0.0221842	yes	down
	Solyc04g074920.2	Solyc04g074920.2	Photosystem I assembly protein Ycf3 (AHRD V3.3 --* YCF3_CHLVU)	3.379	1.75674	2.90469e-08	5.91848e-07	yes	up
	Solyc04g076060.3	Solyc04g076060.3	tft10	0.492	-1.02417	1.13375e-16	6.90451e-15	yes	down
	Solyc04g076310.3	Solyc04g076310.3	Kinesin-like protein (AHRD V3.3 *** K4BU69_SOLLC)	2.059	1.04183	0.00497656	0.0250178	yes	up
	Solyc04g076527.1	Solyc04g076527.1	GATA transcription factor, putative (AHRD V3.3 *** B9SN00_RICCO)	2.74	1.45438	4.96877e-05	0.000495585	yes	up
	Solyc04g076820.1	Solyc04g076820.1	Octicosapeptide/Phox/Bem1p domain-containing protein (AHRD V3.3 *** T2DP86_PHAVU)	2.409	1.26857	3.39491e-19	2.54188e-17	yes	up
	Solyc04g076870.3	Solyc04g076870.3	Glutamyl-tRNA reductase (AHRD V3.3 *** A0A0V0IMC1_SOLCH)	2.254	1.17256	8.86793e-08	1.6642e-06	yes	up
	Solyc04g077140.3	Solyc04g077140.3	DUF1005 family protein (AHRD V3.3 *** G7J413_MEDTR)	0.371	-1.43216	4.63166e-05	0.000466645	yes	down
	Solyc04g077190.3	Solyc04g077190.3	Endo-1,4-beta-xylanase A (AHRD V3.3 *** A0A0B2QB53_GLYSO)	0.493	-1.02025	0.000142396	0.0012454	yes	down
	Solyc04g077450.3	Solyc04g077450.3	DNA binding protein (AHRD V3.3 *** AT3G12210.2)	2.222	1.15165	0.00144911	0.0090185	yes	up
	Solyc04g077460.3	Solyc04g077460.3	Amino acid transporter (AHRD V3.3 *** A0A061FF30_THECC)	0.486	-1.04024	0.0019618	0.0116678	yes	down
	Solyc04g077500.3	Solyc04g077500.3	transmembrane protein (AHRD V3.3 *** AT1G44920.1)	4.441	2.15087	2.90623e-46	8.94913e-44	yes	up
	Solyc04g077640.3	Solyc04g077640.3	Serine carboxypeptidase, putative (AHRD V3.3 *** B9R6Y4_RICCO)	0.433	-1.20781	0.003992	0.0209328	yes	down
	Solyc04g077650.3	Solyc04g077650.3	Serine carboxypeptidase, putative (AHRD V3.3 *** B9R6Y4_RICCO)	0.486	-1.04069	0.00632655	0.0303195	yes	down
	Solyc04g077780.3	Solyc04g077780.3	Transcription factor LIM (AHRD V3.3 *** V9LXM6_TOBAC)	2.322	1.21542	5.29739e-20	4.28951e-18	yes	up
	Solyc04g077830.2	Solyc04g077830.2	LOW QUALITY:Tetratricopeptide repeat protein 7A (AHRD V3.3 *** A0A0B2PIX3_GLYSO)	2.344	1.22887	3.76516e-05	0.000386832	yes	up
	Solyc04g078140.3	Solyc04g078140.3	Cytochrome B5 (AHRD V3.3 *** Q9ZSP7_PETHY)	0.001	-9.68249	2.78038e-06	3.83516e-05	yes	down
	Solyc04g078310.3	Solyc04g078310.3	cyclin A3_1	3.275	1.71148	0.000550453	0.003981	yes	up
	Solyc04g078340.3	Solyc04g078340.3	Cytochrome P450 (AHRD V3.3 *** C5NM78_TOBAC)	0.282	-1.82468	0.000101176	0.000926303	yes	down
	Solyc04g078460.3	Solyc04g078460.3	L-asparaginase (AHRD V3.3 *** Q84L89_SOYBN)	0.425	-1.23551	2.30606e-06	3.24854e-05	yes	down
	Solyc04g078470.3	Solyc04g078470.3	D-type cyclin-3	2.512	1.32858	0.00215142	0.0126171	yes	up
	Solyc04g078630.3	Solyc04g078630.3	SPla/RYanodine receptor (SPRY) domain protein (AHRD V3.3 *** G7J6Y7_MEDTR)	2.058	1.04108	0.00176569	0.0106551	yes	up
	Solyc04g078650.3	Solyc04g078650.3	wuschel related homobox 4	0.398	-1.33092	0.000220304	0.00181413	yes	down
	Solyc04g078940.3	Solyc04g078940.3	Protein CYPRO4 (AHRD V3.3 *** A0A0B0NUW9_GOSAR)	2.092	1.06508	0.00614929	0.0296454	yes	up
	Solyc04g079040.3	Solyc04g079040.3	Serine carboxypeptidase, putative (AHRD V3.3 *-* Q9FX26_ARATH)	4.466	2.15892	5.05015e-25	6.41927e-23	yes	up
	Solyc04g079050.2	Solyc04g079050.2	Glycosyltransferase (AHRD V3.3 *** M1AUC6_SOLTU)	5.349	2.41937	5.49008e-65	2.79138e-62	yes	up
	Solyc04g079110.1	Solyc04g079110.1	LOW QUALITY:BRI1 kinase inhibitor 1 (AHRD V3.3 *** A0A061FJ36_THECC)	0.206	-2.27764	2.20642e-31	4.1947e-29	yes	down
	Solyc04g079360.1	Solyc04g079360.1	R2R3MYB transcription factor 77	0.347	-1.52594	0.00771226	0.0355274	yes	down
	Solyc04g079420.3	Solyc04g079420.3	Disease resistance protein (CC-NBS-LRR class) family protein (AHRD V3.3 *** G7I4I5_MEDTR)	3.462	1.79175	2.37936e-10	6.84472e-09	yes	up
	Solyc04g079520.3	Solyc04g079520.3	Major facilitator superfamily protein (AHRD V3.3 *** A0A061FB74_THECC)	0.327	-1.61446	0.000844343	0.00570806	yes	down
	Solyc04g079600.3	Solyc04g079600.3	Homeodomain-like superfamily protein (AHRD V3.3 *** AT5G42630.1)	0.163	-2.61585	0.000202389	0.00168629	yes	down
	Solyc04g079680.3	Solyc04g079680.3	Cytochrome P450 (AHRD V3.3 *** A0A103YCJ3_CYNCS)	0.486	-1.04202	2.97442e-13	1.27509e-11	yes	down
	Solyc04g079710.3	Solyc04g079710.3	Kinase, putative (AHRD V3.3 *** B9S8Q9_RICCO)	0.39	-1.35663	3.5492e-08	7.15831e-07	yes	down
	Solyc04g079910.3	Solyc04g079910.3	Calcium uniporter protein, mitochondrial (AHRD V3.3 *** A0A0B2QLC6_GLYSO)	2.12	1.0841	0.00228441	0.0132513	yes	up
	Solyc04g080040.3	Solyc04g080040.3	Heat shock protein binding protein, putative (AHRD V3.3 *** B9R7Q9_RICCO)	4.571	2.19243	4.8735e-13	2.04117e-11	yes	up
	Solyc04g080290.3	Solyc04g080290.3	Sec14p-like phosphatidylinositol transfer family protein (AHRD V3.3 *** AT1G75170.2)	2.23	1.15679	4.45823e-22	4.41042e-20	yes	up
	Solyc04g080380.3	Solyc04g080380.3	Leucine carboxyl methyltransferase (AHRD V3.3 *** A0A118K3W6_CYNCS)	0.212	-2.23921	8.93498e-29	1.46876e-26	yes	down
	Solyc04g080540.2	Solyc04g080540.2	DNA polymerase epsilon catalytic subunit A, putative (AHRD V3.3 *** A0A061FCM9_THECC)	4.822	2.26971	1.12689e-08	2.46619e-07	yes	up
	Solyc04g080650.3	Solyc04g080650.3	LOW QUALITY:Cytochrome P450, putative (AHRD V3.3 *** B9R7Y0_RICCO)	0.063	-3.99868	1.45133e-06	2.13673e-05	yes	down
	Solyc04g080740.1	Solyc04g080740.1	BZIP transcription factor family protein (AHRD V3.3 *** B9H4F3_POPTR)	0.41	-1.2862	5.54496e-06	7.08944e-05	yes	down
	Solyc04g081020.3	Solyc04g081020.3	Zinc finger, B-box (AHRD V3.3 *** A0A103XBE6_CYNCS)	0.253	-1.98074	1.39348e-10	4.16198e-09	yes	down
	Solyc04g081080.1	Solyc04g081080.1	Non-specific serine/threonine protein kinase (AHRD V3.3 *** K4BVI7_SOLLC)	5.429	2.44062	0.000279844	0.00223456	yes	up
	Solyc04g081550.3	Solyc04g081550.3	Pathogenesis-related thaumatin family protein (AHRD V3.3 *** B9H4Z3_POPTR)	2.904	1.53819	4.86138e-12	1.77141e-10	yes	up
	Solyc04g082050.3	Solyc04g082050.3	Ganglioside-induced differentiation-associated protein 2 (AHRD V3.3 *** A0A199VGA4_ANACO)	3.036	1.60216	3.25562e-09	7.77566e-08	yes	up
	Solyc04g082140.3	Solyc04g082140.3	pectinesterase	0.245	-2.02992	1.02478e-10	3.13791e-09	yes	down
	Solyc04g082220.2	Solyc04g082220.2	Amino acid transporter, putative (AHRD V3.3 *** B9R8J4_RICCO)	0.396	-1.33684	0.00104627	0.00682214	yes	down
	Solyc04g082280.3	Solyc04g082280.3	At1g76250 (AHRD V3.3 *** Q8GX25_ARATH)	7.24	2.856	6.83152e-09	1.55096e-07	yes	up
	Solyc04g082430.3	Solyc04g082430.3	cyclinB2_4	2.687	1.42602	0.00714775	0.0333628	yes	up
	Solyc04g082440.3	Solyc04g082440.3	U-box domain-containing 15-like protein (AHRD V3.3 *** A0A0B0PZ68_GOSAR)	0.219	-2.18807	8.68515e-16	4.75898e-14	yes	down
	Solyc04g082830.3	Solyc04g082830.3	Auxin efflux carrier family protein, putative (AHRD V3.3 *** A0A061FMX0_THECC)	0.449	-1.15447	0.00122857	0.00779238	yes	down
	Solyc04g082840.3	Solyc04g082840.3	B2-type cyclin dependent kinase	2.28	1.18934	0.00576524	0.0281729	yes	up
	Solyc04g083000.1	Solyc04g083000.1	translocon at the outer envelope membrane of chloroplasts 33 (AHRD V3.3 --* AT1G02280.2)	0.424	-1.23686	0.00855138	0.0384847	yes	down
	Solyc05g005150.1	Solyc05g005150.1	Kelch repeat-containing F-box family protein, putative (AHRD V3.3 *** A0A061E7C3_THECC)	2.173	1.11957	0.00103164	0.0067529	yes	up
	Solyc05g005670.1	Solyc05g005670.1	U-box domain-containing protein 18 (AHRD V3.3 *** W9RKZ7_9ROSA)	3.01	1.58981	0.00088878	0.00596004	yes	up
	Solyc05g005700.3	Solyc05g005700.3	aldehyde dehydrogenase family 2 member B7d	0.393	-1.34703	0.00410644	0.0213862	yes	down
	Solyc05g005810.3	Solyc05g005810.3	Serine/threonine-protein kinase WNK-related (AHRD V3.3 *** A0A061E6Z5_THECC)	0.363	-1.46362	0.0032784	0.0178653	yes	down
	Solyc05g005870.3	Solyc05g005870.3	nodulin-related MtN21 family protein	36.864	5.20415	0.000868116	0.00583898	yes	up
	Solyc05g005980.3	Solyc05g005980.3	Major facilitator superfamily protein (AHRD V3.3 *** AT1G52190.1)	2.34	1.22665	1.21731e-12	4.85491e-11	yes	up
	Solyc05g006030.3	Solyc05g006030.3	D-ribose-binding periplasmic protein (AHRD V3.3 *** AT1G60010.1)	0.448	-1.15958	1.14284e-10	3.47508e-09	yes	down
	Solyc05g006040.3	Solyc05g006040.3	Serine/Threonine-kinase (AHRD V3.3 *-* AT1G10522.2)	0.458	-1.12614	2.05144e-05	0.000225493	yes	down
	Solyc05g006220.3	Solyc05g006220.3	IAA-amino acid hydrolase ILR1, putative (AHRD V3.3 *** B9S2J7_RICCO)	0.41	-1.28715	1.81205e-05	0.000201795	yes	down
	Solyc05g006510.1	Solyc05g006510.1	Hexosyltransferase (AHRD V3.3 *** K4BWH7_SOLLC)	0.177	-2.49794	2.03504e-25	2.68025e-23	yes	down
	Solyc05g006810.3	Solyc05g006810.3	FAD/NAD(P)-binding oxidoreductase family protein (AHRD V3.3 *** AT1G24340.1)	0.445	-1.16713	4.89035e-06	6.34904e-05	yes	down
	Solyc05g007020.3	Solyc05g007020.3	LOV/LOV protein (AHRD V3.3 *** E3WH16_SOLLC)	2.041	1.02913	1.31178e-19	1.02241e-17	yes	up
	Solyc05g007290.2	Solyc05g007290.2	Regulator of chromosome condensation (RCC1) family protein (AHRD V3.3 *** G7K368_MEDTR)	0.466	-1.10306	1.0828e-05	0.00012845	yes	down
	Solyc05g007770.3	Solyc05g007770.3	NAC domain TF	4.088	2.03137	1.48627e-16	8.95158e-15	yes	up
	Solyc05g007780.3	Solyc05g007780.3	Photosynthetic NDH subcomplex L 2 (AHRD V3.3 *** A0A0F7GYP0_9ROSI)	0.459	-1.12299	3.42657e-12	1.27407e-10	yes	down
	Solyc05g007800.3	Solyc05g007800.3	Negatively light-regulated protein, putative (AHRD V3.3 *** Q5NRN5_SOLDE)	0.28	-1.83871	1.4165e-14	6.95932e-13	yes	down
	Solyc05g007880.3	Solyc05g007880.3	Dof zinc finger protein (AHRD V3.3 *** W9S8B0_9ROSA)	0.447	-1.16203	0.000627017	0.00444153	yes	down
	Solyc05g007890.3	Solyc05g007890.3	Myb family transcription factor APL (AHRD V3.3 *** W9SPH9_9ROSA)	0.433	-1.20666	3.0944e-11	1.01581e-09	yes	down
	Solyc05g007900.2	Solyc05g007900.2	LOW QUALITY:RING/U-box superfamily protein, putative (AHRD V3.3 *** A0A061EHX5_THECC)	4.033	2.01175	1.25814e-11	4.32497e-10	yes	up
	Solyc05g007940.3	Solyc05g007940.3	LERNALX L.esculentum ribonuclease lx	0.391	-1.3559	0.00440741	0.0226621	yes	down
	Solyc05g008100.1	Solyc05g008100.1	hydroxyproline-rich glycoprotein family protein (AHRD V3.3 *** AT1G70985.1)	0.353	-1.50246	4.091e-15	2.1245e-13	yes	down
	Solyc05g008120.3	Solyc05g008120.3	Chaperone DnaJ (AHRD V3.3 *** A0A0B0MDP3_GOSAR)	3.995	1.99825	8.92794e-22	8.56103e-20	yes	up
	Solyc05g008130.3	Solyc05g008130.3	LOW QUALITY:Six-bladed beta-propeller, TolB-like protein (AHRD V3.3 *** A0A103XVG9_CYNCS)	2.436	1.28474	1.41879e-09	3.56951e-08	yes	up
	Solyc05g008370.1	Solyc05g008370.1	Ribose-5-phosphate isomerase-like protein (AHRD V3.3 *** T2DNB2_PHAVU)	0.488	-1.03642	6.16249e-11	1.94136e-09	yes	down
	Solyc05g008390.3	Solyc05g008390.3	RING/FYVE/PHD zinc finger superfamily protein (AHRD V3.3 *** A0A061EGA0_THECC)	3.973	1.99024	6.04556e-08	1.16968e-06	yes	up
	Solyc05g008960.3	Solyc05g008960.3	Kinase family protein (AHRD V3.3 *** D7KAJ2_ARALL)	2.909	1.5405	0.00095789	0.0063404	yes	up
	Solyc05g008990.3	Solyc05g008990.3	Kinase family protein (AHRD V3.3 *** D7KAJ2_ARALL)	0.408	-1.29468	2.65588e-07	4.54347e-06	yes	down
	Solyc05g009170.2	Solyc05g009170.2	Zinc finger family protein (AHRD V3.3 *** B9HWF8_POPTR)	3.279	1.71332	0.00546311	0.0270655	yes	up
	Solyc05g009180.1	Solyc05g009180.1	LOW QUALITY:Zinc finger family protein (AHRD V3.3 *** B9HWF8_POPTR)	0.169	-2.5616	0.00119879	0.00763002	yes	down
	Solyc05g009230.2	Solyc05g009230.2	Myb domain protein (AHRD V3.3 *** K7PMP7_HEVBR)	2.516	1.33097	0.00439215	0.0226102	yes	up
	Solyc05g009420.1	Solyc05g009420.1	Transmembrane protein, putative (AHRD V3.3 *** G7K1J5_MEDTR)	0.291	-1.78332	4.64599e-11	1.48502e-09	yes	down
	Solyc05g009520.1	Solyc05g009520.1	LOW QUALITY:BnaA06g07410D protein (AHRD V3.3 *** A0A078E7A2_BRANA)	2.188	1.12934	0.000183342	0.00155124	yes	up
	Solyc05g009720.3	Solyc05g009720.3	Two-component response regulator (AHRD V3.3 *** W9RG69_9ROSA)	3.092	1.62874	0.00243191	0.0139551	yes	up
	Solyc05g009820.3	Solyc05g009820.3	Hexosyltransferase (AHRD V3.3 *** K4BXF6_SOLLC)	0.487	-1.03866	0.000127262	0.00112782	yes	down
	Solyc05g009930.3	Solyc05g009930.3	Hydroxyproline-rich glycoprotein family protein (AHRD V3.3 *** AT3G25690.6)	0.486	-1.0408	3.18974e-12	1.19006e-10	yes	down
	Solyc05g010060.3	Solyc05g010060.3	Phosphate transporter PHO1-like protein (AHRD V3.3 *** A0A072TS35_MEDTR)	6.891	2.78473	1.24369e-06	1.85224e-05	yes	up
	Solyc05g010180.3	Solyc05g010180.3	Carotenoid isomerase (AHRD V3.3 *** A0A077EPD5_TOBAC)	0.438	-1.19251	4.88973e-13	2.04406e-11	yes	down
	Solyc05g010320.3	Solyc05g010320.3	Chalcone-flavonone isomerase family protein (AHRD V3.3 *** K4BXK5_SOLLC)	0.233	-2.10136	5.76864e-13	2.40228e-11	yes	down
	Solyc05g010450.1	Solyc05g010450.1	LOW QUALITY:micronuclear linker histone polyprotein-like protein (AHRD V3.3 *-* AT3G25590.1)	2.613	1.38594	6.2695e-06	7.89574e-05	yes	up
	Solyc05g012110.3	Solyc05g012110.3	6-phosphogluconolactonase, putative (AHRD V3.3 *** B9REC3_RICCO)	2.089	1.06292	4.57045e-07	7.36902e-06	yes	up
	Solyc05g012120.3	Solyc05g012120.3	Ribosome maturation factor RimP (AHRD V3.3 *** A0A0B2RDN8_GLYSO)	0.452	-1.14556	1.03223e-09	2.65189e-08	yes	down
	Solyc05g012230.3	Solyc05g012230.3	Protein POLAR LOCALIZATION DURING ASYMMETRIC DIVISION AND REDISTRIBUTION (AHRD V3.3 --* A0A199UMI0_ANACO)	2.571	1.36212	0.00410878	0.0213933	yes	up
	Solyc05g012580.1	Solyc05g012580.1	cation/H+ exchanger 19 (AHRD V3.3 --* AT3G17630.2)	3.514	1.81297	8.6429e-11	2.68028e-09	yes	up
	Solyc05g012850.2	Solyc05g012850.2	transmembrane protein (AHRD V3.3 *** AT3G11810.1)	0.353	-1.5041	0.00466261	0.0237343	yes	down
	Solyc05g013150.3	Solyc05g013150.3	Ribulose-1,5 bisphosphate carboxylase/oxygenase large subunit N-methyltransferase, chloroplastic (AHRD V3.3 *** RBCMT_TOBAC)	0.433	-1.20824	2.25622e-14	1.07938e-12	yes	down
	Solyc05g013380.3	Solyc05g013380.3	Alanine aminotransferase 2 (AHRD V3.3 *** A0A151TGW4_CAJCA)	0.426	-1.22994	2.21499e-15	1.18113e-13	yes	down
	Solyc05g013777.1	Solyc05g013777.1	Serine/threonine-protein kinase AFC2 (AHRD V3.3 *-* W9RKJ5_9ROSA)	132.803	7.05314	5.2568e-07	8.36459e-06	yes	up
	Solyc05g013880.1	Solyc05g013880.1	Transducin/WD40 repeat-like superfamily protein (AHRD V3.3 *** A0A061E701_THECC)	0.444	-1.17166	0.000107844	0.000978741	yes	down
	Solyc05g014100.2	Solyc05g014100.2	F-box family protein (AHRD V3.3 --* AT3G06240.1)	0.049	-4.36531	0.000256115	0.00207333	yes	down
	Solyc05g014120.1	Solyc05g014120.1	LOW QUALITY:S-adenosyl-L-methionine-dependent methyltransferases superfamily protein (AHRD V3.3 *** AT1G24480.1)	0.247	-2.01542	3.25779e-09	7.77566e-08	yes	down
	Solyc05g014190.3	Solyc05g014190.3	CAAX amino terminal protease family protein (AHRD V3.3 *** AT3G26085.4)	2.37	1.24486	1.38316e-13	6.12145e-12	yes	up
	Solyc05g015390.3	Solyc05g015390.3	Rubber elongation factor protein (AHRD V3.3 *** A0A072TUR8_MEDTR)	2.251	1.17071	1.1115e-19	8.70996e-18	yes	up
	Solyc05g015490.3	Solyc05g015490.3	Lipid transfer protein (AHRD V3.3 *** A0A0M3SGG1_GOSAR)	2.203	1.13945	2.88735e-07	4.8973e-06	yes	up
	Solyc05g015656.1	Solyc05g015656.1	Serine/threonine protein phosphatase 7 long form isogeny (AHRD V3.3 *-* A0A151SDM1_CAJCA)	0.394	-1.34219	0.000760979	0.00523514	yes	down
	Solyc05g016257.1	Solyc05g016257.1	myosin (AHRD V3.3 *-* AT4G33200.3)	2.46	1.29871	0.0116313	0.0494833	yes	up
	Solyc05g023900.1	Solyc05g023900.1	Pentatricopeptide repeat-containing protein (AHRD V3.3 *** A0A103YG29_CYNCS)	0.234	-2.09663	5.30787e-07	8.43971e-06	yes	down
	Solyc05g024260.3	Solyc05g024260.3	Bidirectional sugar transporter SWEET (AHRD V3.3 *** K4BZR4_SOLLC)	8.528	3.09214	1.25671e-16	7.63204e-15	yes	up
	Solyc05g025590.3	Solyc05g025590.3	Replication protein A DNA-binding subunit (AHRD V3.3 *** A0A1D1YP03_9ARAE)	2.095	1.06704	5.06849e-07	8.0826e-06	yes	up
	Solyc05g025600.1	Solyc05g025600.1	LOW QUALITY:Photosystem II subunit X (AHRD V3.3 *** A0A061GJE6_THECC)	2.138	1.09631	3.29444e-05	0.000342983	yes	up
	Solyc05g025750.3	Solyc05g025750.3	SH3 domain-containing protein (AHRD V3.3 *-* AT2G07360.2)	0.381	-1.39144	0.00896077	0.039957	yes	down
	Solyc05g026060.2	Solyc05g026060.2	Glycine-rich protein (AHRD V3.3 *-* D7M4B5_ARALL)	0.048	-4.36907	7.0307e-05	0.000675734	yes	down
	Solyc05g026570.3	Solyc05g026570.3	Chlororespiratory reduction 3 (AHRD V3.3 *** A0A0F7CZ71_9ROSI)	0.415	-1.27014	3.77091e-11	1.22501e-09	yes	down
	Solyc05g041540.3	Solyc05g041540.3	Carboxypeptidase (AHRD V3.3 *** K4C0D5_SOLLC)	0.44	-1.18347	0.0109715	0.0471628	yes	down
	Solyc05g043330.3	Solyc05g043330.3	GDSL esterase/lipase (AHRD V3.3 *** W9STE9_9ROSA)	2.302	1.20304	4.53107e-07	7.3163e-06	yes	up
	Solyc05g045670.3	Solyc05g045670.3	Glucose-6-phosphate/phosphate-translocator (AHRD V3.3 *** O64911_SOLTU)	0.036	-4.79376	6.20762e-06	7.83134e-05	yes	down
	Solyc05g046120.3	Solyc05g046120.3	Formin-like protein (AHRD V3.3 *** K4C0U5_SOLLC)	0.279	-1.84407	4.87759e-07	7.82382e-06	yes	down
	Solyc05g046310.3	Solyc05g046310.3	N-acetyl-gamma-glutamyl-phosphate reductase (AHRD V3.3 *** A0A1D1YQR0_9ARAE)	2.688	1.42662	4.18776e-09	9.78173e-08	yes	up
	Solyc05g047590.3	Solyc05g047590.3	Sl Pectinesterase	2.338	1.22545	4.15011e-06	5.4791e-05	yes	up
	Solyc05g047680.3	Solyc05g047680.3	Cytochrome P450 (AHRD V3.3 *** F4YF83_9APIA)	0.255	-1.97185	0.000177488	0.00151048	yes	down
	Solyc05g050120.3	Solyc05g050120.3	cytosolic NADP-malic enzyme	2.869	1.52069	1.42875e-14	6.97248e-13	yes	up
	Solyc05g050240.3	Solyc05g050240.3	Plastid division protein PDV1 (AHRD V3.3 *-* A0A199W2F8_ANACO)	0.449	-1.15483	0.0097185	0.0426602	yes	down
	Solyc05g050350.2	Solyc05g050350.2	Cyclic nucleotide-gated channel (AHRD V3.3 *** A0A0K9PRG4_ZOSMR)	5.124	2.35721	2.01103e-05	0.000221385	yes	up
	Solyc05g050700.1	Solyc05g050700.1	LOW QUALITY:Leucine-rich repeat protein (AHRD V3.3 *** A0A0A6ZKK7_PETHY)	0.165	-2.60036	1.65184e-06	2.39484e-05	yes	down
	Solyc05g050710.3	Solyc05g050710.3	Lecithin-cholesterol acyltransferase-like 1 (AHRD V3.3 *** A0A0B2SJV8_GLYSO)	0.217	-2.2018	2.2783e-25	2.98266e-23	yes	down
	Solyc05g050820.3	Solyc05g050820.3	DNAJ (AHRD V3.3 *** A0A061DUH3_THECC)	54.289	5.76259	0.0116851	0.0496734	yes	up
	Solyc05g051200.1	Solyc05g051200.1	ethylene-responsive factor 1	3.839	1.94081	0.000217338	0.00179375	yes	up
	Solyc05g051425.1	Solyc05g051425.1	dihydrofolate reductase (AHRD V3.3 *** AT4G24380.1)	0.323	-1.62935	9.38226e-06	0.000113454	yes	down
	Solyc05g051510.3	Solyc05g051510.3	Prohibitin (AHRD V3.3 *** O04361_TOBAC)	0.408	-1.29328	0.000353276	0.00272536	yes	down
	Solyc05g051580.3	Solyc05g051580.3	Phototropic-responsive NPH3 family protein (AHRD V3.3 *** AT5G10250.2)	12.283	3.61854	2.48102e-13	1.07411e-11	yes	up
	Solyc05g051870.3	Solyc05g051870.3	Pollen Ole e 1 allergen/extensin (AHRD V3.3 *** A0A103XBC9_CYNCS),Pfam:PF01190	0.354	-1.49709	1.57547e-06	2.2963e-05	yes	down
	Solyc05g052240.3	Solyc05g052240.3	Chalcone-flavonone isomerase family protein (AHRD V3.3 *** A0A0V0H4Z0_SOLCH)	0.327	-1.61209	4.90617e-08	9.66338e-07	yes	down
	Solyc05g052520.3	Solyc05g052520.3	Protein phosphatase 2C family protein (AHRD V3.3 *** AT1G07160.1)	3.625	1.8579	5.4606e-18	3.69614e-16	yes	up
	Solyc05g052660.1	Solyc05g052660.1	1-deoxy-D-xylulose 5-phosphate reductoisomerase, chloroplastic (AHRD V3.3 --* DXR_ORYSJ)	9.131	3.1908	0.00479348	0.0242536	yes	up
	Solyc05g052670.1	Solyc05g052670.1	LOW QUALITY:HXXXD-type acyl-transferase family protein (AHRD V3.3 *** AT2G39980.1)	11.445	3.51659	2.34606e-05	0.000252573	yes	up
	Solyc05g052680.1	Solyc05g052680.1	LOW QUALITY:HXXXD-type acyl-transferase family protein (AHRD V3.3 *** AT2G39980.1)	15.234	3.92918	1.49339e-05	0.000170674	yes	up
	Solyc05g053000.1	Solyc05g053000.1	AT hook motif DNA-binding family protein (AHRD V3.3 *** A0A072V017_MEDTR)	3.254	1.70213	1.58408e-07	2.83642e-06	yes	up
	Solyc05g053070.3	Solyc05g053070.3	Dehydrin family protein, expressed (AHRD V3.3 *-* Q40711_ORYSJ)	2.843	1.50746	3.34987e-06	4.54331e-05	yes	up
	Solyc05g053080.2	Solyc05g053080.2	LOW QUALITY:endomembrane-type CA-ATPase 4 (AHRD V3.3 --* AT1G07670.2)	2.09	1.06372	0.00788952	0.0361748	yes	up
	Solyc05g053120.1	Solyc05g053120.1	Glycosyltransferase (AHRD V3.3 *** A0A0A1WC49_NICAT)	2.839	1.50545	1.31423e-05	0.000153325	yes	up
	Solyc05g053300.3	Solyc05g053300.3	dihydrolipoamide dehydrogenase precursor	0.377	-1.40576	6.15244e-30	1.09817e-27	yes	down
	Solyc05g053370.3	Solyc05g053370.3	Zinc/iron transporter, putative (AHRD V3.3 *** B9RL85_RICCO)	0.478	-1.06591	0.00138391	0.00865707	yes	down
	Solyc05g053400.2	Solyc05g053400.2	Glycosyltransferase (AHRD V3.3 *** A0A0A1WC49_NICAT)	4.319	2.11056	7.24572e-12	2.58423e-10	yes	up
	Solyc05g053550.3	Solyc05g053550.3	chalcone synthase 2	0.183	-2.44859	9.50103e-20	7.49895e-18	yes	down
	Solyc05g053760.3	Solyc05g053760.3	Chaperone protein DNAj, putative (AHRD V3.3 *** B9SYM1_RICCO)	2.46	1.29867	6.36194e-14	2.90986e-12	yes	up
	Solyc05g053850.3	Solyc05g053850.3	protein SELF PRUNING 5G	3.78	1.91852	1.36474e-06	2.0215e-05	yes	up
	Solyc05g053890.2	Solyc05g053890.2	Glycosyltransferase (AHRD V3.3 *** K4C268_SOLLC)	0.265	-1.91806	8.4115e-08	1.58535e-06	yes	down
	Solyc05g054210.3	Solyc05g054210.3	proline-rich protein	0.445	-1.16776	7.08883e-09	1.60604e-07	yes	down
	Solyc05g054340.3	Solyc05g054340.3	NBS-LRR resistance protein-like protein (AHRD V3.3 *** A1Y9R1_SOLLC)	0.388	-1.36675	6.55788e-26	9.0173e-24	yes	down
	Solyc05g054480.3	Solyc05g054480.3	Actin (AHRD V3.3 *** ACT1_TOBAC)	0.409	-1.29057	0.000689699	0.00481754	yes	down
	Solyc05g054570.3	Solyc05g054570.3	SEC14 cytosolic factor family protein / phosphoglyceride transfer family protein (AHRD V3.3 *** AT3G46450.3)	2.078	1.05532	1.59552e-10	4.71391e-09	yes	up
	Solyc05g054600.3	Solyc05g054600.3	Methionyl-tRNA synthetase family protein (AHRD V3.3 *** B9HTK5_POPTR)	0.448	-1.15792	5.49e-18	3.70457e-16	yes	down
	Solyc05g054750.3	Solyc05g054750.3	Plant protein 1589 of unknown function (AHRD V3.3 *** AT3G55240.1)	2.871	1.52134	0.00825494	0.0374435	yes	up
	Solyc05g055440.1	Solyc05g055440.1	Histone H2B (AHRD V3.3 *** K4C2M0_SOLLC)	2.278	1.18785	1.67575e-10	4.93093e-09	yes	up
	Solyc05g055540.2	Solyc05g055540.2	Major facilitator superfamily protein (AHRD V3.3 *** AT2G39210.1)	2.242	1.16451	0.00107161	0.00694592	yes	up
	Solyc05g055740.3	Solyc05g055740.3	Tyrosine phosphatase family protein (AHRD V3.3 *** A0A061EYJ9_THECC)	0.195	-2.35991	7.79247e-05	0.000737518	yes	down
	Solyc05g055745.1	Solyc05g055745.1	Seed linoleate 9S-lipoxygenase (AHRD V3.3 --* LOXX_SOYBN)	0.38	-1.39614	0.00157036	0.00963048	yes	down
	Solyc05g055845.1	Solyc05g055845.1	Glycosyltransferase (AHRD V3.3 *-* B6EWY8_LYCBA)	0.479	-1.06069	1.76232e-08	3.7119e-07	yes	down
	Solyc05g056050.3	Solyc05g056050.3	Chlorophyll a-b binding protein, chloroplastic (AHRD V3.3 *** K4C2T0_SOLLC)	8.58	3.10096	1.9693e-50	6.62382e-48	yes	up
	Solyc05g056070.3	Solyc05g056070.3	photosystem 1 protein	5.513	2.46277	2.07383e-51	7.19686e-49	yes	up
	Solyc05g056120.3	Solyc05g056120.3	GATA transcription factor (AHRD V3.3 *** K4C2T6_SOLLC)	0.444	-1.17285	1.0238e-11	3.56991e-10	yes	down
	Solyc05g056300.3	Solyc05g056300.3	Thioredoxin (AHRD V3.3 *** A0A103YEZ4_CYNCS)	4.523	2.1773	2.00602e-65	1.0697e-62	yes	up
	Solyc05g056320.3	Solyc05g056320.3	smr (Small MutS Related) domain-containing protein (AHRD V3.3 *** AT5G23520.2)	2.332	1.22169	4.84475e-23	5.14179e-21	yes	up
	Solyc05g056350.3	Solyc05g056350.3	Cleft lip and palate transmembrane protein, putative (AHRD V3.3 *** B9RW92_RICCO)	2.07	1.04983	1.97398e-18	1.39667e-16	yes	up
	Solyc06g005070.2	Solyc06g005070.2	Major facilitator superfamily protein (AHRD V3.3 *** AT1G68570.1)	0.178	-2.48837	2.46991e-24	3.01674e-22	yes	down
	Solyc06g005170.3	Solyc06g005170.3	mitogen-activated protein kinase 3	2.084	1.05908	1.4444e-09	3.62144e-08	yes	up
	Solyc06g005680.3	Solyc06g005680.3	Two-component response regulator (AHRD V3.3 *** W9RUI2_9ROSA)	0.329	-1.6045	9.95327e-12	3.47617e-10	yes	down
	Solyc06g005710.3	Solyc06g005710.3	Protein plastid transcriptionally active 16, chloroplastic (AHRD V3.3 *** PTA16_ARATH)	2.309	1.20738	2.88892e-08	5.89183e-07	yes	up
	Solyc06g005750.3	Solyc06g005750.3	sterol 4-alpha-methyl-oxidase 2-1 (AHRD V3.3 *** AT1G07420.1)	2.836	1.50396	6.21639e-12	2.23903e-10	yes	up
	Solyc06g005910.3	Solyc06g005910.3	Tubulin beta chain (AHRD V3.3 *** M1BVE7_SOLTU)	3.655	1.86986	9.0206e-07	1.38011e-05	yes	up
	Solyc06g007120.3	Solyc06g007120.3	PI-phospholipase C4	0.335	-1.5773	1.97257e-20	1.64604e-18	yes	down
	Solyc06g007165.1	Solyc06g007165.1	Internal alternative NAD(P)H-ubiquinone oxidoreductase A1, mitochondrial (AHRD V3.3 *** INDA1_SOLTU)	0.38	-1.39762	5.10321e-12	1.85643e-10	yes	down
	Solyc06g007170.3	Solyc06g007170.3	Trichome birefringence-like protein (AHRD V3.3 *** G7IKB9_MEDTR)	0.241	-2.05542	3.92543e-13	1.66321e-11	yes	down
	Solyc06g007180.3	Solyc06g007180.3	asparagine synthetase 1	7.828	2.96864	0.000643314	0.00454341	yes	up
	Solyc06g007430.2	Solyc06g007430.2	Non-specific serine/threonine protein kinase (AHRD V3.3 *** A0A0V0IRP8_SOLCH)	2.328	1.21901	3.32195e-09	7.91153e-08	yes	up
	Solyc06g007440.3	Solyc06g007440.3	Non-specific serine/threonine protein kinase (AHRD V3.3 *** K4C3C6_SOLLC)	4.118	2.04178	5.43178e-05	0.000536624	yes	up
	Solyc06g007580.1	Solyc06g007580.1	LOW QUALITY:DUF506 family protein (AHRD V3.3 *** G7LF52_MEDTR)	5.188	2.37511	0.00237425	0.0136745	yes	up
	Solyc06g007610.2	Solyc06g007610.2	Lactoylglutathione lyase / glyoxalase I family protein (AHRD V3.3 *** A0A061DM50_THECC)	24.679	4.62523	8.90277e-05	0.000828261	yes	up
	Solyc06g007620.3	Solyc06g007620.3	transmembrane protein, putative (Protein of unknown function, DUF538) (AHRD V3.3 *** AT3G07470.3)	0.372	-1.42788	4.64478e-11	1.48502e-09	yes	down
	Solyc06g008030.3	Solyc06g008030.3	bHLH transcription factor 041	5.422	2.4387	8.48669e-27	1.22877e-24	yes	up
	Solyc06g008050.3	Solyc06g008050.3	Flavin-containing monooxygenase (AHRD V3.3 *** D2IGV3_SOLLC)	2.482	1.31152	0.000127798	0.00113074	yes	up
	Solyc06g008590.3	Solyc06g008590.3	auxin-regulated IAA17	0.338	-1.56684	0.00810127	0.0368892	yes	down
	Solyc06g008890.3	Solyc06g008890.3	Kinase family protein (AHRD V3.3 *** D7LZE6_ARALL)	0.417	-1.26026	2.02911e-07	3.52924e-06	yes	down
	Solyc06g009040.3	Solyc06g009040.3	Glutathione S-transferase (AHRD V3.3 *** A5YWI8_SOLCO)	0.055	-4.17332	2.87584e-09	6.9398e-08	yes	down
	Solyc06g009140.3	Solyc06g009140.3	Late embryogenesis abundant protein (AHRD V3.3 *** E3W6T3_SESPO)	3.213	1.68394	0.0036304	0.0193475	yes	up
	Solyc06g009290.3	Solyc06g009290.3	ABC transporter B family protein (AHRD V3.3 *** G7IBR0_MEDTR)	0.384	-1.38216	4.93284e-10	1.32816e-08	yes	down
	Solyc06g009500.1	Solyc06g009500.1	LOW QUALITY:Pentatricopeptide repeat-containing protein (AHRD V3.3 *** A0A0B2SEE4_GLYSO)	0.457	-1.13104	0.00203426	0.0120333	yes	down
	Solyc06g030470.3	Solyc06g030470.3	Domain of Uncharacterized protein function, putative (AHRD V3.3 *** A0A061GWB6_THECC)	0.23	-2.11988	3.33282e-13	1.42315e-11	yes	down
	Solyc06g035520.3	Solyc06g035520.3	Gibberellin receptor GID1 (AHRD V3.3 *** A0A151RHF2_CAJCA)	3.786	1.92067	4.42396e-13	1.85645e-11	yes	up
	Solyc06g035530.3	Solyc06g035530.3	gibberellin 20-oxidase-2	9.701	3.27818	0.00170006	0.0103074	yes	up
	Solyc06g035860.2	Solyc06g035860.2	multidrug resistance-associated protein 3 (AHRD V3.3 --* AT3G13080.4)	0.494	-1.01828	0.00509647	0.0255071	yes	down
	Solyc06g036100.3	Solyc06g036100.3	Divalent ion symporter (AHRD V3.3 *** AT1G02260.2)	0.384	-1.38086	3.83044e-06	5.10952e-05	yes	down
	Solyc06g036130.3	Solyc06g036130.3	Protein DETOXIFICATION (AHRD V3.3 *** K4C4Y2_SOLLC)	0.384	-1.37933	1.47e-07	2.65171e-06	yes	down
	Solyc06g036620.1	Solyc06g036620.1	Ankyrin repeat family protein (AHRD V3.3 *** AT3G04470.1)	0.425	-1.23457	0.000202582	0.00168726	yes	down
	Solyc06g048570.3	Solyc06g048570.3	Methyl esterase 17 (AHRD V3.3 *** A0A061FZJ0_THECC)	0.248	-2.01329	1.3136e-10	3.94494e-09	yes	down
	Solyc06g048820.1	Solyc06g048820.1	Wound-induced protein 1 (AHRD V3.3 *** WUN1_SOLTU)	0.468	-1.09487	1.04138e-08	2.28821e-07	yes	down
	Solyc06g049050.3	Solyc06g049050.3	expansin 2	2.74	1.45398	0.00116177	0.00742313	yes	up
	Solyc06g050630.3	Solyc06g050630.3	arogenate dehydrogenase (AHRD V3.3 *-* AT5G34930.3)	0.438	-1.19101	0.00584524	0.0284557	yes	down
	Solyc06g050760.1	Solyc06g050760.1	Wound-induced protein 1 (AHRD V3.3 *** WUN1_SOLTU)	3.799	1.92573	6.84797e-12	2.45438e-10	yes	up
	Solyc06g050810.3	Solyc06g050810.3	LURP-one-like protein (AHRD V3.3 *** G7KW19_MEDTR)	2.083	1.05834	0.000364384	0.0027992	yes	up
	Solyc06g050890.1	Solyc06g050890.1	LOW QUALITY:Ethylene receptor 3 (AHRD V3.3 --* ETR3_ORYSJ)	2.443	1.2887	1.15209e-05	0.000136079	yes	up
	Solyc06g051250.1	Solyc06g051250.1	LOW QUALITY:RING/U-box superfamily protein, putative (AHRD V3.3 *** A0A061FKY9_THECC)	2.145	1.10112	0.00310997	0.0171267	yes	up
	Solyc06g051300.3	Solyc06g051300.3	Chromosome transmission fidelity protein 8 (AHRD V3.3 *** A0A1D1XTK7_9ARAE)	4.178	2.06268	0.00332577	0.0180784	yes	up
	Solyc06g051320.3	Solyc06g051320.3	HXXXD-type acyl-transferase family protein, putative (AHRD V3.3 *** A0A061EWX8_THECC)	2.988	1.57903	7.58614e-05	0.00071986	yes	up
	Solyc06g051410.3	Solyc06g051410.3	Phosphoribosylanthranilate isomerase (AHRD V3.3 *** F1BPW4_SOLPN)	0.482	-1.05383	4.71315e-12	1.72026e-10	yes	down
	Solyc06g051680.1	Solyc06g051680.1	Protein EARLY FLOWERING 4 (AHRD V3.3 *-* A0A0B2RPG0_GLYSO)	0.385	-1.37849	2.72575e-06	3.77889e-05	yes	down
	Solyc06g051750.3	Solyc06g051750.3	Cytochrome P450 (AHRD V3.3 *** Q70Z22_TOBAC)	0.311	-1.68706	2.71415e-29	4.56457e-27	yes	down
	Solyc06g051800.3	Solyc06g051800.3	expansin 1	0.285	-1.8114	0.00403858	0.0211284	yes	down
	Solyc06g051830.2	Solyc06g051830.2	Potassium transporter (AHRD V3.3 *** K4C5X2_SOLLC)	0.469	-1.09128	0.000174996	0.0014916	yes	down
	Solyc06g051940.3	Solyc06g051940.3	Protein phosphatase 2c, putative (AHRD V3.3 *** B9RIK1_RICCO)	4.736	2.24355	0.000146281	0.00127365	yes	up
	Solyc06g052050.3	Solyc06g052050.3	Heat shock protein 70 (AHRD V3.3 *** Q9M4E8_CUCSA)	2.096	1.06744	0.00408392	0.0212993	yes	up
	Solyc06g053140.3	Solyc06g053140.3	Rhodanese-like domain-containing protein (AHRD V3.3 *** T1E126_SILLA)	3.193	1.67477	1.61601e-33	3.43017e-31	yes	up
	Solyc06g053260.1	Solyc06g053260.1	SAUR-like auxin-responsive family protein (AHRD V3.3 *** G7J880_MEDTR)	2.242	1.16464	6.93005e-07	1.07991e-05	yes	up
	Solyc06g053290.1	Solyc06g053290.1	SAUR-like auxin-responsive family protein (AHRD V3.3 *** G7J880_MEDTR)	2.536	1.34283	4.49475e-05	0.000454317	yes	up
	Solyc06g053455.1	Solyc06g053455.1	Protein IQ-DOMAIN 14-like protein (AHRD V3.3 *** A0A0B0PMG6_GOSAR)	2.066	1.04717	4.76648e-14	2.21252e-12	yes	up
	Solyc06g053620.3	Solyc06g053620.3	phosphoenolpyruvate carboxylase kinase 2	2.277	1.18699	0.000173806	0.00148375	yes	up
	Solyc06g053625.1	Solyc06g053625.1	Phosphoenolpyruvate carboxylase kinase 2 (AHRD V3.3 *-* Q84JP7_SOLLC)	5.458	2.44827	0.000841144	0.00569326	yes	up
	Solyc06g053830.3	Solyc06g053830.3	auxin-regulated IAA7	2.459	1.29834	7.25418e-05	0.000692871	yes	up
	Solyc06g053840.3	Solyc06g053840.3	auxin-regulated IAA4	2.173	1.11981	7.96614e-13	3.24327e-11	yes	up
	Solyc06g053850.3	Solyc06g053850.3	Pentatricopeptide repeat-containing protein, putative (AHRD V3.3 *** B9RTF6_RICCO)	0.492	-1.02263	0.00806728	0.0367831	yes	down
	Solyc06g053910.3	Solyc06g053910.3	DUF506 family protein (AHRD V3.3 *** A0A072VMZ8_MEDTR)	2.142	1.09901	1.55195e-16	9.29596e-15	yes	up
	Solyc06g054090.1	Solyc06g054090.1	LOW QUALITY:Acetyltransferase (GNAT) domain protein (AHRD V3.3 *** A0A072VQW9_MEDTR)	0.222	-2.17057	1.0683e-10	3.2575e-09	yes	down
	Solyc06g054260.1	Solyc06g054260.1	photosystem 1 reaction center protein subunit 2	2.715	1.44078	5.70149e-18	3.83544e-16	yes	up
	Solyc06g054370.2	Solyc06g054370.2	Stem-specific TSJT1 (AHRD V3.3 *** A0A0B0MRD0_GOSAR)	3.848	1.94408	0.000327307	0.00255022	yes	up
	Solyc06g054390.3	Solyc06g054390.3	DUF21 domain-containing protein (AHRD V3.3 *** A0A0B2P6Y2_GLYSO)	0.014	-6.19921	7.92726e-05	0.000747686	yes	down
	Solyc06g054570.1	Solyc06g054570.1	Glutaredoxin family protein (AHRD V3.3 *** D7LYE9_ARALL)	243.335	7.9268	1.24831e-09	3.15877e-08	yes	up
	Solyc06g054640.2	Solyc06g054640.2	DUF506 family protein (AHRD V3.3 *** G7LD84_MEDTR)	0.177	-2.50126	0.00327082	0.0178418	yes	down
	Solyc06g059710.3	Solyc06g059710.3	Acyl-[acyl-carrier-protein] desaturase (AHRD V3.3 *** A0A118HPD5_CYNCS)	2.511	1.32852	3.09587e-07	5.20654e-06	yes	up
	Solyc06g059740.3	Solyc06g059740.3	Alcohol dehydrogenase (AHRD V3.3 *** ADH_MALDO)	0.328	-1.60818	8.56333e-07	1.3166e-05	yes	down
	Solyc06g059805.1	Solyc06g059805.1	F-box protein (AHRD V3.3 *** A0A0P0CKG2_CITMA)	0.462	-1.11497	0.00836363	0.037807	yes	down
	Solyc06g059885.1	Solyc06g059885.1	Germacrene synthase (AHRD V3.3 *** G1JUH6_SOLLC)	2.548	1.34917	1.3359e-06	1.98012e-05	yes	up
	Solyc06g060140.3	Solyc06g060140.3	Kinesin-like protein (AHRD V3.3 *** A0A061FI31_THECC)	2.063	1.04447	4.7366e-05	0.000475902	yes	up
	Solyc06g060310.3	Solyc06g060310.3	Chlorophyllide a oxygenase (AHRD V3.3 *** W9SD87_9ROSA)	5.677	2.50512	9.44091e-25	1.17947e-22	yes	up
	Solyc06g060340.3	Solyc06g060340.3	photosystem II subunit S	0.363	-1.46379	2.06019e-10	5.98961e-09	yes	down
	Solyc06g060570.3	Solyc06g060570.3	Dihydrofolate reductase (AHRD V3.3 *** A0A0B0NHA3_GOSAR)	0.258	-1.95646	4.21779e-11	1.36008e-09	yes	down
	Solyc06g060620.3	Solyc06g060620.3	Nitrate transporter (AHRD V3.3 *** Q852P7_TOBAC)	2.37	1.24479	0.00175703	0.0106088	yes	up
	Solyc06g060630.1	Solyc06g060630.1	Cation/H(+) antiporter 15 (AHRD V3.3 *** W9QLT0_9ROSA)	13.479	3.75259	6.98146e-07	1.08715e-05	yes	up
	Solyc06g060640.1	Solyc06g060640.1	Bifunctional inhibitor/lipid-transfer protein/seed storage 2S albumin superfamily protein (AHRD V3.3 *** A0A061DW53_THECC)	9.134	3.19123	8.39477e-52	3.05892e-49	yes	up
	Solyc06g060860.2	Solyc06g060860.2	ATP-dependent caseinolytic protease/crotonase family protein (AHRD V3.3 *** A0A061G4B1_THECC)	4.155	2.05477	0.000316748	0.00248032	yes	up
	Solyc06g061090.3	Solyc06g061090.3	Interferon-induced protein 44 (AHRD V3.3 *** A0A1D1XKP6_9ARAE)	0.414	-1.27162	3.38419e-14	1.59458e-12	yes	down
	Solyc06g061230.3	Solyc06g061230.3	Metallocarboxypeptidase inhibitor (AHRD V3.3 -** M1D4V9_SOLTU)	0.184	-2.43913	7.75243e-47	2.49252e-44	yes	down
	Solyc06g061250.2	Solyc06g061250.2	RING/U-box superfamily protein, putative (AHRD V3.3 *** A0A061GAA2_THECC)	0.408	-1.29251	0.000283227	0.0022591	yes	down
	Solyc06g062370.3	Solyc06g062370.3	Acid phosphatase-like protein 1 (AHRD V3.3 *** V9MHL3_9ROSA)	4.022	2.00781	0.000108203	0.000981191	yes	up
	Solyc06g062430.3	Solyc06g062430.3	Myo-inositol oxygenase (AHRD V3.3 *** K7VPE5_SOLTU)	0.084	-3.57792	3.58163e-08	7.21707e-07	yes	down
	Solyc06g062460.3	Solyc06g062460.3	bHLH transcription factor136	4.632	2.21166	0.00299123	0.0165899	yes	up
	Solyc06g062580.3	Solyc06g062580.3	Beta-galactosidase (AHRD V3.3 *** BGAL_SOLLC)	0.491	-1.02645	4.45379e-06	5.83772e-05	yes	down
	Solyc06g062680.2	Solyc06g062680.2	Polyadenylate-binding protein (AHRD V3.3 *-* K4DGU3_SOLLC)	7.556	2.91766	0.000113579	0.00102273	yes	up
	Solyc06g062750.3	Solyc06g062750.3	5'-nucleotidase surE (AHRD V3.3 *** A0A0B2RK49_GLYSO)	0.074	-3.75155	0.00939616	0.0415342	yes	down
	Solyc06g062950.1	Solyc06g062950.1	Subtilisin-like protease (AHRD V3.3 *** W9SXT6_9ROSA)	2.968	1.56965	3.89064e-16	2.25029e-14	yes	up
	Solyc06g063060.3	Solyc06g063060.3	Auxin-repressed protein-like protein (AHRD V3.3 *** Q84KS0_TOBAC)	3.202	1.67877	1.72274e-14	8.35128e-13	yes	up
	Solyc06g063370.3	Solyc06g063370.3	Type I (26 kD) CP29 polypeptide	9.917	3.30991	2.57597e-65	1.34092e-62	yes	up
	Solyc06g064550.3	Solyc06g064550.3	Aspartokinase-homoserine dehydrogenase (AHRD V3.3 *** O63067_SOYBN)	4.985	2.31765	8.75433e-12	3.08703e-10	yes	up
	Solyc06g065100.3	Solyc06g065100.3	R2R3MYB transcription factor 3	0.406	-1.30198	1.06167e-11	3.68434e-10	yes	down
	Solyc06g065190.1	Solyc06g065190.1	TCP transcription factor 13	0.306	-1.70925	5.61349e-07	8.88687e-06	yes	down
	Solyc06g065380.3	Solyc06g065380.3	Calcium-dependent protein kinase (AHRD V3.3 *** H6UM40_TOBAC)	3.111	1.63725	0.00150352	0.00929098	yes	up
	Solyc06g065530.3	Solyc06g065530.3	GDSL-like lipase/acylhydrolase superfamily protein	0.298	-1.74725	0.00353291	0.0189704	yes	down
	Solyc06g065650.3	Solyc06g065650.3	Protein TIFY 8 (AHRD V3.3 *** A0A151RAB6_CAJCA)	2.407	1.26724	5.97618e-24	6.84069e-22	yes	up
	Solyc06g065680.3	Solyc06g065680.3	cyclin A2	3.086	1.62581	5.90639e-06	7.49023e-05	yes	up
	Solyc06g065820.3	Solyc06g065820.3	Ethylene Response Factor H.1	0.066	-3.92552	1.9928e-09	4.91191e-08	yes	down
	Solyc06g065825.1	Solyc06g065825.1	dipeptide transport ATP-binding protein (AHRD V3.3 *** AT3G05570.1)	0.355	-1.4952	3.51214e-18	2.42227e-16	yes	down
	Solyc06g065900.3	Solyc06g065900.3	Serine-rich protein-related (AHRD V3.3 *** A0A061GN42_THECC)	0.499	-1.00432	7.60323e-07	1.17977e-05	yes	down
	Solyc06g065970.1	Solyc06g065970.1	14 kDa proline-rich protein DC2.15, putative (AHRD V3.3 *** B9RP24_RICCO)	4.86	2.28094	0.00654504	0.0311271	yes	up
	Solyc06g066640.3	Solyc06g066640.3	Photosystem I reaction center subunit VI (AHRD V3.3 *** B7FN63_MEDTR)	4.567	2.19115	3.33176e-24	3.98045e-22	yes	up
	Solyc06g067860.3	Solyc06g067860.3	2-oxoglutarate-dependent dioxygenase (AHRD V3.3 *** A0A061G9S7_THECC)	2.366	1.24269	0.000170838	0.00146252	yes	up
	Solyc06g067950.3	Solyc06g067950.3	Acyl-protein thioesterase 2 (AHRD V3.3 *** A0A0B0PZC3_GOSAR)	0.373	-1.4217	1.53439e-05	0.000174539	yes	down
	Solyc06g068130.3	Solyc06g068130.3	Tetratricopeptide repeat (TPR)-like superfamily protein (AHRD V3.3 *-* AT5G20190.1)	0.064	-3.96007	8.87231e-09	1.97531e-07	yes	down
	Solyc06g068220.3	Solyc06g068220.3	alpha/beta-Hydrolases superfamily protein (AHRD V3.3 *** AT1G52510.1)	2.643	1.40245	2.4351e-21	2.20907e-19	yes	up
	Solyc06g068270.3	Solyc06g068270.3	2-oxoglutarate (2OG) and Fe(II)-dependent oxygenase superfamily protein (AHRD V3.3 *** AT1G49390.1)	2.276	1.18675	6.33794e-05	0.000617497	yes	up
	Solyc06g068290.1	Solyc06g068290.1	Adenylate cyclase (AHRD V3.3 *** E1AQY2_IPONI)	0.069	-3.85533	0.000372217	0.00285136	yes	down
	Solyc06g068440.3	Solyc06g068440.3	cinnamoyl-CoA reductase	0.464	-1.10794	1.32305e-14	6.5579e-13	yes	down
	Solyc06g068500.3	Solyc06g068500.3	Chaperone DnaJ domain protein (AHRD V3.3 *** B7FGF7_MEDTR)	2.762	1.46587	2.23244e-34	5.03173e-32	yes	up
	Solyc06g068620.3	Solyc06g068620.3	Negative regulator of sporulation MDS3 (AHRD V3.3 *-* A0A0B0N6H6_GOSAR)	10.909	3.44743	2.12637e-80	1.49964e-77	yes	up
	Solyc06g068750.3	Solyc06g068750.3	Transferase, transferring glycosyl groups, putative (AHRD V3.3 *** B9RG20_RICCO)	0.429	-1.22063	1.33414e-10	4.00113e-09	yes	down
	Solyc06g068970.3	Solyc06g068970.3	3-oxo-5-alpha-steroid 4-dehydrogenase (AHRD V3.3 *** G7LDB8_MEDTR)	0.457	-1.12865	4.01091e-08	8.00097e-07	yes	down
	Solyc06g068980.3	Solyc06g068980.3	MAP kinase kinase kinase 39	0.458	-1.12566	9.69886e-16	5.30115e-14	yes	down
	Solyc06g069060.1	Solyc06g069060.1	LOW QUALITY:P-loop containing nucleoside triphosphate hydrolases superfamily protein (AHRD V3.3 --* AT5G67630.1)	0.176	-2.50479	3.41171e-06	4.61504e-05	yes	down
	Solyc06g069150.1	Solyc06g069150.1	LOW QUALITY:Zinc finger BED domain-containing protein DAYSLEEPER (AHRD V3.3 --* DSLE_ARATH)	5.096	2.34943	1.38756e-08	2.96831e-07	yes	up
	Solyc06g069385.1	Solyc06g069385.1	Dof zinc finger protein (AHRD V3.3 *** W9RP28_9ROSA)	2.254	1.1728	3.15846e-21	2.8417e-19	yes	up
	Solyc06g069600.2	Solyc06g069600.2	bHLH transcription factor 047	4.876	2.28575	3.63212e-05	0.000374571	yes	up
	Solyc06g069640.3	Solyc06g069640.3	dCTP pyrophosphatase 1 (AHRD V3.3 *** A0A151SL49_CAJCA)	0.107	-3.21942	0.00248975	0.014257	yes	down
	Solyc06g069727.1	Solyc06g069727.1	Thioredoxin-like protein (AHRD V3.3 *-* T2DNK5_PHAVU)	2.488	1.31475	1.13372e-09	2.89225e-08	yes	up
	Solyc06g069730.3	Solyc06g069730.3	chlorophyll a-b binding protein Cab12	51.097	5.67517	1.55946e-25	2.08316e-23	yes	up
	Solyc06g069760.3	Solyc06g069760.3	Dof zinc finger protein 22	10.441	3.3842	4.92853e-162	1.79587e-158	yes	up
	Solyc06g069880.1	Solyc06g069880.1	LOW QUALITY:Phytochrome kinase substrate-related family protein (AHRD V3.3 *** B9N4C0_POPTR)	9.404	3.23322	7.23679e-28	1.12211e-25	yes	up
	Solyc06g070960.2	Solyc06g070960.2	ABC transporter family protein (AHRD V3.3 *** A0A097P9Q6_HEVBR)	0.145	-2.78891	0.00113108	0.00726251	yes	down
	Solyc06g071030.3	Solyc06g071030.3	isochorismate synthase	2.022	1.01583	0.000829745	0.00563628	yes	up
	Solyc06g071070.1	Solyc06g071070.1	NAD(P)-binding Rossmann-fold superfamily protein (AHRD V3.3 *** AT3G03980.1),Pfam:PF13561	0.448	-1.15776	2.12577e-11	7.06317e-10	yes	down
	Solyc06g071320.3	Solyc06g071320.3	D-ribose-binding periplasmic protein (AHRD V3.3 *** AT1G60010.1)	2.33	1.22032	0.00541237	0.0268689	yes	up
	Solyc06g071390.3	Solyc06g071390.3	Deleted in split hand/splt foot protein 1 (AHRD V3.3 *** D2XQ35_IPOBA)	0.491	-1.02476	0.00687875	0.0323837	yes	down
	Solyc06g071820.3	Solyc06g071820.3	BTB/POZ and TAZ domain protein (AHRD V3.3 *** G7JMM8_MEDTR)	5.308	2.40816	3.45482e-77	2.15808e-74	yes	up
	Solyc06g072070.2	Solyc06g072070.2	transmembrane protein, putative (DUF 3339) (AHRD V3.3 *** AT3G48660.1)	0.451	-1.14754	0.00860763	0.0386821	yes	down
	Solyc06g072335.1	Solyc06g072335.1	Peroxidase (AHRD V3.3 --* G7JMV9_MEDTR)	0.133	-2.9054	3.69897e-16	2.14511e-14	yes	down
	Solyc06g072430.2	Solyc06g072430.2	BAG family molecular chaperone regulator 5 (AHRD V3.3 *-* W9QTU5_9ROSA)	6.593	2.72087	4.00788e-13	1.69486e-11	yes	up
	Solyc06g072460.1	Solyc06g072460.1	Cysteine/Histidine-rich C1 domain family protein (AHRD V3.3 *-* AT2G27660.1)	2.843	1.50727	0.00406722	0.0212325	yes	up
	Solyc06g072520.2	Solyc06g072520.2	bHLH transcription factor GBOF-1	0.194	-2.36434	0.00419652	0.021762	yes	down
	Solyc06g072620.3	Solyc06g072620.3	Bidirectional sugar transporter SWEET (AHRD V3.3 *-* K4C8Y2_SOLLC)	0.471	-1.08714	0.000168286	0.00144454	yes	down
	Solyc06g072660.3	Solyc06g072660.3	Protein DEK (AHRD V3.3 *** A0A0B2QBX5_GLYSO)	2.536	1.34241	0.00144575	0.00900015	yes	up
	Solyc06g072700.3	Solyc06g072700.3	Heavy metal transport/detoxification superfamily protein (AHRD V3.3 *** AT5G50740.5)	2.111	1.0781	5.6565e-05	0.000556812	yes	up
	Solyc06g072710.3	Solyc06g072710.3	Sigma factor (AHRD V3.3 *** Q9SLX3_TOBAC)	2.062	1.04413	3.98859e-16	2.30086e-14	yes	up
	Solyc06g072840.3	Solyc06g072840.3	Hydrogen peroxide induced protein 1 (AHRD V3.3 *** J7F198_CAMSI)	3.578	1.83911	0.00160336	0.00980813	yes	up
	Solyc06g072845.1	Solyc06g072845.1	Hydrogen peroxide-induced 1 (AHRD V3.3 *** B8Y3H9_TOBAC)	3.617	1.85462	0.000778536	0.00533912	yes	up
	Solyc06g073080.3	Solyc06g073080.3	2-oxoglutarate (2OG) and Fe(II)-dependent oxygenase superfamily protein (AHRD V3.3 *** AT5G24530.1)	0.021	-5.54654	0.00192021	0.0114547	yes	down
	Solyc06g073165.1	Solyc06g073165.1	LOW QUALITY:BURP domain-containing protein (AHRD V3.3 *-* AT1G23760.1)	6.203	2.63285	8.55641e-07	1.31646e-05	yes	up
	Solyc06g073190.3	Solyc06g073190.3	fructokinase 2	2.365	1.24187	2.00981e-13	8.78809e-12	yes	up
	Solyc06g073245.1	Solyc06g073245.1	Calcium-binding protein (AHRD V3.3 *** Q9SCA1_LOTJA)	0.226	-2.14695	0.00112566	0.00724126	yes	down
	Solyc06g073290.1	Solyc06g073290.1	Tetrapyrrole-binding family protein (AHRD V3.3 *** B9HH58_POPTR)	5.881	2.55602	1.31408e-19	1.02241e-17	yes	up
	Solyc06g073540.3	Solyc06g073540.3	Argonaute4b	2.097	1.0683	1.92656e-05	0.000213322	yes	up
	Solyc06g074070.3	Solyc06g074070.3	Receptor-kinase-like protein (AHRD V3.3 *** A0A072U3D4_MEDTR)	0.472	-1.08396	4.43383e-08	8.79645e-07	yes	down
	Solyc06g074200.3	Solyc06g074200.3	photosystem I subunit O (AHRD V3.3 *** AT1G08380.1)	16.077	4.00688	1.94156e-72	1.12915e-69	yes	up
	Solyc06g074260.3	Solyc06g074260.3	pollen proteins Ole e I-like	3.059	1.61298	1.0532e-13	4.71848e-12	yes	up
	Solyc06g074750.1	Solyc06g074750.1	Histone H2B (AHRD V3.3 *-* B6SGC3_MAIZE)	0.128	-2.96075	0.0079767	0.0364789	yes	down
	Solyc06g074790.1	Solyc06g074790.1	Histone H2B (AHRD V3.3 *** M1AAN4_SOLTU)	2.583	1.36877	0.000275212	0.00220401	yes	up
	Solyc06g075170.1	Solyc06g075170.1	Senescence regulator (AHRD V3.3 *** A0A103XHC6_CYNCS)	2.47	1.30428	0.00511309	0.0255573	yes	up
	Solyc06g075335.1	Solyc06g075335.1	LOB domain-containing protein, putative (AHRD V3.3 *-* B9SK21_RICCO)	6.133	2.61667	0.000190094	0.0015997	yes	up
	Solyc06g075360.3	Solyc06g075360.3	Tetraspanin (AHRD V3.3 *** A0A103XGG0_CYNCS)	0.445	-1.16935	5.39739e-05	0.000533709	yes	down
	Solyc06g075550.3	Solyc06g075550.3	Protein kinase-like protein (AHRD V3.3 *** Q6TKQ5_VITAE)	2.202	1.13877	0.000527594	0.00384109	yes	up
	Solyc06g075690.3	Solyc06g075690.3	auxin-regulated protein AF416289	3.205	1.68014	0.000119192	0.00106592	yes	up
	Solyc06g075800.1	Solyc06g075800.1	Histone H2B (AHRD V3.3 *** K4C9U5_SOLLC)	2.183	1.126	0.000103475	0.000946162	yes	up
	Solyc06g075930.1	Solyc06g075930.1	histone H4 (AHRD V3.3 *** AT2G28740.1)	3.137	1.64927	2.86984e-05	0.000303988	yes	up
	Solyc06g075950.2	Solyc06g075950.2	Protein yippee-like (AHRD V3.3 *** M1DX18_SOLTU)	2.26	1.17602	6.04804e-05	0.000591361	yes	up
	Solyc06g075960.1	Solyc06g075960.1	histone H4 (AHRD V3.3 *** AT2G28740.1)	3.078	1.62191	1.83135e-13	8.03993e-12	yes	up
	Solyc06g076020.3	Solyc06g076020.3	heat shock protein 70 kD	9.327	3.22138	6.49262e-10	1.7185e-08	yes	up
	Solyc06g076253.1	Solyc06g076253.1	DCD (Development and cell death) domain protein (AHRD V3.3 *-* A0A072V4A1_MEDTR)	2.028	1.02021	0.0117423	0.0498198	yes	up
	Solyc06g076350.3	Solyc06g076350.3	LePCL1	0.343	-1.54217	3.10851e-23	3.31519e-21	yes	down
	Solyc06g076400.3	Solyc06g076400.3	Protein phosphatase 2C (AHRD V3.3 *** A0A103XPQ7_CYNCS)	3.497	1.80632	1.16329e-21	1.10099e-19	yes	up
	Solyc06g076450.3	Solyc06g076450.3	Ras-related protein, expressed (AHRD V3.3 *** D8L9F8_WHEAT)	2.434	1.28305	0.000136015	0.00119377	yes	up
	Solyc06g076470.3	Solyc06g076470.3	Plant/T7H20-70 protein (AHRD V3.3 *** G7L5L0_MEDTR)	5.598	2.48482	7.42756e-66	4.05972e-63	yes	up
	Solyc06g076570.3	Solyc06g076570.3	class I small heat shock protein	2.047	1.03355	1.4682e-14	7.14908e-13	yes	up
	Solyc06g076790.1	Solyc06g076790.1	LOW QUALITY:Thylakoid soluble phosphoprotein (AHRD V3.3 *** Q8GT36_SPIOL)	0.353	-1.50141	1.03017e-09	2.64971e-08	yes	down
	Solyc06g082190.3	Solyc06g082190.3	Protein kinase, putative (AHRD V3.3 *** B9SKV0_RICCO)	2.101	1.07134	4.54113e-08	8.97673e-07	yes	up
	Solyc06g082300.3	Solyc06g082300.3	UDP-glycosyltransferase (AHRD V3.3 *** A0A067XTI9_CICAR)	0.371	-1.43052	2.34846e-10	6.76475e-09	yes	down
	Solyc06g082410.1	Solyc06g082410.1	Major facilitator superfamily protein (AHRD V3.3 *-* AT2G30300.1)	6.046	2.59603	5.55597e-05	0.000547656	yes	up
	Solyc06g082420.3	Solyc06g082420.3	Peroxidase (AHRD V3.3 *-* K4CAA1_SOLLC)	5.225	2.38542	8.67632e-18	5.76566e-16	yes	up
	Solyc06g082530.2	Solyc06g082530.2	cinnamate-4-hydroxylase (AHRD V3.3 *-* AT2G30490.1)	0.48	-1.05996	5.05378e-06	6.54179e-05	yes	down
	Solyc06g082860.3	Solyc06g082860.3	Cytochrome b561/ferric reductase transmembrane with DOMON related domain-containing protein (AHRD V3.3 *** AT3G07570.1)	0.301	-1.73258	6.02183e-07	9.46747e-06	yes	down
	Solyc06g082940.3	Solyc06g082940.3	Photosystem I reaction center subunit XI (AHRD V3.3 *** A0A061DNS9_THECC)	2.412	1.27028	5.59282e-16	3.14333e-14	yes	up
	Solyc06g082950.3	Solyc06g082950.3	Photosystem I reaction center subunit XI (AHRD V3.3 *** A0A061DNS9_THECC)	3.537	1.82245	4.70595e-25	6.01674e-23	yes	up
	Solyc06g083550.1	Solyc06g083550.1	F-box/kelch-repeat protein (AHRD V3.3 *** W9QCT4_9ROSA)	3.71	1.89148	2.3245e-16	1.36248e-14	yes	up
	Solyc06g083680.3	Solyc06g083680.3	Photosystem I reaction center subunit IV (AHRD V3.3 *** A0A0K9P6J8_ZOSMR)	2.597	1.37673	4.15796e-13	1.75155e-11	yes	up
	Solyc06g083900.3	Solyc06g083900.3	R2R3MYB transcription factor 13	4.351	2.12142	0.0098655	0.0431427	yes	up
	Solyc06g084005.1	Solyc06g084005.1	RNA-binding KH domain-containing protein (AHRD V3.3 *-* AT3G04610.2)	0.014	-6.13458	0.0032469	0.0177556	yes	down
	Solyc06g084070.3	Solyc06g084070.3	auxin-regulated IAA2	0.287	-1.79972	0.0025516	0.0145503	yes	down
	Solyc06g084090.3	Solyc06g084090.3	Histone H2A (AHRD V3.3 *** K4CAR4_SOLLC)	2.414	1.27129	0.00219184	0.012806	yes	up
	Solyc06g084140.3	Solyc06g084140.3	Sulfate transporter (AHRD V3.3 *** D7LTZ8_ARALL)	3.855	1.94669	5.75349e-30	1.03958e-27	yes	up
	Solyc06g084320.1	Solyc06g084320.1	EID1-like F-box protein 2 (AHRD V3.3 *** A0A0B2SV68_GLYSO)	2.551	1.35089	2.24764e-06	3.17033e-05	yes	up
	Solyc06g084430.3	Solyc06g084430.3	Cupredoxin superfamily protein (AHRD V3.3 --* AT4G39830.1)	2.506	1.32547	0.0112421	0.0481462	yes	up
	Solyc06g084760.2	Solyc06g084760.2	Cytochrome P450 (AHRD V3.3 *** A9ZT56_COPJA)	2.252	1.17142	0.000190676	0.00160275	yes	up
	Solyc06g084820.2	Solyc06g084820.2	Cytochrome P450, putative (AHRD V3.3 *** A0A061G7Z4_THECC)	6.032	2.59264	5.67714e-17	3.56665e-15	yes	up
	Solyc07g005190.3	Solyc07g005190.3	Lysosomal Pro-X carboxypeptidase (AHRD V3.3 *** A0A0B0PYF0_GOSAR)	0.44	-1.18432	3.03951e-15	1.58599e-13	yes	down
	Solyc07g005390.3	Solyc07g005390.3	aldehyde dehydrogenase 11A3 (AHRD V3.3 *** AT2G24270.3)	4.95	2.30734	1.01658e-46	3.17506e-44	yes	up
	Solyc07g005895.1	Solyc07g005895.1	galactosyltransferase family protein (AHRD V3.3 *-* AT1G30260.1)	2.561	1.35681	1.29162e-20	1.09878e-18	yes	up
	Solyc07g005960.3	Solyc07g005960.3	Carboxypeptidase (AHRD V3.3 *** K4CB67_SOLLC)	0.379	-1.40047	7.72e-14	3.50171e-12	yes	down
	Solyc07g006035.1	Solyc07g006035.1	Tetratricopeptide repeat (TPR)-like superfamily protein (AHRD V3.3 *** AT4G28080.1)	0.285	-1.80918	3.28689e-21	2.93311e-19	yes	down
	Solyc07g006040.3	Solyc07g006040.3	DNA-directed RNA polymerase subunit beta (AHRD V3.3 *** AT4G30845.1)	0.089	-3.49703	1.0074e-18	7.31724e-17	yes	down
	Solyc07g006380.3	Solyc07g006380.3	Defensin-like protein (AHRD V3.3 *** DEF_TOBAC)	20.923	4.38705	3.12086e-05	0.000327092	yes	up
	Solyc07g006480.3	Solyc07g006480.3	Receptor-like kinase (AHRD V3.3 *** D4QD70_DIACA)	4.813	2.2668	1.31522e-08	2.83856e-07	yes	up
	Solyc07g006500.3	Solyc07g006500.3	trehalose-6-phosphate synthase 1	2.403	1.26477	3.21925e-05	0.000335794	yes	up
	Solyc07g006550.2	Solyc07g006550.2	Ribonuclease S-6 (AHRD V3.3 --* RNS6_PYRPY)	3.943	1.97941	7.95226e-06	9.751e-05	yes	up
	Solyc07g006560.3	Solyc07g006560.3	Hypersensitive response assisting protein (AHRD V3.3 *** Q9SWC6_CAPAN)	4.475	2.16201	7.80705e-05	0.000738579	yes	up
	Solyc07g006570.3	Solyc07g006570.3	Ribonuclease (AHRD V3.3 *** Q41722_ZINVI)	3.455	1.78877	1.50205e-05	0.000171306	yes	up
	Solyc07g006620.3	Solyc07g006620.3	Receptor-like kinase (AHRD V3.3 *** G7JD52_MEDTR)	2.65	1.40585	5.35548e-24	6.19507e-22	yes	up
	Solyc07g006630.3	Solyc07g006630.3	CONSTANS-like protein (AHRD V3.3 *** B2MW87_SOLLC)	30.085	4.91098	3.39643e-111	3.90821e-108	yes	up
	Solyc07g006890.1	Solyc07g006890.1	Cytochrome P450, putative (AHRD V3.3 *** B9S4U5_RICCO)	0.389	-1.36163	7.82282e-08	1.48224e-06	yes	down
	Solyc07g007050.1	Solyc07g007050.1	Zinc finger, SWIM-type (AHRD V3.3 *** A0A118JSI3_CYNCS)	0.274	-1.86678	5.73352e-09	1.31534e-07	yes	down
	Solyc07g007150.1	Solyc07g007150.1	LOW QUALITY:Guanine nucleotide-binding protein subunit beta (AHRD V3.3 --* A0A199VAA6_ANACO)	2.911	1.54136	6.44261e-08	1.2432e-06	yes	up
	Solyc07g007160.3	Solyc07g007160.3	RING/U-box superfamily protein (AHRD V3.3 *** A0A061GN77_THECC)	2.281	1.18957	1.55641e-08	3.31541e-07	yes	up
	Solyc07g007240.3	Solyc07g007240.3	Metallocarboxypeptidase inhibitor (AHRD V3.3 *** A0A0A0VBW2_SOLTU)	4.132	2.04672	0.000112954	0.00101962	yes	up
	Solyc07g007250.3	Solyc07g007250.3	Metallocarboxypeptidase inhibitor (AHRD V3.3 *** MCPI_SOLLC)	5.034	2.33158	2.97643e-05	0.000313759	yes	up
	Solyc07g007270.3	Solyc07g007270.3	root meristem growth factor (AHRD V3.3 --* AT5G64770.1)	0.498	-1.00566	1.41368e-05	0.000163358	yes	down
	Solyc07g007280.3	Solyc07g007280.3	chlororespiratory reduction 6 (AHRD V3.3 *** AT2G47910.2)	0.242	-2.04899	3.48191e-21	3.09451e-19	yes	down
	Solyc07g007350.1	Solyc07g007350.1	LOW QUALITY:sterile alpha motif (SAM) domain protein (AHRD V3.3 *** AT2G12462.1)	0.457	-1.13104	4.39908e-09	1.02425e-07	yes	down
	Solyc07g007980.3	Solyc07g007980.3	Protein kinase (AHRD V3.3 *** C6ZRY2_SOYBN)	0.435	-1.20233	2.10368e-12	8.12592e-11	yes	down
	Solyc07g008205.1	Solyc07g008205.1	Epidermal patterning factor-like protein (AHRD V3.3 *** G7JE34_MEDTR),Pfam:PF17181	2.857	1.51431	0.00924261	0.0409964	yes	up
	Solyc07g008310.3	Solyc07g008310.3	Choline monooxygenase (AHRD V3.3 *** D2DEK9_LYCBA)	0.451	-1.15023	1.77367e-06	2.55285e-05	yes	down
	Solyc07g008410.3	Solyc07g008410.3	Protein DETOXIFICATION (AHRD V3.3 *** K4CBW0_SOLLC)	16.695	4.06134	0.0060711	0.0293526	yes	up
	Solyc07g008440.3	Solyc07g008440.3	Purine permease-like protein (AHRD V3.3 *** G7J4H5_MEDTR)	3.451	1.78689	6.70125e-11	2.09899e-09	yes	up
	Solyc07g008620.1	Solyc07g008620.1	EIX receptor 1	2.468	1.30334	0.00682779	0.0322062	yes	up
	Solyc07g008710.3	Solyc07g008710.3	Major latex-like protein (AHRD V1 **-- B5THI3_PANGI)	2.785	1.47775	4.10237e-06	5.42919e-05	yes	up
	Solyc07g009180.1	Solyc07g009180.1	Disease resistance protein (AHRD V3.3 *** A0A103XDQ0_CYNCS)	0.34	-1.55742	0.000549773	0.00397739	yes	down
	Solyc07g009260.3	Solyc07g009260.3	Defensin-like protein (AHRD V3.3 *-* A0A072TKV9_MEDTR)	36.548	5.19174	0.000692147	0.00483001	yes	up
	Solyc07g009380.3	Solyc07g009380.3	xyloglucan endotransglucosylase-hydrolase 2	0.454	-1.14029	6.03114e-08	1.16792e-06	yes	down
	Solyc07g019670.3	Solyc07g019670.3	Fatty acid beta-oxidation multifunctional protein (AHRD V3.3 *** A0A077DAS1_9ERIC)	0.335	-1.5792	2.4006e-12	9.15956e-11	yes	down
	Solyc07g022900.3	Solyc07g022900.3	Chlorophyll a-b binding protein, chloroplastic (AHRD V3.3 *** K4CD46_SOLLC)	2.091	1.06419	8.78602e-10	2.29223e-08	yes	up
	Solyc07g026675.1	Solyc07g026675.1	myb-like transcription factor family protein (AHRD V3.3 *-* AT5G56840.1)	0.102	-3.28695	6.90582e-52	2.60314e-49	yes	down
	Solyc07g026710.2	Solyc07g026710.2	Transposon protein, putative, Mutator sub-class (AHRD V3.3 *-* Q7XE42_ORYSJ)	0.105	-3.25154	3.11326e-11	1.02047e-09	yes	down
	Solyc07g032640.2	Solyc07g032640.2	Oxygen-evolving enhancer protein 1 (AHRD V3.3 *** A0A1D3L5W7_SOLLC)	2.01	1.00695	8.41627e-09	1.87952e-07	yes	up
	Solyc07g039635.1	Solyc07g039635.1	Calmodulin-binding cyclic nucleotide gated channel 15 (AHRD V3.3 --* F5AJX6_HELTU)	112.493	6.81369	5.89879e-06	7.48492e-05	yes	up
	Solyc07g040680.3	Solyc07g040680.3	SolycHsfA9	3.782	1.919	0.00283168	0.0158369	yes	up
	Solyc07g040750.2	Solyc07g040750.2	RNA helicase DEAD21	0.296	-1.75579	0.00172884	0.0104586	yes	down
	Solyc07g040890.1	Solyc07g040890.1	Gibberellin receptor GID1, putative (AHRD V3.3 *** G7IC52_MEDTR)	2.347	1.23072	6.69255e-05	0.000648291	yes	up
	Solyc07g041230.3	Solyc07g041230.3	Brevis radix-like protein (AHRD V3.3 *** A0A072TLT2_MEDTR)	0.442	-1.17895	0.00227821	0.0132223	yes	down
	Solyc07g041735.1	Solyc07g041735.1	MOB kinase activator-like 1A (AHRD V3.3 *** MOB1A_MEDSF)	0.373	-1.4237	2.31264e-05	0.000249562	yes	down
	Solyc07g042010.3	Solyc07g042010.3	RNA helicase DEAH-box22	5.954	2.57379	3.12265e-05	0.000327122	yes	up
	Solyc07g042260.3	Solyc07g042260.3	Auxin Response Factor 7	2.462	1.29989	7.39755e-19	5.44554e-17	yes	up
	Solyc07g042490.1	Solyc07g042490.1	LOW QUALITY:Auxin responsive SAUR protein (AHRD V3.3 *** A0A118K7G8_CYNCS)	0.189	-2.40678	1.32786e-08	2.86301e-07	yes	down
	Solyc07g042500.3	Solyc07g042500.3	Alpha/beta-Hydrolases superfamily protein, putative (AHRD V3.3 *** A0A061GM37_THECC)	0.269	-1.8951	4.75402e-27	7.02279e-25	yes	down
	Solyc07g042510.3	Solyc07g042510.3	Bax inhibitor-1 family protein (AHRD V3.3 *** AT4G15470.1)	0.139	-2.84815	0.000233388	0.0019105	yes	down
	Solyc07g043130.3	Solyc07g043130.3	Phototropic-responsive NPH3 family protein (AHRD V3.3 *** AT2G30520.1)	3.563	1.83317	5.84111e-38	1.43488e-35	yes	up
	Solyc07g043170.3	Solyc07g043170.3	Glycosyltransferase (AHRD V3.3 *** K4CEH7_SOLLC)	0.351	-1.51052	4.42313e-06	5.81147e-05	yes	down
	Solyc07g043390.3	Solyc07g043390.3	Cellulose synthase (AHRD V3.3 *** A0A118J5T2_CYNCS)	3.287	1.71683	1.42336e-14	6.97248e-13	yes	up
	Solyc07g043395.1	Solyc07g043395.1	Cellulose synthase-like protein (AHRD V3.3 *-* A0A072TVD1_MEDTR)	6.04	2.59449	5.22874e-11	1.66399e-09	yes	up
	Solyc07g043420.3	Solyc07g043420.3	2-oxoglutarate-dependent dioxygenase 2	3.539	1.82345	8.94275e-26	1.21438e-23	yes	up
	Solyc07g043450.2	Solyc07g043450.2	Glycosyltransferase (AHRD V3.3 *** A0A0A1WC49_NICAT)	3.359	1.74814	1.41241e-08	3.01755e-07	yes	up
	Solyc07g043460.3	Solyc07g043460.3	Cytochrome P450, putative (AHRD V3.3 *** A0A061E4E7_THECC)	2.497	1.31994	1.3966e-07	2.53394e-06	yes	up
	Solyc07g043480.1	Solyc07g043480.1	Glycosyltransferase (AHRD V3.3 *** A0A0A1WC49_NICAT)	2.832	1.50179	2.34076e-25	3.0462e-23	yes	up
	Solyc07g043500.1	Solyc07g043500.1	Glycosyltransferase (AHRD V3.3 *** K4CEK8_SOLLC)	2.254	1.17242	4.84501e-07	7.77727e-06	yes	up
	Solyc07g043580.3	Solyc07g043580.3	bHLH transcription factor 052	2.228	1.15606	1.09159e-24	1.35598e-22	yes	up
	Solyc07g044860.3	Solyc07g044860.3	psbXphotosystem II 23 kDa protein	2.97	1.57025	9.56223e-22	9.12922e-20	yes	up
	Solyc07g045080.3	Solyc07g045080.3	NADP-dependent alkenal double bond reductase P1 (AHRD V3.3 *** A0A0B2SKR4_GLYSO)	3.323	1.73227	1.95089e-16	1.14966e-14	yes	up
	Solyc07g045180.3	Solyc07g045180.3	CONSTANS-like zinc finger protein (AHRD V3.3 *** A0A023GS52_SOYBN)	0.103	-3.27659	3.86593e-98	3.84186e-95	yes	down
	Solyc07g045185.1	Solyc07g045185.1	CONSTANS-like zinc finger protein (AHRD V3.3 *-* A0A023GS52_SOYBN)	0.118	-3.08241	2.69197e-22	2.71219e-20	yes	down
	Solyc07g045340.3	Solyc07g045340.3	RPM1-interacting protein 4 family protein (AHRD V3.3 *** A0A061DN91_THECC)	0.409	-1.29001	3.92453e-09	9.20622e-08	yes	down
	Solyc07g045440.1	Solyc07g045440.1	Fasciclin-like arabinogalactan protein (AHRD V3.3 *** G7K0M1_MEDTR)	0.444	-1.17211	3.52847e-06	4.7531e-05	yes	down
	Solyc07g045570.2	Solyc07g045570.2	Filament-plant-like protein (AHRD V3.3 *-* A0A072VFI4_MEDTR)	0.495	-1.01499	0.000103607	0.000946971	yes	down
	Solyc07g047640.2	Solyc07g047640.2	LOW QUALITY:F-box protein (AHRD V3.3 *** W9SM54_9ROSA)	0.457	-1.13024	0.00353325	0.0189704	yes	down
	Solyc07g047850.3	Solyc07g047850.3	Chlorophyll a-b binding protein, chloroplastic (AHRD V3.3 *** CB23_ORYSI)	31.726	4.9876	1.90323e-93	1.60039e-90	yes	up
	Solyc07g049280.3	Solyc07g049280.3	Pyrophosphate--fructose 6-phosphate 1-phosphotransferase subunit beta (AHRD V3.3 *** K4CF31_SOLLC)	0.494	-1.01643	2.13282e-06	3.02398e-05	yes	down
	Solyc07g049440.3	Solyc07g049440.3	GDSL esterase/lipase (AHRD V3.3 *** W9S4N1_9ROSA)	2.012	1.00898	2.6653e-07	4.55602e-06	yes	up
	Solyc07g049660.3	Solyc07g049660.3	Benzyl alcohol O-benzoyltransferase (AHRD V3.3 *-* BEBT_TOBAC)	3.223	1.68818	0.00011569	0.00103905	yes	up
	Solyc07g049670.3	Solyc07g049670.3	Benzyl alcohol O-benzoyltransferase (AHRD V3.3 *** BEBT_TOBAC)	4.092	2.03297	4.12463e-24	4.82229e-22	yes	up
	Solyc07g049680.3	Solyc07g049680.3	Condensin complex subunit 2 (AHRD V3.3 *** A0A022R1C5_ERYGU)	2.456	1.29636	0.00620928	0.0298374	yes	up
	Solyc07g049690.3	Solyc07g049690.3	hydroperoxide lyase	3.166	1.66247	3.36531e-52	1.33774e-49	yes	up
	Solyc07g049700.1	Solyc07g049700.1	Disease resistance protein (AHRD V3.3 *** A0A103XDQ0_CYNCS)	0.391	-1.35395	0.00611594	0.0295044	yes	down
	Solyc07g051820.3	Solyc07g051820.3	Cellulose synthase family protein (AHRD V3.3 *** B9GTW0_POPTR)	0.485	-1.04505	2.05334e-05	0.000225589	yes	down
	Solyc07g052060.2	Solyc07g052060.2	LOW QUALITY:HXXXD-type acyl-transferase family protein, putative (AHRD V3.3 *** A0A061E8Z9_THECC)	37.04	5.21102	0.000974965	0.00643288	yes	up
	Solyc07g052070.2	Solyc07g052070.2	Cytochrome P450 (AHRD V3.3 *** A0A118JYC4_CYNCS)	0.22	-2.18689	5.19294e-05	0.00051606	yes	down
	Solyc07g052230.3	Solyc07g052230.3	L-ascorbate oxidase like (AHRD V3.3 *** A0A0B2S927_GLYSO)	0.466	-1.1029	0.0112879	0.0483299	yes	down
	Solyc07g052240.3	Solyc07g052240.3	L-ascorbate oxidase-like protein (AHRD V3.3 *** A2Q4H7_MEDTR)	0.414	-1.27328	0.000781001	0.00535268	yes	down
	Solyc07g052480.3	Solyc07g052480.3	isocitrate lyase LEU18678	2.032	1.02288	0.000116792	0.00104821	yes	up
	Solyc07g052610.3	Solyc07g052610.3	cyclinU1_1	0.366	-1.45077	5.57891e-10	1.48928e-08	yes	down
	Solyc07g052695.1	Solyc07g052695.1	Beta-amylase (AHRD V3.3 *** K4CFG8_SOLLC)	0.416	-1.267	8.38021e-13	3.39919e-11	yes	down
	Solyc07g052770.2	Solyc07g052770.2	disease resistance protein (TIR-NBS-LRR class) (AHRD V3.3 *** AT5G17680.1)	0.386	-1.37467	0.00541879	0.0268947	yes	down
	Solyc07g052950.3	Solyc07g052950.3	Zinc finger A20 and AN1 domain-containing stress-associated protein 10 (AHRD V3.3 --* SAP10_ORYSJ)	4.316	2.10977	2.96344e-15	1.54999e-13	yes	up
	Solyc07g052960.2	Solyc07g052960.2	GRAS family TF	0.107	-3.22687	0.00399258	0.0209328	yes	down
	Solyc07g053140.3	Solyc07g053140.3	Zinc finger, B-box (AHRD V3.3 *** A0A103Y7X2_CYNCS)	9.951	3.31484	7.90121e-26	1.07965e-23	yes	up
	Solyc07g053255.1	Solyc07g053255.1	F-box protein (AHRD V3.3 *-* G7KUJ4_MEDTR)	5.127	2.35805	0.00317864	0.0174522	yes	up
	Solyc07g053320.3	Solyc07g053320.3	Microtubule-associated protein 70-3 (AHRD V3.3 --* MP703_ARATH)	0.491	-1.02498	1.37762e-08	2.95282e-07	yes	down
	Solyc07g053530.1	Solyc07g053530.1	Fasciclin-like arabinogalactan protein (AHRD V3.3 *** A0A072VC68_MEDTR)	0.162	-2.62852	4.47344e-07	7.23929e-06	yes	down
	Solyc07g053540.1	Solyc07g053540.1	Fasciclin-like arabinogalactan protein (AHRD V3.3 *** A0A072VC68_MEDTR)	0.212	-2.24053	1.43421e-15	7.76142e-14	yes	down
	Solyc07g053620.3	Solyc07g053620.3	DnaJ like protein (t19-8 gene)	2.006	1.00415	1.02158e-08	2.24922e-07	yes	up
	Solyc07g053820.3	Solyc07g053820.3	Mad3/BUB1 homology region 1 (AHRD V3.3 *** A0A103XTQ9_CYNCS)	3.078	1.62186	0.00864092	0.0387999	yes	up
	Solyc07g053900.2	Solyc07g053900.2	DUF506 family protein (AHRD V3.3 *** G7JTT3_MEDTR)	2.201	1.13808	0.00128381	0.00810043	yes	up
	Solyc07g053950.1	Solyc07g053950.1	DNA-directed RNA polymerase subunit alpha (AHRD V3.3 --* A0A0K1ZCQ4_9ASTE)	2.709	1.43785	0.00242683	0.0139406	yes	up
	Solyc07g054100.2	Solyc07g054100.2	Pentatricopeptide repeat-containing protein, putative (AHRD V3.3 *** B9RW07_RICCO)	0.118	-3.08268	0.0020021	0.011857	yes	down
	Solyc07g054210.3	Solyc07g054210.3	light dependent NADH:protochlorophyllide oxidoreductase 2	3.494	1.80477	7.34991e-33	1.48788e-30	yes	up
	Solyc07g054220.1	Solyc07g054220.1	Ethylene-responsive transcription factor ERF053 (AHRD V3.3 *** A0A0B2RF70_GLYSO)	3.026	1.5974	3.68432e-06	4.94174e-05	yes	up
	Solyc07g054270.3	Solyc07g054270.3	Plant/F9H3-4 protein (AHRD V3.3 *** A0A072VLR0_MEDTR)	3.687	1.88233	1.45029e-06	2.13663e-05	yes	up
	Solyc07g054310.2	Solyc07g054310.2	Cell wall protein (AHRD V3.3 *** I6QN83_HELAN)	3.126	1.6443	0.000841614	0.00569326	yes	up
	Solyc07g054430.3	Solyc07g054430.3	Glutamate formiminotransferase 1 (AHRD V3.3 *** B4F7V5_MAIZE)	3.937	1.97702	3.1131e-13	1.33193e-11	yes	up
	Solyc07g054450.3	Solyc07g054450.3	Ultrapetala (AHRD V3.3 *** A0A0D4D604_CROSA)	0.381	-1.39307	2.12205e-07	3.68795e-06	yes	down
	Solyc07g054580.3	Solyc07g054580.3	Indole-3-acetic acid-amido synthetase GH3.5, putative (AHRD V3.3 *** B9RW45_RICCO)	2.288	1.19408	0.000422912	0.00318464	yes	up
	Solyc07g054670.3	Solyc07g054670.3	External alternative NAD(P)H-ubiquinone oxidoreductase B2, mitochondrial (AHRD V3.3 *** NDB2_ARATH)	0.487	-1.0378	0.000497063	0.0036541	yes	down
	Solyc07g054850.3	Solyc07g054850.3	transmembrane protein (AHRD V3.3 *** AT4G28100.1)	0.249	-2.00736	5.45525e-17	3.44706e-15	yes	down
	Solyc07g054950.2	Solyc07g054950.2	cyclinD6_1	6.059	2.59905	0.000557408	0.00402198	yes	up
	Solyc07g055260.3	Solyc07g055260.3	DnaJ (AHRD V3.3 *** A0A126DIH0_ARAHY)	2.109	1.07633	2.33337e-11	7.72948e-10	yes	up
	Solyc07g055383.1	Solyc07g055383.1	Serine/threonine-protein kinase (AHRD V3.3 *-* M1BGG2_SOLTU)	2.121	1.0845	0.00566786	0.0278026	yes	up
	Solyc07g055630.3	Solyc07g055630.3	Serine/threonine-protein kinase (AHRD V3.3 *-* M1BGA2_SOLTU)	2.286	1.19292	0.00315615	0.0173541	yes	up
	Solyc07g055640.1	Solyc07g055640.1	Serine/threonine-protein kinase (AHRD V3.3 *-* A0A0D4BTD1_SOLPN)	2.87	1.52098	2.63628e-10	7.50483e-09	yes	up
	Solyc07g055660.2	Solyc07g055660.2	Glycine-rich protein, putative (AHRD V3.3 *** A0A061EWE7_THECC)	2.225	1.15411	3.76464e-08	7.54412e-07	yes	up
	Solyc07g055690.1	Solyc07g055690.1	Serine/threonine-protein kinase (AHRD V3.3 *** G4XXY5_NICAT)	0.258	-1.95673	0.00131573	0.00828748	yes	down
	Solyc07g055780.3	Solyc07g055780.3	Trichome birefringence-like protein (AHRD V3.3 *** G7IKB9_MEDTR)	0.385	-1.37522	0.00654752	0.0311271	yes	down
	Solyc07g055910.3	Solyc07g055910.3	Embryonic flower 1 (AHRD V3.3 *-* A0A087GD72_ARAAL)	0.426	-1.23104	4.68922e-06	6.12062e-05	yes	down
	Solyc07g056240.3	Solyc07g056240.3	TRNA-methyltransferase (AHRD V3.3 *** A0A061DM84_THECC)	3.005	1.58737	9.94753e-09	2.19458e-07	yes	up
	Solyc07g056410.3	Solyc07g056410.3	Non-specific serine/threonine protein kinase (AHRD V3.3 *** K4CGH4_SOLLC)	0.425	-1.23501	0.000267252	0.00214735	yes	down
	Solyc07g056430.3	Solyc07g056430.3	Glutathione S-transferase-like protein (AHRD V1 **** Q8GVD1_SOLLC)	2.049	1.03497	0.00350889	0.0188581	yes	up
	Solyc07g056470.3	Solyc07g056470.3	Glutathione S-transferase-like protein (AHRD V1 **** Q8GVD1_SOLLC)	0.209	-2.26079	3.10701e-07	5.21324e-06	yes	down
	Solyc07g056570.1	Solyc07g056570.1	notabilis	3.007	1.58824	2.84259e-08	5.81922e-07	yes	up
	Solyc07g056670.3	Solyc07g056670.3	gibberellin 2-oxidase 2	2.946	1.55886	0.00264323	0.0149712	yes	up
	Solyc07g061750.3	Solyc07g061750.3	Ankyrin repeat-containing-like protein (AHRD V3.3 *** A0A061FUD1_THECC)	3.942	1.9788	3.41086e-05	0.000354658	yes	up
	Solyc07g061760.2	Solyc07g061760.2	Ankyrin repeat-containing-like protein (AHRD V3.3 *** A0A061FUD1_THECC)	2.217	1.14834	0.0104633	0.0452994	yes	up
	Solyc07g061870.1	Solyc07g061870.1	LOW QUALITY:UDP-Glycosyltransferase superfamily protein (AHRD V3.3 --* AT5G04480.2)	0.27	-1.88748	0.0044682	0.0229531	yes	down
	Solyc07g062310.3	Solyc07g062310.3	UNE1-like protein (AHRD V3.3 *** G7ITF5_MEDTR)	2.406	1.26638	1.93264e-16	1.14507e-14	yes	up
	Solyc07g062490.1	Solyc07g062490.1	Serine/threonine-protein kinase (AHRD V3.3 *-* A0A067JEE7_JATCU)	0.431	-1.21492	0.000689695	0.00481754	yes	down
	Solyc07g062700.3	Solyc07g062700.3	sodium/calcium exchanger family protein / calcium-binding EF hand family protein (AHRD V3.3 *** AT1G53210.1)	4.191	2.06736	7.37577e-44	2.17914e-41	yes	up
	Solyc07g062930.3	Solyc07g062930.3	protein methyltransferase PrmA-like	0.326	-1.61902	1.09588e-15	5.96002e-14	yes	down
	Solyc07g062960.1	Solyc07g062960.1	LOW QUALITY:polypyrimidine tract-binding protein 2 (AHRD V3.3 --* AT5G53180.6)	0.04	-4.63029	0.00604502	0.0292524	yes	down
	Solyc07g063080.3	Solyc07g063080.3	Dynamin family protein (AHRD V3.3 *** D7KKE2_ARALL)	2.466	1.30222	0.00847873	0.0382128	yes	up
	Solyc07g063420.3	Solyc07g063420.3	NAC domain transcription factor	2.611	1.3847	8.93467e-06	0.000108582	yes	up
	Solyc07g063430.3	Solyc07g063430.3	Peroxisomal membrane (Mpv17/PMP22) family protein (AHRD V3.3 *** F4JI90_ARATH)	2.993	1.58158	2.18299e-18	1.53957e-16	yes	up
	Solyc07g063490.3	Solyc07g063490.3	Root cap/late embryogenesis-like protein (AHRD V3.3 *** A0A072VAI7_MEDTR)	3.462	1.79161	0.00253259	0.0144645	yes	up
	Solyc07g063600.3	Solyc07g063600.3	Chlorophyll a-b binding protein, chloroplastic (AHRD V3.3 *** M1BNX7_SOLTU)	38.227	5.25653	2.16383e-112	2.62821e-109	yes	up
	Solyc07g063610.3	Solyc07g063610.3	Dynein light chain family protein (AHRD V3.3 *** B9N570_POPTR)	0.301	-1.73004	5.90499e-27	8.60671e-25	yes	down
	Solyc07g063620.3	Solyc07g063620.3	membrane lipoprotein lipid attachment site-like protein, putative (DUF1223) (AHRD V3.3 *** AT4G27350.1)	0.496	-1.01158	0.00045958	0.0034246	yes	down
	Solyc07g063770.3	Solyc07g063770.3	Serine/threonine-protein kinase (AHRD V3.3 *** A0A0V0IT75_SOLCH)	0.359	-1.47668	4.72293e-06	6.15727e-05	yes	down
	Solyc07g063830.3	Solyc07g063830.3	bHLH transcription factor142	4.421	2.14431	1.5359e-11	5.19804e-10	yes	up
	Solyc07g063905.1	Solyc07g063905.1	RING/U-box superfamily protein (AHRD V3.3 --* AT3G13430.4)	6.137	2.6175	1.42157e-10	4.2343e-09	yes	up
	Solyc07g064160.3	Solyc07g064160.3	Thiamine thiazole synthase, chloroplastic (AHRD V3.3 *** K4CH99_SOLLC)	2.909	1.54041	7.08928e-23	7.45159e-21	yes	up
	Solyc07g064620.2	Solyc07g064620.2	Translation factor SUI1 (AHRD V3.3 *** S5VDU4_9FABA)	2.174	1.12031	9.78676e-08	1.82722e-06	yes	up
	Solyc07g064830.3	Solyc07g064830.3	Starch branching enzyme III (AHRD V3.3 *** I0B8P4_WHEAT)	0.371	-1.42891	1.6586e-13	7.29619e-12	yes	down
	Solyc07g065165.1	Solyc07g065165.1	Pirin-like protein (AHRD V3.3 *** A0A0B2SAS7_GLYSO)	2.642	1.40141	0.0029045	0.0161704	yes	up
	Solyc07g065410.1	Solyc07g065410.1	LOW QUALITY:Melanin-concentrating hormone receptor 1 (AHRD V3.3 *** A0A1D1ZFH6_9ARAE)	0.117	-3.09872	3.28271e-08	6.65153e-07	yes	down
	Solyc07g065500.2	Solyc07g065500.2	CCAAT-binding transcription factor	2.697	1.43148	3.7094e-24	4.38371e-22	yes	up
	Solyc07g065660.3	Solyc07g065660.3	Cellulose synthase family protein (AHRD V3.3 *** B9GFY5_POPTR)	0.493	-1.02108	0.0055525	0.0274089	yes	down
	Solyc07g065730.1	Solyc07g065730.1	Pentatricopeptide repeat-containing protein (AHRD V3.3 *** A0A199ULL4_ANACO)	0.493	-1.02006	6.51497e-05	0.000633897	yes	down
	Solyc07g065900.3	Solyc07g065900.3	fructose-bisphosphate aldolase, cytoplasmic isozyme 1	0.161	-2.63054	4.41519e-26	6.18777e-24	yes	down
	Solyc07g066010.3	Solyc07g066010.3	Amino acid transporter, putative (AHRD V3.3 *** B9T659_RICCO)	2.372	1.24602	2.22351e-17	1.4468e-15	yes	up
	Solyc07g066050.3	Solyc07g066050.3	RNA polymerase II elongation factor (AHRD V3.3 *** AT5G56120.1)	2.481	1.31086	0.00687875	0.0323837	yes	up
	Solyc07g066150.1	Solyc07g066150.1	Photosystem I reaction center subunit V family protein (AHRD V3.3 *** A9PEV3_POPTR)	2.785	1.47789	1.96038e-19	1.49859e-17	yes	up
	Solyc07g066310.3	Solyc07g066310.3	Photosystem II 10 kDa polypeptide family protein (AHRD V3.3 *** A9PH94_POPTR)	2.574	1.36397	6.3978e-30	1.12803e-27	yes	up
	Solyc07g066330.3	Solyc07g066330.3	NAC domain-containing protein (AHRD V3.3 *** W0C8Y8_9FABA)	7.241	2.85617	3.45938e-17	2.21148e-15	yes	up
	Solyc07g066350.1	Solyc07g066350.1	serine/arginine repetitive matrix-like protein (AHRD V3.3 *** AT1G56020.1)	5.69	2.50855	1.38518e-10	4.14283e-09	yes	up
	Solyc07g066550.3	Solyc07g066550.3	LRR receptor-like kinase, putative (AHRD V3.3 *** A0A072U125_MEDTR)	0.499	-1.00411	0.00544786	0.0270137	yes	down
	Solyc08g005010.3	Solyc08g005010.3	CAAX protease self-immunity protein (AHRD V3.3 *** AT4G17840.1)	3.041	1.60449	3.31959e-36	7.97541e-34	yes	up
	Solyc08g005090.1	Solyc08g005090.1	LOW QUALITY:DUF740 family protein (AHRD V3.3 *-* G7KDT4_MEDTR)	2.912	1.54202	0.0015938	0.00975784	yes	up
	Solyc08g005130.1	Solyc08g005130.1	Inositol-tetrakisphosphate 1-kinase (AHRD V3.3 *** K4CI05_SOLLC)	0.439	-1.18833	7.09352e-06	8.81169e-05	yes	down
	Solyc08g005420.3	Solyc08g005420.3	WD40 repeat-containing protein (AHRD V3.3 *** A0A103YEC3_CYNCS)	0.312	-1.68222	8.39564e-16	4.62353e-14	yes	down
	Solyc08g005665.1	Solyc08g005665.1	Terpene synthase (AHRD V3.3 *-* G5CV36_SOLLC)	4.492	2.16741	1.34467e-08	2.8907e-07	yes	up
	Solyc08g005680.3	Solyc08g005680.3	Z,Z-farnesyl pyrophosphate synthase	2.101	1.07127	0.000856632	0.00577151	yes	up
	Solyc08g006160.3	Solyc08g006160.3	Plastid-lipid associated protein PAP / fibrillin family protein (AHRD V3.3 *** AT5G19940.1)	4.828	2.27134	1.10905e-57	4.94838e-55	yes	up
	Solyc08g006350.3	Solyc08g006350.3	Glycosyltransferase (AHRD V3.3 *** K4CIC3_SOLLC)	0.297	-1.75106	8.72925e-27	1.25558e-24	yes	down
	Solyc08g006470.3	Solyc08g006470.3	Zinc finger protein (AHRD V3.3 *** A0A0B2RI16_GLYSO)	0.227	-2.13941	4.08569e-16	2.35067e-14	yes	down
	Solyc08g006530.3	Solyc08g006530.3	CONSTANS-like protein (AHRD V3.3 *** Q0MQL9_SOLTU)	3.014	1.59167	7.28719e-33	1.48788e-30	yes	up
	Solyc08g006560.3	Solyc08g006560.3	3-ketoacyl-acyl carrier protein synthase III (AHRD V3.3 *** AT1G62640.2)	3.998	1.9994	0.00074567	0.00514277	yes	up
	Solyc08g006580.3	Solyc08g006580.3	Transmembrane protein, putative (AHRD V3.3 *** A0A072V1M8_MEDTR)	0.487	-1.03711	0.0010286	0.00673908	yes	down
	Solyc08g006590.2	Solyc08g006590.2	LOW QUALITY:enhanced disease resistance-like protein (DUF1336) (AHRD V3.3 *** AT5G10750.1)	0.268	-1.89859	1.67706e-07	2.99311e-06	yes	down
	Solyc08g006770.3	Solyc08g006770.3	2-oxoglutarate and Fe(II)-dependent oxygenase superfamily protein, putative (AHRD V3.3 *** A0A061E128_THECC)	2.017	1.01226	2.33704e-08	4.86617e-07	yes	up
	Solyc08g006930.3	Solyc08g006930.3	Photosystem I reaction center subunit psaK (AHRD V3.3 *** W9SCM1_9ROSA)	2.794	1.48252	6.33311e-13	2.62236e-11	yes	up
	Solyc08g007060.3	Solyc08g007060.3	Peptide transporter, putative (AHRD V3.3 *** B9S1I2_RICCO)	0.482	-1.05251	2.00573e-05	0.000221024	yes	down
	Solyc08g007070.2	Solyc08g007070.2	Disease resistance protein RPM1 (AHRD V3.3 --* A0A0B2PXN4_GLYSO)	0.419	-1.25607	0.000340625	0.00264081	yes	down
	Solyc08g007130.3	Solyc08g007130.3	Beta-amylase (AHRD V3.3 *** K4CIK0_SOLLC)	0.031	-5.02557	3.69079e-73	2.24143e-70	yes	down
	Solyc08g007790.3	Solyc08g007790.3	3-hydroxy-3-methylglutaryl coenzyme A synthase	3.133	1.64776	1.13907e-20	9.72795e-19	yes	up
	Solyc08g008270.3	Solyc08g008270.3	1-acyl-sn-glycerol-3-phosphate acyltransferase (AHRD V3.3 *** AT1G64355.1)	0.42	-1.25077	2.90182e-18	2.02046e-16	yes	down
	Solyc08g008305.1	Solyc08g008305.1	Ethylene-responsive transcription factor ERF061 (AHRD V3.3 *** A0A0B2R037_GLYSO)	2.642	1.40186	6.56846e-11	2.06331e-09	yes	up
	Solyc08g008420.3	Solyc08g008420.3	Mitochondrial pyruvate carrier (AHRD V3.3 *** K4CIX6_SOLLC)	2.043	1.03064	6.25447e-10	1.6615e-08	yes	up
	Solyc08g008480.3	Solyc08g008480.3	Myb transcription factor,R2R3MYB transcription factor 4	0.323	-1.62898	0.00762414	0.0352254	yes	down
	Solyc08g013670.3	Solyc08g013670.3	photosystem I reaction center subunit	6.187	2.62914	7.38656e-39	1.83514e-36	yes	up
	Solyc08g013840.3	Solyc08g013840.3	Haloacid dehalogenase-like hydrolase (AHRD V3.3 *** G7JYQ1_MEDTR)	0.344	-1.54001	4.83441e-15	2.49869e-13	yes	down
	Solyc08g013845.1	Solyc08g013845.1	Glycosyltransferase (AHRD V3.3 *** M1BVJ8_SOLTU)	0.492	-1.02283	0.00108441	0.00701828	yes	down
	Solyc08g013850.1	Solyc08g013850.1	Pentatricopeptide repeat-containing protein (AHRD V3.3 *** A0A118JW03_CYNCS)	0.409	-1.29144	8.48362e-14	3.82428e-12	yes	down
	Solyc08g013900.3	Solyc08g013900.3	Plant regulator RWP-RK family protein (AHRD V3.3 *** AT2G43500.9)	2.631	1.3958	1.05085e-12	4.21553e-11	yes	up
	Solyc08g014570.3	Solyc08g014570.3	Ankyrin repeat family protein (AHRD V3.3 *** AT2G31820.1)	2.318	1.21285	2.08943e-05	0.000228178	yes	up
	Solyc08g015770.3	Solyc08g015770.3	RING/U-box superfamily protein (AHRD V3.3 *** AT1G53490.1)	2.892	1.53198	0.00655162	0.031132	yes	up
	Solyc08g016440.3	Solyc08g016440.3	Polynucleotidyl transferase, ribonuclease H-like superfamily protein (AHRD V3.3 --* AT2G13980.1)	0.48	-1.05959	0.000772446	0.00530568	yes	down
	Solyc08g029050.3	Solyc08g029050.3	TOPLESS 6	0.451	-1.14996	0.00316297	0.0173793	yes	down
	Solyc08g036600.2	Solyc08g036600.2	Transducin/WD40 repeat protein (AHRD V3.3 *-* G7L4S7_MEDTR)	0.017	-5.87455	0.000700538	0.00487611	yes	down
	Solyc08g042000.3	Solyc08g042000.3	Sucrose-phosphate synthase (AHRD V3.3 *** SPSA_SPIOL)	0.459	-1.12443	7.7378e-05	0.000732979	yes	down
	Solyc08g060810.3	Solyc08g060810.3	EIN3-binding F-box protein 2	2.091	1.0639	0.000144453	0.00126025	yes	up
	Solyc08g061130.3	Solyc08g061130.3	BZIP transcription factor (AHRD V3.3 *** L0MZN5_MALDO)	0.469	-1.09116	2.44158e-05	0.000261636	yes	down
	Solyc08g061230.3	Solyc08g061230.3	alpha/beta-Hydrolases superfamily protein (AHRD V3.3 *-* AT4G33180.1)	2.871	1.52138	0.000303317	0.00239401	yes	up
	Solyc08g061480.3	Solyc08g061480.3	Chalcone--flavonone isomerase (AHRD V3.3 *** A0A1D1XWC4_9ARAE)	0.344	-1.54054	2.90441e-15	1.52276e-13	yes	down
	Solyc08g061930.3	Solyc08g061930.3	Cytokinin oxidase/dehydrogenase-like (AHRD V3.3 *** I0IUQ5_SOLLC)	0.493	-1.01965	1.88903e-05	0.000209431	yes	down
	Solyc08g062340.3	Solyc08g062340.3	Heat-shock protein, putative (AHRD V3.3 *** B9RQT7_RICCO)	0.091	-3.46117	0.00574692	0.0281148	yes	down
	Solyc08g062450.1	Solyc08g062450.1	Heat-shock protein, putative (AHRD V3.3 *** B9RQT7_RICCO)	0.031	-5.01229	4.43004e-08	8.79645e-07	yes	down
	Solyc08g062490.3	Solyc08g062490.3	WRKY transcription factor 50	2.013	1.00932	0.00797721	0.0364789	yes	up
	Solyc08g062960.3	Solyc08g062960.3	SolycHsfA2	3.493	1.80438	1.6084e-27	2.42514e-25	yes	up
	Solyc08g063040.3	Solyc08g063040.3	Zinc-finger protein	0.438	-1.18971	3.61824e-10	1.00643e-08	yes	down
	Solyc08g063045.1	Solyc08g063045.1	Zinc finger family protein (AHRD V3.3 --* A0A0K9PZ45_ZOSMR)	0.476	-1.07004	0.00034405	0.00266359	yes	down
	Solyc08g063090.2	Solyc08g063090.2	Sphingolipid delta-8 desaturase (AHRD V3.3 *** A4GK73_TOBAC)	3.764	1.91228	1.42529e-12	5.64511e-11	yes	up
	Solyc08g065140.1	Solyc08g065140.1	Late embryogenesis abundant (LEA) hydroxyproline-rich glycoprotein family (AHRD V3.3 *** AT1G17620.1)	0.197	-2.34502	4.91236e-27	7.20799e-25	yes	down
	Solyc08g065220.3	Solyc08g065220.3	glycine decarboxylase p-protein	0.292	-1.77802	5.43011e-30	9.89321e-28	yes	down
	Solyc08g065940.3	Solyc08g065940.3	Zinc finger CCCH domain-containing protein (AHRD V3.3 *** R4QQJ8_CUCME)	2.154	1.10729	2.91154e-22	2.90662e-20	yes	up
	Solyc08g066220.3	Solyc08g066220.3	Histidine decarboxylase (AHRD V3.3 *** W0KR26_TOBAC)	2.173	1.11946	0.00357739	0.0191469	yes	up
	Solyc08g066430.1	Solyc08g066430.1	LOW QUALITY:Lachrymatory-factor synthase (AHRD V3.3 *** V5N862_PHAVU)	0.08	-3.64102	0.0032959	0.0179473	yes	down
	Solyc08g066460.2	Solyc08g066460.2	DUF1677 family protein (AHRD V3.3 *** G7J3I0_MEDTR)	7.396	2.88681	0.00582769	0.0283955	yes	up
	Solyc08g066560.3	Solyc08g066560.3	LOW QUALITY:protein serine/threonine kinase (AHRD V3.3 --* AT3G51270.4)	2.336	1.22374	1.19188e-06	1.78236e-05	yes	up
	Solyc08g066610.3	Solyc08g066610.3	EPIDERMAL PATTERNING FACTOR-like protein 9 (AHRD V3.3 *** A0A0B2PPB1_GLYSO)	0.347	-1.52738	5.30297e-06	6.81993e-05	yes	down
	Solyc08g066740.3	Solyc08g066740.3	Early nodulin-like protein 1 (AHRD V3.3 *** A0A151U5D7_CAJCA)	0.247	-2.01926	4.12307e-07	6.73713e-06	yes	down
	Solyc08g066840.3	Solyc08g066840.3	tonoplast intrinsic protein 4.1	0.391	-1.35573	7.15615e-05	0.000684404	yes	down
	Solyc08g067100.2	Solyc08g067100.2	Eukaryotic aspartyl protease family protein (AHRD V3.3 *** AT5G10770.1)	0.461	-1.11815	4.37749e-17	2.79023e-15	yes	down
	Solyc08g067160.3	Solyc08g067160.3	Acyl-protein thioesterase 2 (AHRD V3.3 *** A0A061GQK2_THECC)	0.179	-2.48469	4.90574e-09	1.13737e-07	yes	down
	Solyc08g067320.2	Solyc08g067320.2	Chlorophyll a-b binding protein, chloroplastic (AHRD V3.3 *** Q41447_SOLTU)	22.614	4.49915	2.30849e-39	6.11469e-37	yes	up
	Solyc08g067330.1	Solyc08g067330.1	Chlorophyll a-b binding protein, chloroplastic (AHRD V3.3 *** K4CLV9_SOLLC)	37.651	5.23462	4.20411e-24	4.88907e-22	yes	up
	Solyc08g067540.1	Solyc08g067540.1	Non-specific lipid-transfer protein (AHRD V3.3 *** K4CLY0_SOLLC)	8.192	3.03417	0.00742934	0.0344638	yes	up
	Solyc08g068850.3	Solyc08g068850.3	Proton pump interactor 1 (AHRD V3.3 *-* D5L6G0_SOLTU)	0.078	-3.68094	4.82987e-10	1.30365e-08	yes	down
	Solyc08g068960.3	Solyc08g068960.3	Histidine kinase 5 (AHRD V3.3 *** W9RFB6_9ROSA)	0.312	-1.67907	0.00093034	0.00619368	yes	down
	Solyc08g069065.1	Solyc08g069065.1	Hexosyltransferase (AHRD V3.3 *** K4CMC6_SOLLC)	2.325	1.2172	3.44786e-12	1.27981e-10	yes	up
	Solyc08g074480.1	Solyc08g074480.1	14 kDa proline-rich protein DC2.15 (AHRD V3.3 *** A0A0B2P545_GLYSO)	3.605	1.84981	7.93911e-29	1.31495e-26	yes	up
	Solyc08g075150.3	Solyc08g075150.3	Coiled-coil domain-containing 73 (AHRD V3.3 *** A0A0B0NIE5_GOSAR)	23.695	4.56651	0.000185861	0.00157073	yes	up
	Solyc08g075210.2	Solyc08g075210.2	HXXXD-type acyl-transferase family protein (AHRD V3.3 *** AT3G30280.1)	5.332	2.41472	3.80134e-08	7.61069e-07	yes	up
	Solyc08g075280.3	Solyc08g075280.3	Structural constituent of ribosome protein (AHRD V3.3 *** A0A072UL21_MEDTR)	3.102	1.63324	3.16907e-20	2.61455e-18	yes	up
	Solyc08g075490.3	Solyc08g075490.3	9-cis-epoxycarotenoid dioxygenase, putative (AHRD V3.3 *** B9S1S9_RICCO)	6.463	2.69217	8.39598e-36	1.99523e-33	yes	up
	Solyc08g075680.3	Solyc08g075680.3	Ribonuclease P protein subunit P38, related protein (AHRD V3.3 *** G7K6S6_MEDTR)	0.45	-1.15085	2.23191e-07	3.86046e-06	yes	down
	Solyc08g075760.3	Solyc08g075760.3	CYCLOPS/IPD3-like protein	0.142	-2.81544	3.96548e-06	5.26746e-05	yes	down
	Solyc08g075870.3	Solyc08g075870.3	S-adenosyl-L-methionine-dependent methyltransferases superfamily protein (AHRD V3.3 *** AT4G19120.2)	0.363	-1.46061	1.41811e-13	6.25082e-12	yes	down
	Solyc08g075880.3	Solyc08g075880.3	Heavy metal transport/detoxification superfamily protein (AHRD V3.3 *** AT2G18196.1)	6.05	2.59705	4.46054e-11	1.42992e-09	yes	up
	Solyc08g075970.3	Solyc08g075970.3	Transmembrane protein 45B (AHRD V3.3 *** A0A151THE3_CAJCA)	0.482	-1.05171	1.48948e-07	2.6802e-06	yes	down
	Solyc08g076080.3	Solyc08g076080.3	Xyloglucan endotransglucosylase/hydrolase (AHRD V3.3 *** K4CMX5_SOLLC)	2.232	1.15844	0.000356444	0.00274786	yes	up
	Solyc08g076150.3	Solyc08g076150.3	Pentatricopeptide repeat-containing family protein (AHRD V3.3 *** U5GMW9_POPTR)	920.288	9.84594	2.51436e-07	4.30811e-06	yes	up
	Solyc08g076335.1	Solyc08g076335.1	40S ribosomal S30-like protein (AHRD V3.3 *** G7JW33_MEDTR)	8.377	3.06645	0.00225626	0.0131193	yes	up
	Solyc08g076730.3	Solyc08g076730.3	Tetratricopeptide repeat (TPR)-like superfamily protein (AHRD V3.3 *** AT4G17940.1)	0.396	-1.33494	4.71866e-09	1.09516e-07	yes	down
	Solyc08g076860.3	Solyc08g076860.3	PLATZ transcription factor family protein (AHRD V3.3 *** G7KDS6_MEDTR)	2.227	1.15489	4.12482e-06	5.44899e-05	yes	up
	Solyc08g076870.1	Solyc08g076870.1	LOW QUALITY:DUF740 family protein (AHRD V3.3 *** G7KDT4_MEDTR)	2.158	1.10987	1.56644e-06	2.2865e-05	yes	up
	Solyc08g076880.3	Solyc08g076880.3	Nodulin26-like intrinsic protein 31 (AHRD V3.3 --* K4C978_SOLLC)	3.692	1.88449	5.10008e-21	4.47422e-19	yes	up
	Solyc08g077060.3	Solyc08g077060.3	Zinc finger, LSD1-type (AHRD V3.3 *** A0A103XQX8_CYNCS)	2.588	1.37157	4.15485e-16	2.37948e-14	yes	up
	Solyc08g077110.3	Solyc08g077110.3	NAC domain protein, (AHRD V3.3 *** A0A061GAH7_THECC)	0.477	-1.06781	0.00354143	0.0190031	yes	down
	Solyc08g077380.3	Solyc08g077380.3	Purine permease (AHRD V3.3 *** A0A072UNZ2_MEDTR)	6.702	2.74463	1.9483e-11	6.48337e-10	yes	up
	Solyc08g077480.3	Solyc08g077480.3	senescence-associated family protein (DUF581) (AHRD V3.3 *** AT4G17670.1)	0.421	-1.24911	1.21465e-11	4.18861e-10	yes	down
	Solyc08g077530.3	Solyc08g077530.3	Beta-amylase (AHRD V3.3 *** K4CNB2_SOLLC)	0.303	-1.72111	5.15858e-11	1.64405e-09	yes	down
	Solyc08g077900.3	Solyc08g077900.3	Expansin-like protein (AHRD V3.3 *** W9S0F1_9ROSA)	3.201	1.67859	0.00333324	0.01811	yes	up
	Solyc08g078090.1	Solyc08g078090.1	Alpha/beta-Hydrolases superfamily protein (AHRD V3.3 *** A0A061GB30_THECC)	2.436	1.2845	4.7067e-05	0.000473491	yes	up
	Solyc08g078190.1	Solyc08g078190.1	ethylene-responsive transcription factor	2.249	1.16922	0.0116371	0.0494983	yes	up
	Solyc08g078210.3	Solyc08g078210.3	Nudix hydrolase (AHRD V3.3 *** A0A061G4C5_THECC)	3.859	1.94841	1.75118e-37	4.254e-35	yes	up
	Solyc08g078300.3	Solyc08g078300.3	Homeobox-leucine zipper family protein (AHRD V3.3 *** B9MUS1_POPTR)	0.314	-1.67097	1.55822e-05	0.000176974	yes	down
	Solyc08g078410.1	Solyc08g078410.1	ethylene-responsive transcription factor (AHRD V3.3 *-* AT5G07580.1)	0.329	-1.60231	1.06716e-05	0.000126869	yes	down
	Solyc08g078420.1	Solyc08g078420.1	ethylene-responsive transcription factor (AHRD V3.3 *-* AT5G07580.1)	0.009	-6.75477	2.97936e-06	4.09157e-05	yes	down
	Solyc08g078490.3	Solyc08g078490.3	formyltetrahydrofolate deformylase (AHRD V3.3 *** AT5G47435.2)	0.393	-1.34645	6.56431e-08	1.26557e-06	yes	down
	Solyc08g078670.2	Solyc08g078670.2	LOW QUALITY:Eukaryotic aspartyl protease family protein (AHRD V3.3 *** A0A061G3B8_THECC)	2.18	1.12449	2.02004e-07	3.51625e-06	yes	up
	Solyc08g078870.2	Solyc08g078870.2	14 kDa proline-rich protein DC2.15, putative (AHRD V3.3 *** B9RD76_RICCO)	3.504	1.80882	4.50779e-05	0.000455424	yes	up
	Solyc08g078900.1	Solyc08g078900.1	Bifunctional inhibitor/lipid-transfer protein/seed storage 2S albumin superfamily protein (AHRD V3.3 *** AT4G12490.1)	3.933	1.97579	1.65418e-11	5.57433e-10	yes	up
	Solyc08g078940.1	Solyc08g078940.1	Bifunctional inhibitor/lipid-transfer protein/seed storage 2S albumin superfamily protein (AHRD V3.3 *** AT1G12100.1)	35.806	5.16212	0.00646642	0.0308477	yes	up
	Solyc08g078960.3	Solyc08g078960.3	Oxysterol-binding family protein (AHRD V3.3 *** U5GRI5_POPTR)	2.103	1.07276	2.59662e-13	1.12193e-11	yes	up
	Solyc08g079020.3	Solyc08g079020.3	Adenine phosphoribosyltransferase-like protein (AHRD V3.3 *** G7JW03_MEDTR)	2.515	1.33047	1.89769e-06	2.71171e-05	yes	up
	Solyc08g079080.4	Solyc08g079080.4	cell wall acid invertase 9	0.037	-4.74485	0.000215962	0.00178447	yes	down
	Solyc08g079100.3	Solyc08g079100.3	CRABS CLAW 1b	2.349	1.23185	3.1857e-07	5.33299e-06	yes	up
	Solyc08g079180.3	Solyc08g079180.3	Elongation factor G, chloroplastic (AHRD V3.3 *** K4CNS6_SOLLC)	0.292	-1.77659	8.70968e-30	1.52336e-27	yes	down
	Solyc08g079545.1	Solyc08g079545.1	F5O11.10 isoform 1 (AHRD V3.3 *** A0A061G506_THECC)	0.459	-1.12248	1.61157e-06	2.34423e-05	yes	down
	Solyc08g079590.2	Solyc08g079590.2	Pentatricopeptide (PPR) repeat-containing protein-like (AHRD V3.3 *** Q6ETC2_ORYSJ)	2.081	1.05742	0.000522607	0.00381113	yes	up
	Solyc08g079600.3	Solyc08g079600.3	BnaA07g13420D protein (AHRD V3.3 *** A0A078ETL1_BRANA)	3.273	1.7106	1.18522e-09	3.01307e-08	yes	up
	Solyc08g079700.2	Solyc08g079700.2	Zinc finger A20 and AN1 domain-containing stress-associated protein (AHRD V3.3 *** V5PZR5_9CARY)	2.036	1.02587	5.97483e-06	7.56824e-05	yes	up
	Solyc08g079750.3	Solyc08g079750.3	1-aminocyclopropane-1-carboxylate synthase family protein (AHRD V3.3 *** B9GVV0_POPTR)	0.372	-1.42518	6.16065e-21	5.34485e-19	yes	down
	Solyc08g079800.3	Solyc08g079800.3	Growth-regulating factor (AHRD V3.3 *-* B6UGM8_MAIZE)	0.486	-1.04185	0.000488128	0.00360904	yes	down
	Solyc08g080010.1	Solyc08g080010.1	Subtilisin-like protease (AHRD V3.3 *** A0A151SNY0_CAJCA)	0.183	-2.45245	0.00481711	0.0243405	yes	down
	Solyc08g080040.3	Solyc08g080040.3	Anthocyanidin synthase (AHRD V3.3 *** A0A0A1E1Z9_9SOLA)	0.116	-3.11314	7.32145e-05	0.000698076	yes	down
	Solyc08g080280.3	Solyc08g080280.3	FAM91 carboxy-terminus protein (AHRD V3.3 --* AT1G35220.6)	2.342	1.22765	0.00301106	0.0166787	yes	up
	Solyc08g080540.3	Solyc08g080540.3	SolycHsfB2b	2.641	1.40121	0.00964295	0.0423682	yes	up
	Solyc08g080650.3	Solyc08g080650.3	Osmotin-like protein (Fragment) IPR001938 Thaumatin, pathogenesis-related	5.374	2.4261	1.13928e-07	2.10195e-06	yes	up
	Solyc08g080710.2	Solyc08g080710.2	LOW QUALITY:carboxyl-terminal peptidase (DUF239) (AHRD V3.3 *** AT2G44210.1)	0.221	-2.17779	0.00934659	0.0413402	yes	down
	Solyc08g080750.3	Solyc08g080750.3	LURP-one-like protein (AHRD V3.3 *** AT1G53875.1)	0.445	-1.16937	7.03084e-05	0.000675734	yes	down
	Solyc08g080770.3	Solyc08g080770.3	LURP-one-like protein (AHRD V3.3 *** AT1G53875.1)	0.116	-3.10584	3.09199e-07	5.20402e-06	yes	down
	Solyc08g081160.3	Solyc08g081160.3	Phosphatidylinositol N-acetyglucosaminlytransferase subunit P-like protein (AHRD V3.3 *** A0A072TN99_MEDTR)	0.489	-1.03098	4.16778e-11	1.34594e-09	yes	down
	Solyc08g081230.1	Solyc08g081230.1	BTB/POZ domain-containing protein (AHRD V3.3 *** W9R367_9ROSA)	2.139	1.09662	0.000942997	0.00626254	yes	up
	Solyc08g081370.1	Solyc08g081370.1	RING/U-box superfamily protein (AHRD V3.3 *** AT1G63840.1)	0.449	-1.15461	0.000722246	0.00499856	yes	down
	Solyc08g081700.1	Solyc08g081700.1	LOW QUALITY:Late embryogenesis abundant hydroxyproline-rich glycofamily protein, putative (AHRD V3.3 *** A0A061G5L2_THECC)	3.779	1.918	0.00040503	0.00306832	yes	up
	Solyc08g081890.3	Solyc08g081890.3	ABC transporter family protein (AHRD V3.3 *** U5FPJ5_POPTR)	0.216	-2.21276	5.99032e-28	9.35474e-26	yes	down
	Solyc08g082160.3	Solyc08g082160.3	Subtilisin-like protease (AHRD V3.3 *-* W9RY25_9ROSA)	0.093	-3.42655	4.6071e-18	3.13785e-16	yes	down
	Solyc08g082210.3	Solyc08g082210.3	AP2/EREBP transcription factor	2.449	1.29239	2.58891e-10	7.39886e-09	yes	up
	Solyc08g082630.3	Solyc08g082630.3	Auxin Response Factor 9A	2.198	1.13651	7.0798e-06	8.79964e-05	yes	up
	Solyc08g082860.3	Solyc08g082860.3	Trehalase (AHRD V3.3 *** K4CPT2_SOLLC)	0.424	-1.23863	1.73288e-08	3.65342e-07	yes	down
	Solyc08g083130.3	Solyc08g083130.3	Homeobox-leucine zipper protein (AHRD V3.3 *** K4MNF8_MEDSA)	11.875	3.56989	0.000659617	0.00464291	yes	up
	Solyc08g083140.3	Solyc08g083140.3	Embryogenesis-associated EMB8 (AHRD V3.3 *** A0A0B0P518_GOSAR)	0.328	-1.6072	6.46463e-23	6.82783e-21	yes	down
	Solyc08g083270.2	Solyc08g083270.2	Hop-interacting protein THI143 (AHRD V3.3 *** G8Z252_SOLLC)	2.671	1.41759	0.0113426	0.0485383	yes	up
	Solyc08g083360.3	Solyc08g083360.3	Photosynthetic NDH subcomplex B 3 (AHRD V3.3 *** A0A0F7GXX2_9ROSI)	0.365	-1.45265	9.93814e-12	3.47617e-10	yes	down
	Solyc08g083505.1	Solyc08g083505.1	Cytochrome P450 (AHRD V3.3 *-* A0A118JTP4_CYNCS)	2.774	1.47195	0.000169361	0.00145206	yes	up
	Solyc09g005160.2	Solyc09g005160.2	E3 ubiquitin-protein ligase-like protein (AHRD V3.3 *** A0A1B1LUK2_VITPS)	0.363	-1.46173	0.00110965	0.00715434	yes	down
	Solyc09g005260.3	Solyc09g005260.3	Vacuolar cation/proton exchanger 3 (AHRD V3.3 *** A0A0B2SDY1_GLYSO)	2.951	1.56109	4.09003e-09	9.56368e-08	yes	up
	Solyc09g005710.2	Solyc09g005710.2	Pentatricopeptide repeat superfamily protein (AHRD V3.3 *** A0A061ES09_THECC)	0.395	-1.3391	0.000156884	0.00135732	yes	down
	Solyc09g005880.1	Solyc09g005880.1	LOW QUALITY:Membrane-associated kinase regulator-like protein, putative (AHRD V3.3 *** A0A072VS60_MEDTR)	0.308	-1.69834	0.00693853	0.032602	yes	down
	Solyc09g007050.1	Solyc09g007050.1	Pentatricopeptide repeat-containing protein (AHRD V3.3 *** A0A118JTY1_CYNCS)	0.017	-5.85406	0.0071022	0.0331998	yes	down
	Solyc09g007150.3	Solyc09g007150.3	Glutathione S-transferase (AHRD V3.3 *** A0A096XCA4_BETPN)	2.436	1.28451	7.09858e-08	1.36137e-06	yes	up
	Solyc09g007260.3	Solyc09g007260.3	AP2-like ethylene-responsive transcription factor (AHRD V3.3 *** G7IU38_MEDTR)	2.278	1.1879	1.38573e-06	2.04981e-05	yes	up
	Solyc09g007270.3	Solyc09g007270.3	Ascorbate peroxidase (AHRD V3.3 *** B9VRH6_CITMA)	0.414	-1.27384	1.24925e-05	0.000146525	yes	down
	Solyc09g007320.3	Solyc09g007320.3	Pentatricopeptide repeat-containing protein (AHRD V3.3 *** A0A118K5S3_CYNCS)	0.341	-1.55131	6.97575e-16	3.88068e-14	yes	down
	Solyc09g007760.3	Solyc09g007760.3	plasma membrane intrinsic protein 2.10	2.818	1.49468	1.88037e-14	9.05953e-13	yes	up
	Solyc09g007770.2	Solyc09g007770.2	plasma membrane intrinsic protein 2.1	3.56	1.83198	1.50634e-18	1.07624e-16	yes	up
	Solyc09g007900.3	Solyc09g007900.3	Phenylalanine ammonia-lyase (AHRD V3.3 *** PAL5_SOLLC)	2.437	1.28505	2.84085e-28	4.53354e-26	yes	up
	Solyc09g007920.3	Solyc09g007920.3	Phenylalanine ammonia-lyase (AHRD V3.3 *** PAL5_SOLLC)	2.34	1.22658	2.97531e-09	7.164e-08	yes	up
	Solyc09g008175.1	Solyc09g008175.1	SAUR-like auxin-responsive protein family (AHRD V3.3 *-* AT2G28085.1)	0.026	-5.24596	0.00809877	0.0368892	yes	down
	Solyc09g008270.3	Solyc09g008270.3	translation initiation factor (AHRD V3.3 *** AT2G36885.1)	0.428	-1.22371	3.40555e-13	1.45137e-11	yes	down
	Solyc09g008350.3	Solyc09g008350.3	ACT domain-containing family protein (AHRD V3.3 *** B9GIE7_POPTR)	2.37	1.24459	3.71614e-14	1.73974e-12	yes	up
	Solyc09g008430.3	Solyc09g008430.3	CHY zinc finger family protein, expressed (AHRD V3.3 *** Q337P1_ORYSJ)	3.348	1.74331	0.00253852	0.0144908	yes	up
	Solyc09g008440.1	Solyc09g008440.1	Zinc finger family protein (AHRD V3.3 *** B9N876_POPTR)	0.422	-1.24598	0.00674345	0.0318841	yes	down
	Solyc09g008550.3	Solyc09g008550.3	Cytosine/purine uracil thiamine allantoin permease (AHRD V3.3 *** G7IA71_MEDTR)	0.293	-1.76942	2.44215e-15	1.29909e-13	yes	down
	Solyc09g008670.3	Solyc09g008670.3	threonine deaminase	0.062	-4.01024	2.66954e-09	6.47772e-08	yes	down
	Solyc09g008780.3	Solyc09g008780.3	Sulfite exporter TauE/SafE family protein (AHRD V3.3 *** AT2G36630.1)	2.817	1.49428	8.51212e-13	3.44631e-11	yes	up
	Solyc09g008820.3	Solyc09g008820.3	F-box protein PP2-A13 (AHRD V3.3 *** A0A072U2Z8_MEDTR)	2.181	1.12517	2.97534e-12	1.11578e-10	yes	up
	Solyc09g008840.3	Solyc09g008840.3	Pyruvate kinase family protein (AHRD V3.3 *** AT3G52990.1)	0.293	-1.771	5.71241e-10	1.52306e-08	yes	down
	Solyc09g009150.1	Solyc09g009150.1	Serine/threonine-protein kinase (AHRD V3.3 *** D8RWA6_SELML)	0.336	-1.57155	1.35304e-11	4.6221e-10	yes	down
	Solyc09g009220.3	Solyc09g009220.3	histone-lysine N-methyltransferase SETD1B-like protein (AHRD V3.3 *-* AT5G03670.1)	0.224	-2.15776	2.7058e-18	1.89e-16	yes	down
	Solyc09g009400.3	Solyc09g009400.3	APO protein 3, mitochondrial, putative (AHRD V3.3 *** B9RX46_RICCO)	0.475	-1.07361	4.43869e-06	5.82491e-05	yes	down
	Solyc09g009420.1	Solyc09g009420.1	LOW QUALITY:AMP-dependent synthetase and ligase family protein (AHRD V3.3 --* AT2G47240.4)	13.575	3.76283	9.82552e-61	4.77367e-58	yes	up
	Solyc09g009520.3	Solyc09g009520.3	Alpha/beta-Hydrolases superfamily protein (AHRD V3.3 *** A0A061ETT5_THECC)	0.231	-2.11476	4.45177e-28	7.05283e-26	yes	down
	Solyc09g009590.1	Solyc09g009590.1	A20/AN1 zinc finger protein	4.102	2.03628	2.68925e-07	4.58619e-06	yes	up
	Solyc09g009810.1	Solyc09g009810.1	LOW QUALITY:TSA: Wollemia nobilis Ref_Wollemi_Transcript_15479_650 transcribed RNA sequence (AHRD V3.3 *** A0A0C9RS79_9SPER)	2.588	1.37188	0.000604475	0.00430492	yes	up
	Solyc09g009900.3	Solyc09g009900.3	Nucleic acid-binding, OB-fold (AHRD V3.3 *** A0A103YMS1_CYNCS)	2.774	1.47204	0.0102913	0.0446871	yes	up
	Solyc09g010220.3	Solyc09g010220.3	Lysosomal pro-X carboxypeptidase, putative (AHRD V3.3 *** B9SX01_RICCO)	2.672	1.41819	2.38828e-06	3.35572e-05	yes	up
	Solyc09g010360.3	Solyc09g010360.3	WAT1-related protein (AHRD V3.3 *** K4CR63_SOLLC)	0.382	-1.38878	2.60944e-10	7.44781e-09	yes	down
	Solyc09g010400.3	Solyc09g010400.3	Histone H2A (AHRD V3.3 *** K4CR67_SOLLC)	2.35	1.2328	2.89631e-12	1.09176e-10	yes	up
	Solyc09g010530.3	Solyc09g010530.3	Cation/H(+) antiporter (AHRD V3.3 *** A0A0K9NMD6_ZOSMR)	12.269	3.61691	1.29942e-09	3.27674e-08	yes	up
	Solyc09g010630.3	Solyc09g010630.3	HSC2-like	2.344	1.22882	1.07345e-23	1.17934e-21	yes	up
	Solyc09g010700.3	Solyc09g010700.3	ATP synthase subunit epsilon (AHRD V3.3 *** W9SG58_9ROSA)	0.133	-2.90812	0.000107084	0.00097265	yes	down
	Solyc09g011140.3	Solyc09g011140.3	NAD(P)-binding Rossmann-fold superfamily protein (AHRD V3.3 *** AT5G06060.1),Pfam:PF13561	3.019	1.59411	2.28712e-20	1.90127e-18	yes	up
	Solyc09g011520.3	Solyc09g011520.3	Glutathione S-transferase-like protein (AHRD V3.3 *** K7VK72_SOLTU)	0.276	-1.85929	0.00514266	0.0256827	yes	down
	Solyc09g011580.2	Solyc09g011580.2	Glutathione S-transferase-like protein (AHRD V3.3 *** F8UX80_SOLHA)	3.684	1.88141	5.75874e-14	2.64503e-12	yes	up
	Solyc09g011630.3	Solyc09g011630.3	putative glutathione S-transferase T2	0.155	-2.69247	2.72066e-12	1.03088e-10	yes	down
	Solyc09g012000.1	Solyc09g012000.1	Clade IV lectin receptor kinase (AHRD V3.3 *** K4CRM5_SOLLC)	3.032	1.60028	1.94049e-16	1.14662e-14	yes	up
	Solyc09g014280.1	Solyc09g014280.1	LOW QUALITY:HXXXD-type acyl-transferase family protein (AHRD V3.3 *** AT5G01210.1)	2.561	1.35643	1.43911e-05	0.000165858	yes	up
	Solyc09g014520.3	Solyc09g014520.3	Chlorophyll a-b binding protein, chloroplastic (AHRD V3.3 *** K4CRS9_SOLLC)	4.409	2.14047	2.28669e-28	3.70325e-26	yes	up
	Solyc09g014930.1	Solyc09g014930.1	Pentatricopeptide repeat superfamily protein, putative (AHRD V3.3 *** A0A061EQ92_THECC)	0.457	-1.12842	0.00538642	0.0267522	yes	down
	Solyc09g015770.3	Solyc09g015770.3	WRKY transcription factor 81	0.344	-1.54052	0.00455711	0.023333	yes	down
	Solyc09g018280.1	Solyc09g018280.1	Non-specific serine/threonine protein kinase (AHRD V3.3 *** K4CS94_SOLLC)	0.499	-1.00399	8.23413e-08	1.55594e-06	yes	down
	Solyc09g018890.3	Solyc09g018890.3	DUF2996 family protein (AHRD V3.3 *** A0A072TND8_MEDTR)	0.497	-1.00912	8.20916e-10	2.14942e-08	yes	down
	Solyc09g025260.3	Solyc09g025260.3	SAP-like protein BP-73 (AHRD V3.3 *** W9QWA9_9ROSA)	0.459	-1.12383	7.10482e-17	4.43807e-15	yes	down
	Solyc09g047910.3	Solyc09g047910.3	lysine ketoglutarate reductase trans-splicing-like protein, putative (DUF707) (AHRD V3.3 *** AT4G18530.1)	0.445	-1.16705	0.000318374	0.00248991	yes	down
	Solyc09g055660.2	Solyc09g055660.2	Bromodomain (AHRD V3.3 *-* A4PP03_MEDTR)	3.431	1.77849	7.12326e-05	0.000681558	yes	up
	Solyc09g059170.2	Solyc09g059170.2	Glycosyltransferase (AHRD V3.3 *** M1C989_SOLTU)	0.199	-2.32979	7.72299e-12	2.74103e-10	yes	down
	Solyc09g059240.3	Solyc09g059240.3	Cytochrome P450, putative (AHRD V3.3 *** B9SYM4_RICCO)	6.062	2.59979	8.82957e-41	2.38322e-38	yes	up
	Solyc09g059990.1	Solyc09g059990.1	LOW QUALITY:RING/U-box superfamily protein (AHRD V3.3 *** AT3G25030.4)	0.321	-1.64138	3.58676e-05	0.000370417	yes	down
	Solyc09g061460.2	Solyc09g061460.2	NAD(P)H-quinone oxidoreductase subunit 2, chloroplastic (AHRD V3.3 *** A0A0X8IHH4_9GENT)	2.274	1.18524	0.00068589	0.00479706	yes	up
	Solyc09g061700.3	Solyc09g061700.3	Tetratricopeptide repeat (TPR)-like superfamily protein (AHRD V3.3 *** AT5G48850.1)	2.015	1.01087	0.0116405	0.0495034	yes	up
	Solyc09g061760.1	Solyc09g061760.1	Pentatricopeptide repeat-containing protein, putative (AHRD V3.3 *** A0A061DKY9_THECC)	0.364	-1.45879	0.000113348	0.00102191	yes	down
	Solyc09g063130.3	Solyc09g063130.3	Photosystem I reaction center subunit IV (AHRD V3.3 *** A0A0K9P6J8_ZOSMR)	2.883	1.52738	5.11621e-21	4.47422e-19	yes	up
	Solyc09g063140.3	Solyc09g063140.3	Protein LOW PSII ACCUMULATION 1, chloroplastic (AHRD V3.3 *** A0A199UH97_ANACO)	0.49	-1.02882	6.94078e-13	2.85237e-11	yes	down
	Solyc09g064500.3	Solyc09g064500.3	Photosystem II reaction center Psb28 protein (AHRD V3.3 *** K4CU78_SOLLC)	0.422	-1.24307	3.11049e-12	1.16446e-10	yes	down
	Solyc09g064820.1	Solyc09g064820.1	EID1-like F-box protein 2 (AHRD V3.3 *** A0A0B2NUB4_GLYSO)	12.106	3.59769	0.000120585	0.00107518	yes	up
	Solyc09g064940.2	Solyc09g064940.2	Phenazine biosynthesis PhzC/PhzF family protein (AHRD V3.3 *** B9HYD6_POPTR)	0.241	-2.05527	1.13646e-17	7.50646e-16	yes	down
	Solyc09g065100.2	Solyc09g065100.2	bHLH transcription factor 150	0.125	-3.00562	3.31006e-07	5.52161e-06	yes	down
	Solyc09g065780.3	Solyc09g065780.3	3-ketoacyl-CoA synthase (AHRD V3.3 *** K4CUK4_SOLLC)	2.938	1.5547	0.000400269	0.00304174	yes	up
	Solyc09g065870.3	Solyc09g065870.3	E3 ubiquitin-protein ligase RGLG2-like protein (AHRD V3.3 *** A0A072V0P7_MEDTR)	0.451	-1.14984	2.06807e-10	6.00454e-09	yes	down
	Solyc09g072810.3	Solyc09g072810.3	Receptor protein kinase, putative (AHRD V3.3 *** B9SKP2_RICCO)	0.251	-1.99571	1.54276e-05	0.000175399	yes	down
	Solyc09g073030.3	Solyc09g073030.3	carbamoyl phosphate synthetase A (AHRD V3.3 --* AT3G27740.2)	0.065	-3.94173	3.89896e-19	2.90932e-17	yes	down
	Solyc09g074270.3	Solyc09g074270.3	Gid1-like gibberellin receptor (AHRD V3.3 *** M9N8R2_NICAT)	0.466	-1.102	4.88841e-07	7.83543e-06	yes	down
	Solyc09g074300.1	Solyc09g074300.1	Histone H2A (AHRD V3.3 *** K4CV07_SOLLC)	2.473	1.30646	0.00213542	0.0125468	yes	up
	Solyc09g074530.3	Solyc09g074530.3	Nodulin MtN3 family protein	0.358	-1.48305	0.000589529	0.00421618	yes	down
	Solyc09g074550.3	Solyc09g074550.3	CASP-like protein (AHRD V3.3 *** M1ASY5_SOLTU)	0.485	-1.04276	7.1084e-08	1.36206e-06	yes	down
	Solyc09g075060.3	Solyc09g075060.3	Beta-glucosidase, putative (AHRD V3.3 *** B9SAQ6_RICCO)	0.383	-1.38646	9.03016e-13	3.64929e-11	yes	down
	Solyc09g075210.3	Solyc09g075210.3	Late embryogenesis abundant protein Lea5 (AHRD V3.3 *** F2VPP8_SOLNI)	8.742	3.12791	5.74656e-52	2.20416e-49	yes	up
	Solyc09g075330.3	Solyc09g075330.3	Pectinesterase (AHRD V3.3 *** K4CVB0_SOLLC)	0.113	-3.14614	0.00331275	0.0180255	yes	down
	Solyc09g075440.3	Solyc09g075440.3	Never ripe-2	2.023	1.01676	8.31464e-08	1.5698e-06	yes	up
	Solyc09g075580.1	Solyc09g075580.1	LOW QUALITY:CheY-like two-component responsive regulator family protein (AHRD V3.3 --* AT4G18020.9)	0.439	-1.18633	0.000381848	0.00291594	yes	down
	Solyc09g075590.1	Solyc09g075590.1	LOW QUALITY:BnaA01g17710D protein (AHRD V3.3 *** A0A078H5Y0_BRANA)	0.098	-3.3554	3.87375e-18	2.65491e-16	yes	down
	Solyc09g075600.2	Solyc09g075600.2	GATA transcription factor-like protein (AHRD V3.3 *** AT1G02700.1)	0.35	-1.51417	0.00810235	0.0368892	yes	down
	Solyc09g075680.1	Solyc09g075680.1	Alpha/beta-Hydrolases superfamily protein (AHRD V3.3 *** A0A061EKQ6_THECC)	0.358	-1.48101	9.43089e-12	3.30959e-10	yes	down
	Solyc09g075710.1	Solyc09g075710.1	Alpha/beta-Hydrolases superfamily protein (AHRD V3.3 *** A0A061EKQ6_THECC)	0.192	-2.37956	1.71121e-06	2.47599e-05	yes	down
	Solyc09g075750.1	Solyc09g075750.1	membrane-associated kinase regulator (AHRD V3.3 *** AT5G26230.1)	2.288	1.19411	4.44885e-05	0.000450094	yes	up
	Solyc09g075880.3	Solyc09g075880.3	CheY-like two-component responsive regulator family protein (AHRD V3.3 --* AT4G18020.9)	3.576	1.83834	0.000295337	0.00233947	yes	up
	Solyc09g075890.3	Solyc09g075890.3	Haloacid dehalogenase-like hydrolase (AHRD V3.3 *** B7FKK9_MEDTR)	4.302	2.10501	5.41454e-16	3.05098e-14	yes	up
	Solyc09g075910.1	Solyc09g075910.1	Serine/threonine-protein kinase (AHRD V3.3 *** K4CVG8_SOLLC)	2.179	1.12374	0.00648058	0.0309086	yes	up
	Solyc09g075920.1	Solyc09g075920.1	Serine/threonine-protein kinase (AHRD V3.3 *** K4CVG9_SOLLC)	3.036	1.60204	0.000520972	0.00380047	yes	up
	Solyc09g082170.3	Solyc09g082170.3	Pentatricopeptide repeat-containing-like protein (AHRD V3.3 *** A0A0B0NLW2_GOSAR)	0.382	-1.38745	1.57825e-08	3.35655e-07	yes	down
	Solyc09g082220.1	Solyc09g082220.1	LOW QUALITY:Acetyltransferase (GNAT) domain protein (AHRD V3.3 *** A0A072U473_MEDTR)	0.207	-2.27183	0.00450508	0.02311	yes	down
	Solyc09g082230.1	Solyc09g082230.1	LOW QUALITY:N-acetyltransferase, putative (AHRD V3.3 *** B9RTP4_RICCO)	0.44	-1.18359	7.74479e-05	0.000733323	yes	down
	Solyc09g082250.2	Solyc09g082250.2	Acetyltransferase (GNAT) domain protein (AHRD V3.3 *-* A0A072UXR7_MEDTR)	0.173	-2.53435	1.38669e-06	2.04984e-05	yes	down
	Solyc09g082660.3	Solyc09g082660.3	Caffeoyl-CoA O-methyltransferase (AHRD V3.3 *** Q2YHM9_PLAMJ)	0.124	-3.01303	1.45539e-06	2.14127e-05	yes	down
	Solyc09g082810.3	Solyc09g082810.3	Glycine-rich protein (AHRD V3.3 *-* D2K2U0_TOBAC)	7.014	2.81026	1.51773e-05	0.000172734	yes	up
	Solyc09g082870.2	Solyc09g082870.2	Calcium-transporting ATPase (AHRD V3.3 *** M1DTS0_SOLTU)	0.273	-1.87177	9.20133e-09	2.04025e-07	yes	down
	Solyc09g082975.1	Solyc09g082975.1	DNA-directed RNA polymerase subunit beta'' (AHRD V3.3 --* RPOC2_PHYPA)	4.367	2.12667	2.19691e-06	3.1088e-05	yes	up
	Solyc09g083090.3	Solyc09g083090.3	Non-specific serine/threonine protein kinase (AHRD V3.3 *** K4CVT6_SOLLC)	4.159	2.0563	1.60045e-05	0.000181111	yes	up
	Solyc09g083190.3	Solyc09g083190.3	NAD(P)H dehydrogenase 18 (AHRD V3.3 *** A0A061ELZ4_THECC)	0.487	-1.03885	1.38383e-10	4.14283e-09	yes	down
	Solyc09g083380.3	Solyc09g083380.3	Histone H1 (AHRD V3.3 *-* H1_MAIZE)	2.767	1.4681	0.00944434	0.041705	yes	up
	Solyc09g083390.2	Solyc09g083390.2	zinc knuckle (CCHC-type) family protein (AHRD V3.3 *-* AT5G43630.4)	0.258	-1.95614	6.00751e-20	4.82876e-18	yes	down
	Solyc09g083440.3	Solyc09g083440.3	PIN-I protein (AHRD V3.3 *** Q4FE22_SOLTU)	0.247	-2.02022	2.26034e-10	6.52679e-09	yes	down
	Solyc09g083445.1	Solyc09g083445.1	Proteinase inhibitor 1 (AHRD V3.3 *** ICI1_SOLTU)	3.465	1.79288	0.00843092	0.0380366	yes	up
	Solyc09g084450.3	Solyc09g084450.3	proteinase inhibitor I	2.862	1.517	0.00123887	0.00785084	yes	up
	Solyc09g084480.3	Solyc09g084480.3	Type I serine protease inhibitor (AHRD V3.3 *** E0WCF2_SOLTU)	13.435	3.74793	0.00284972	0.0159181	yes	up
	Solyc09g089530.3	Solyc09g089530.3	PIN-I protein (AHRD V3.3 *** Q4FE22_SOLTU)	32.202	5.00908	0.00124717	0.0078966	yes	up
	Solyc09g089610.3	Solyc09g089610.3	ethylene receptor-like protein (ETR6)	2.349	1.2318	0.000660618	0.00464557	yes	up
	Solyc09g089650.1	Solyc09g089650.1	UMP-CMP kinase (AHRD V3.3 --* A0A0D2U7F1_GOSRA)	0.327	-1.61335	0.000112155	0.00101366	yes	down
	Solyc09g089730.3	Solyc09g089730.3	2-oxoglutarate (2OG) and Fe(II)-dependent oxygenase superfamily protein (AHRD V3.3 *** AT1G06620.1)	2.663	1.41326	1.10432e-09	2.82421e-08	yes	up
	Solyc09g089860.3	Solyc09g089860.3	WAT1-related protein (AHRD V3.3 *** K4CW12_SOLLC)	3.786	1.92086	3.40617e-14	1.60149e-12	yes	up
	Solyc09g089930.2	Solyc09g089930.2	ethylene responsive factor E.2	3.715	1.89352	1.9138e-08	4.01934e-07	yes	up
	Solyc09g090360.3	Solyc09g090360.3	Phosphate transporter PHO1-like protein (AHRD V3.3 *** A0A0B0PBG6_GOSAR)	0.291	-1.77856	0.00564109	0.0277149	yes	down
	Solyc09g090400.3	Solyc09g090400.3	Translation initiation factor eIF-2B protein (AHRD V3.3 *** G7JWC0_MEDTR)	0.47	-1.08919	0.000401826	0.00304933	yes	down
	Solyc09g091060.3	Solyc09g091060.3	UPF0329 protein ECU01_0100/ECU01_1510/ECU08_0030, putative isoform 2 (AHRD V3.3 *** A0A061ELC2_THECC)	0.198	-2.33849	0.00310432	0.0170999	yes	down
	Solyc09g091510.3	Solyc09g091510.3	chalcone synthase 1	0.191	-2.39083	1.75588e-11	5.87883e-10	yes	down
	Solyc09g091580.3	Solyc09g091580.3	ABC1 protein kinase 6 (AHRD V3.3 *** Q9LRN0_ARATH)	0.462	-1.11349	8.25602e-07	1.27481e-05	yes	down
	Solyc09g091600.3	Solyc09g091600.3	Tetratricopeptide repeat-like superfamily protein (AHRD V3.3 *** A0A061EKH3_THECC)	5.932	2.56843	1.47085e-33	3.21571e-31	yes	up
	Solyc09g091700.3	Solyc09g091700.3	NADP-dependent alkenal double bond reductase (AHRD V3.3 *** I3SE71_MEDTR)	0.313	-1.67411	7.64691e-05	0.000724998	yes	down
	Solyc09g091910.2	Solyc09g091910.2	Purple acid phosphatase (AHRD V3.3 *** K4CWL7_SOLLC)	0.347	-1.52667	0.00125954	0.00796178	yes	down
	Solyc09g091960.3	Solyc09g091960.3	High mobility group B-like protein (AHRD V3.3 *** G7KWP7_MEDTR)	2.846	1.50886	4.45801e-07	7.23574e-06	yes	up
	Solyc09g091970.3	Solyc09g091970.3	NAD(P)-binding Rossmann-fold superfamily protein (AHRD V3.3 *** AT2G21280.2)	0.393	-1.34703	1.32696e-13	5.88463e-12	yes	down
	Solyc09g092110.3	Solyc09g092110.3	Light-regulated (AHRD V3.3 *** A0A0B0P5I2_GOSAR)	2.983	1.57655	0.00101804	0.00667991	yes	up
	Solyc09g092130.3	Solyc09g092130.3	Sucrose-phosphate synthase (AHRD V3.3 *** A0A0U1ZVB4_LYCBA)	0.03	-5.04472	8.37371e-142	1.83074e-138	yes	down
	Solyc09g092150.1	Solyc09g092150.1	Pentatricopeptide repeat-containing protein (AHRD V3.3 *** A0A103YJT4_CYNCS)	0.376	-1.41226	0.00608646	0.0294073	yes	down
	Solyc09g092260.3	Solyc09g092260.3	chaperone protein dnaJ 20	0.266	-1.90813	2.3802e-12	9.11209e-11	yes	down
	Solyc09g092270.3	Solyc09g092270.3	Transferase family protein (AHRD V3.3 *** B9GFT7_POPTR)	3.089	1.62716	2.85965e-08	5.84305e-07	yes	up
	Solyc09g092430.3	Solyc09g092430.3	Selenium binding family protein (AHRD V3.3 *** B9GFI5_POPTR)	2.12	1.08374	1.08504e-07	2.01036e-06	yes	up
	Solyc09g092480.1	Solyc09g092480.1	Glycosyltransferase (AHRD V3.3 *** K4CWS4_SOLLC)	0.279	-1.84353	4.26138e-11	1.3701e-09	yes	down
	Solyc09g092490.3	Solyc09g092490.3	Glycosyltransferase (AHRD V3.3 *-* B6EWX4_LYCBA)	0.124	-3.00978	4.68688e-16	2.64779e-14	yes	down
	Solyc09g092500.1	Solyc09g092500.1	Glycosyltransferase (AHRD V3.3 *** K4CWS6_SOLLC)	0.196	-2.34802	8.51963e-41	2.32831e-38	yes	down
	Solyc09g092510.3	Solyc09g092510.3	Pyrroline-5-carboxylate reductase (AHRD V3.3 *-* A0A1D1ZGA1_9ARAE)	3.405	1.76771	0.000888977	0.00596004	yes	up
	Solyc09g092520.3	Solyc09g092520.3	xyloglucan endotransglycosylase	0.196	-2.35173	0.000169329	0.00145206	yes	down
	Solyc09g092580.3	Solyc09g092580.3	Cytochrome P450, putative (AHRD V3.3 *** B9R857_RICCO)	2.698	1.4319	0.000453804	0.00338734	yes	up
	Solyc09g092720.3	Solyc09g092720.3	Glycine-rich protein (AHRD V3.3 *** D2K2T8_TOBAC)	4.749	2.24763	0.00988729	0.0431986	yes	up
	Solyc09g097770.3	Solyc09g097770.3	Glycine-rich protein (AHRD V3.3 *** D2K2T8_TOBAC)	3.222	1.68775	1.05711e-11	3.68018e-10	yes	up
	Solyc09g097780.2	Solyc09g097780.2	Glycine-rich protein (AHRD V3.3 *-* GRP1_TOBAC)	3.088	1.62651	1.20834e-21	1.1387e-19	yes	up
	Solyc09g097805.1	Solyc09g097805.1	Glycine rich protein (AHRD V3.3 *** Q94CG1_TOBAC)	2.234	1.1594	3.0371e-06	4.1526e-05	yes	up
	Solyc09g097865.1	Solyc09g097865.1	Kinesin-like protein (AHRD V3.3 *** A0A0D2U096_GOSRA)	2.566	1.3595	0.00320812	0.0175702	yes	up
	Solyc09g097960.3	Solyc09g097960.3	NAD(P)-linked oxidoreductase superfamily protein (AHRD V3.3 *** AT1G60710.1)	0.184	-2.44245	0.000506386	0.0037139	yes	down
	Solyc09g098030.3	Solyc09g098030.3	Cytochrome P450 (AHRD V3.3 *** A0A103Y530_CYNCS)	2.271	1.18332	1.64116e-16	9.77678e-15	yes	up
	Solyc10g005030.3	Solyc10g005030.3	Pseudo-response regulator 9 (AHRD V3.3 *** D0PPG9_CASSA)	24.08	4.58974	1.05325e-112	1.35454e-109	yes	up
	Solyc10g005080.3	Solyc10g005080.3	Late elongated hypocotyl (AHRD V3.3 *** J9PV71_NICAT)	3.417	1.77255	2.50706e-11	8.26724e-10	yes	up
	Solyc10g005120.2	Solyc10g005120.2	2-oxoglutarate (2OG) and Fe(II)-dependent oxygenase superfamily protein (AHRD V3.3 *** AT4G16330.2)	0.5	-1.00003	0.00309085	0.0170429	yes	down
	Solyc10g005210.3	Solyc10g005210.3	DNA-3-methyladenine glycosylase, putative (AHRD V3.3 *** B9SVU2_RICCO)	0.228	-2.13525	2.8175e-17	1.81708e-15	yes	down
	Solyc10g005320.3	Solyc10g005320.3	Tryptophan synthase (AHRD V3.3 *** K4CX65_SOLLC)	0.176	-2.50369	2.98133e-06	4.09171e-05	yes	down
	Solyc10g005340.3	Solyc10g005340.3	ROP-interactive CRIB motif protein (AHRD V3.3 *-* A0A072U2K9_MEDTR)	0.152	-2.72097	1.63591e-34	3.76483e-32	yes	down
	Solyc10g005470.3	Solyc10g005470.3	receptor-interacting protein (AHRD V3.3 *** AT4G21445.1)	0.449	-1.15618	3.88998e-06	5.17946e-05	yes	down
	Solyc10g005740.2	Solyc10g005740.2	Sec14p-like phosphatidylinositol transfer family protein (AHRD V3.3 *** AT1G55690.5)	2.182	1.12597	0.00721171	0.0336039	yes	up
	Solyc10g005770.3	Solyc10g005770.3	Protein kinase (AHRD V3.3 *** Q02494_MAIZE)	0.45	-1.15237	2.13237e-29	3.61396e-27	yes	down
	Solyc10g005880.3	Solyc10g005880.3	Uridine kinase (AHRD V3.3 *** A0A022QIW2_ERYGU)	2.349	1.23189	7.08022e-18	4.73379e-16	yes	up
	Solyc10g005960.1	Solyc10g005960.1	Fasciclin-like arabinogalactan protein (AHRD V3.3 *** A0A072UY96_MEDTR)	0.478	-1.06427	3.51201e-06	4.73385e-05	yes	down
	Solyc10g006220.3	Solyc10g006220.3	Cell differentiation protein rcd1, putative (AHRD V3.3 *** B9STZ0_RICCO)	2.322	1.21529	4.54852e-10	1.2415e-08	yes	up
	Solyc10g006230.3	Solyc10g006230.3	Chlorophyll a-b binding protein, chloroplastic (AHRD V3.3 *** A0A0V0HM25_SOLCH)	8.383	3.0674	7.65718e-102	8.37045e-99	yes	up
	Solyc10g006330.3	Solyc10g006330.3	Plastid movement impaired protein (AHRD V3.3 *** G7LD87_MEDTR)	0.374	-1.41942	5.28037e-22	5.20021e-20	yes	down
	Solyc10g006530.3	Solyc10g006530.3	Photosynthetic NDH subcomplex L 3 (AHRD V3.3 *** A0A0F7CYJ0_9ROSI)	0.465	-1.10436	3.95839e-10	1.09409e-08	yes	down
	Solyc10g006640.3	Solyc10g006640.3	bHLH transcription factor153	3.655	1.86991	5.14572e-08	1.00717e-06	yes	up
	Solyc10g006750.3	Solyc10g006750.3	ABC-2 and Plant PDR ABC-type transporter family protein (AHRD V3.3 --* AT4G15233.8)	2.017	1.01217	0.00747635	0.0346451	yes	up
	Solyc10g006755.1	Solyc10g006755.1	LOW QUALITY:Zinc finger, B-box (AHRD V3.3 *-* A0A103Y479_CYNCS)	2.95	1.5608	0.000495998	0.00365118	yes	up
	Solyc10g006800.3	Solyc10g006800.3	Cyclic nucleotide-gated ion channel, putative (AHRD V3.3 *** B9SIE1_RICCO)	2.154	1.10679	2.20106e-05	0.0002387	yes	up
	Solyc10g006870.1	Solyc10g006870.1	protein kinase family protein (AHRD V3.3 *** AT5G54380.1)	0.324	-1.62678	1.52107e-09	3.79626e-08	yes	down
	Solyc10g006880.3	Solyc10g006880.3	NAC domain protein (AHRD V3.3 *** Q56UP7_SOLLC)	12.779	3.67574	0.000545319	0.00395302	yes	up
	Solyc10g006900.3	Solyc10g006900.3	light dependent NADH:protochlorophyllide oxidoreductase 3 s2	15.974	3.99769	1.52889e-50	5.22283e-48	yes	up
	Solyc10g007060.3	Solyc10g007060.3	Phenylalanyl-tRNA synthetase alpha chain, putative (AHRD V3.3 *-* G7JG63_MEDTR)	0.059	-4.07403	0.000494625	0.00364599	yes	down
	Solyc10g007070.3	Solyc10g007070.3	Early nodulin-like protein (AHRD V3.3 *** A0A072VAV5_MEDTR)	2.945	1.55808	4.04958e-05	0.000412755	yes	up
	Solyc10g007360.3	Solyc10g007360.3	Protein DETOXIFICATION (AHRD V3.3 *** A5B677_VITVI)	0.492	-1.02347	0.0068328	0.0322229	yes	down
	Solyc10g007570.3	Solyc10g007570.3	Gibberellin 2-oxidase 2 (AHRD V3.3 *** I0B5A7_PETHY)	6.866	2.77954	2.56654e-09	6.26252e-08	yes	up
	Solyc10g007600.3	Solyc10g007600.3	glycolate oxidase	2.293	1.19734	7.79712e-13	3.18633e-11	yes	up
	Solyc10g007690.3	Solyc10g007690.3	Chlorophyll a-b binding protein, chloroplastic (AHRD V3.3 *** K4CXU8_SOLLC)	7.051	2.81778	1.96257e-72	1.12915e-69	yes	up
	Solyc10g007750.1	Solyc10g007750.1	LOW QUALITY:Plant basic secretory protein family protein, putative (AHRD V3.3 *** A0A061DSQ8_THECC)	0.29	-1.78463	0.00551556	0.0272572	yes	down
	Solyc10g007870.3	Solyc10g007870.3	Thionin-like protein (AHRD V3.3 *** G1JZD6_TOBAC)	3.945	1.97987	9.77626e-10	2.52646e-08	yes	up
	Solyc10g007880.3	Solyc10g007880.3	Cytochrome P450 (AHRD V3.3 *** A9ZT56_COPJA)	0.434	-1.2035	1.92705e-05	0.000213322	yes	down
	Solyc10g008020.3	Solyc10g008020.3	CMV 1a interacting protein 1 (AHRD V3.3 *** Q5DT22_TOBAC)	2.058	1.04123	1.03178e-05	0.000123266	yes	up
	Solyc10g008160.3	Solyc10g008160.3	Two-component response regulator-like APRR2 (AHRD V3.3 *** A0A151SET7_CAJCA)	3.959	1.98518	5.13909e-06	6.62867e-05	yes	up
	Solyc10g008200.3	Solyc10g008200.3	Tyrosine aminotransferase, putative (AHRD V3.3 *** B9RVV0_RICCO)	0.384	-1.38035	1.06146e-05	0.00012626	yes	down
	Solyc10g008250.2	Solyc10g008250.2	Basic helix-loop-helix transcription factor (AHRD V3.3 *** A0A0H3YBT5_SALMI)	4.021	2.0077	0.00573415	0.0280648	yes	up
	Solyc10g008260.2	Solyc10g008260.2	bHLH transcription factor 093	12.764	3.67396	0.000311105	0.00244665	yes	up
	Solyc10g008270.3	Solyc10g008270.3	bHLH transcription factor 094	21.324	4.41444	2.8023e-84	2.11265e-81	yes	up
	Solyc10g008320.1	Solyc10g008320.1	LOW QUALITY:phosphatidic acid phosphatase 1 (AHRD V3.3 --* AT2G01180.6)	2.847	1.5093	0.000242783	0.00197763	yes	up
	Solyc10g008350.3	Solyc10g008350.3	50S ribosomal protein L20, chloroplastic (AHRD V3.3 --* RK20_PHAAO)	2.294	1.19796	0.00236715	0.0136443	yes	up
	Solyc10g008410.1	Solyc10g008410.1	RING/U-box superfamily protein (AHRD V3.3 *-* AT1G19310.1)	2.349	1.23194	1.42478e-07	2.57864e-06	yes	up
	Solyc10g008655.1	Solyc10g008655.1	Anthocyanin 5-aromatic acyltransferase (AHRD V3.3 *-* A0A0B2SWD3_GLYSO)	18.37	4.19926	0.00057474	0.00412662	yes	up
	Solyc10g008710.3	Solyc10g008710.3	GDSL esterase/lipase family (AHRD V3.3 *** A0A151RL65_CAJCA)	3.669	1.8754	0.000830893	0.00564156	yes	up
	Solyc10g008890.3	Solyc10g008890.3	Optic atrophy 3 protein (OPA3) (AHRD V3.3 *** AT1G28510.1)	0.451	-1.15014	1.37219e-05	0.000159152	yes	down
	Solyc10g008910.1	Solyc10g008910.1	Histone H3 (AHRD V3.3 *** A0A068VC55_COFCA)	3.637	1.86262	9.40263e-06	0.000113512	yes	up
	Solyc10g009080.3	Solyc10g009080.3	Squamosa promoter binding protein 3	4.724	2.23996	0.000616362	0.00438086	yes	up
	Solyc10g009110.1	Solyc10g009110.1	ethylene response factor F.5	4.125	2.04428	3.21043e-06	4.37318e-05	yes	up
	Solyc10g009310.3	Solyc10g009310.3	Cytochrome P450 (AHRD V3.3 *** F4YF83_9APIA)	16.319	4.02846	0.00453132	0.0232263	yes	up
	Solyc10g009340.1	Solyc10g009340.1	Calcium-binding family protein (AHRD V3.3 *** B9I910_POPTR)	2.307	1.2062	4.98145e-08	9.76767e-07	yes	up
	Solyc10g009360.3	Solyc10g009360.3	Dof zinc finger protein (AHRD V3.3 *** W9RTF5_9ROSA)	0.246	-2.0221	9.83475e-05	0.000905717	yes	down
	Solyc10g011960.2	Solyc10g011960.2	Heavy metal transport/detoxification superfamily protein (AHRD V3.3 *-* AT1G01490.2)	0.07	-3.84174	0.00193355	0.0115217	yes	down
	Solyc10g018300.2	Solyc10g018300.2	Transketolase (AHRD V3.3 *** AT3G60750.1)	0.423	-1.24225	3.76929e-13	1.60015e-11	yes	down
	Solyc10g018530.2	Solyc10g018530.2	DNA mismatch repair protein MutS (AHRD V3.3 *** G7K3K2_MEDTR)	0.327	-1.61259	7.69706e-09	1.7295e-07	yes	down
	Solyc10g024490.2	Solyc10g024490.2	Peptide transporter, putative (AHRD V3.3 *** B9S1I2_RICCO)	0.061	-4.0236	0.00505141	0.0253417	yes	down
	Solyc10g038080.2	Solyc10g038080.2	Shikimate dehydrogenase, 3-dehydroquinate dehydratase (AHRD V3.3 *** A0A0K9PLS3_ZOSMR)	0.215	-2.21832	4.10638e-13	1.73316e-11	yes	down
	Solyc10g045310.2	Solyc10g045310.2	Oxidoreductase/ transition metal ion binding protein (AHRD V3.3 *** D7MCM0_ARALL)	0.498	-1.00637	3.49665e-12	1.29572e-10	yes	down
	Solyc10g045490.1	Solyc10g045490.1	LOW QUALITY:Ubiquitin carboxyl-terminal hydrolase family protein (AHRD V3.3 *** AT5G62990.1)	0.381	-1.39322	2.87301e-09	6.9398e-08	yes	down
	Solyc10g045500.2	Solyc10g045500.2	Calcium-dependent phospholipid-binding Copine family protein (AHRD V3.3 *-* AT1G08860.1)	0.351	-1.51194	4.64044e-05	0.000467314	yes	down
	Solyc10g047090.2	Solyc10g047090.2	LOW QUALITY:50S ribosomal protein L2, chloroplastic (AHRD V3.3 *-* RK2_SOLBU)	3.45	1.78669	0.011523	0.0491182	yes	up
	Solyc10g050220.2	Solyc10g050220.2	cold regulated protein 27 (AHRD V3.3 *** AT5G42900.2)	0.407	-1.29614	0.000648427	0.00457604	yes	down
	Solyc10g051020.2	Solyc10g051020.2	Cytochrome P450 (AHRD V3.3 *** A9ZT56_COPJA)	0.412	-1.27876	8.93768e-07	1.36934e-05	yes	down
	Solyc10g051220.2	Solyc10g051220.2	Leucine-rich repeat receptor-like protein kinase family protein (AHRD V3.3 *-* AT4G08850.2)	2.115	1.08099	0.000818688	0.00557427	yes	up
	Solyc10g052490.2	Solyc10g052490.2	Isoflavone reductase homolog (AHRD V3.3 *** IFRH_SOLTU)	0.418	-1.26012	7.30864e-09	1.64731e-07	yes	down
	Solyc10g054010.1	Solyc10g054010.1	LOW QUALITY:BZIP transcription factor (AHRD V3.3 *** C0KYN1_SOLLC)	0.301	-1.73017	1.11808e-05	0.000132419	yes	down
	Solyc10g054100.2	Solyc10g054100.2	Protein DETOXIFICATION (AHRD V3.3 *** M0ZV31_SOLTU)	0.165	-2.60177	3.06803e-45	9.18853e-43	yes	down
	Solyc10g054663.1	Solyc10g054663.1	Unknown protein (AHRD V3.3 )	2.432	1.28215	1.02846e-08	2.26209e-07	yes	up
	Solyc10g054810.2	Solyc10g054810.2	X-intrinsic protein 1.3	31.196	4.9633	1.78917e-06	2.57345e-05	yes	up
	Solyc10g054820.2	Solyc10g054820.2	X-intrinsic protein 1.2	4.397	2.13651	3.18315e-11	1.0387e-09	yes	up
	Solyc10g055240.2	Solyc10g055240.2	1-phosphatidylinositol phosphodiesterase-related family protein (AHRD V3.3 *** B9H168_POPTR)	2.401	1.26367	6.05234e-09	1.38412e-07	yes	up
	Solyc10g055730.2	Solyc10g055730.2	HXXXD-type acyl-transferase family protein, putative (AHRD V3.3 *-* A0A061DGL0_THECC)	2.586	1.37071	1.79954e-05	0.000200629	yes	up
	Solyc10g055740.2	Solyc10g055740.2	Amino acid transporter, putative (AHRD V3.3 *** B9R8J4_RICCO)	0.038	-4.729	9.89012e-08	1.84337e-06	yes	down
	Solyc10g055780.1	Solyc10g055780.1	Endochitinase (Chitinase) (AHRD V3.3 *** Q43184_SOLTU)	2.61	1.38397	1.53058e-07	2.74964e-06	yes	up
	Solyc10g055800.2	Solyc10g055800.2	Chitinase (AHRD V3.3 *** B9VRK7_CAPAN)	3.865	1.95048	3.96572e-06	5.26746e-05	yes	up
	Solyc10g055810.2	Solyc10g055810.2	chitinase Z15140	2.826	1.499	1.29545e-05	0.000151456	yes	up
	Solyc10g062200.2	Solyc10g062200.2	ELMO domain-containing protein, putative (AHRD V3.3 *-* B9SKK4_RICCO)	32.561	5.02509	0.00510889	0.025548	yes	up
	Solyc10g074820.1	Solyc10g074820.1	LOW QUALITY:transmembrane protein, putative (DUF1191) (AHRD V3.3 *** AT3G08600.1)	0.42	-1.25043	3.61091e-07	5.98979e-06	yes	down
	Solyc10g076300.2	Solyc10g076300.2	CASP-like protein (AHRD V3.3 *** K4D1X2_SOLLC)	0.313	-1.67804	9.22696e-11	2.84526e-09	yes	down
	Solyc10g076370.2	Solyc10g076370.2	Dehydration-responsive element binding protein (AHRD V3.3 *-* G9JKP4_LEYCH)	0.181	-2.46628	0.00872557	0.0390996	yes	down
	Solyc10g076410.1	Solyc10g076410.1	Abscisic acid receptor (AHRD V3.3 *** G7KT83_MEDTR)	0.409	-1.28841	0.0099878	0.0435594	yes	down
	Solyc10g076780.1	Solyc10g076780.1	LOW QUALITY:Alpha 1,4-glycosyltransferase family protein (AHRD V3.3 *** A0A061EQG3_THECC)	2.009	1.00678	0.00600917	0.0291111	yes	up
	Solyc10g077040.2	Solyc10g077040.2	putative magnesium-protoporphyrin monomethyl ester cyclase	8.293	3.05189	7.05628e-52	2.61477e-49	yes	up
	Solyc10g078265.1	Solyc10g078265.1	Peptidyl-prolyl cis-trans isomerase (AHRD V3.3 *** A0A0K9NXQ5_ZOSMR)	0.452	-1.14464	8.50353e-16	4.67117e-14	yes	down
	Solyc10g078270.2	Solyc10g078270.2	WAT1-related protein (AHRD V3.3 *** K4D269_SOLLC)	0.027	-5.18597	0.00944786	0.0417121	yes	down
	Solyc10g078280.3	Solyc10g078280.3	Cytochrome P450, putative (AHRD V3.3 *** A0A061FPW5_THECC)	0.45	-1.15317	0.000556161	0.00401441	yes	down
	Solyc10g078330.2	Solyc10g078330.2	B-type cyclin	3.191	1.67417	0.00831508	0.0376772	yes	up
	Solyc10g078510.2	Solyc10g078510.2	Glucan endo-1,3-beta-glucosidase, putative (AHRD V3.3 *** B9SHH6_RICCO)	4.966	2.31205	1.43133e-22	1.46229e-20	yes	up
	Solyc10g078980.2	Solyc10g078980.2	Ankyrin repeat family protein (AHRD V3.3 --* AT3G18670.2)	0.182	-2.45867	0.00635109	0.0304104	yes	down
	Solyc10g079230.3	Solyc10g079230.3	Unknown function	0.166	-2.5919	0.009874	0.0431664	yes	down
	Solyc10g079350.2	Solyc10g079350.2	Glycosyltransferase (AHRD V3.3 *** K4D2H6_SOLLC)	3.296	1.72075	1.95562e-05	0.000216266	yes	up
	Solyc10g079380.2	Solyc10g079380.2	SolycHsfB3b	0.044	-4.51222	0.00247805	0.0141975	yes	down
	Solyc10g079420.1	Solyc10g079420.1	Calcium-binding EF-hand (AHRD V3.3 *** A0A103XQG1_CYNCS)	2.052	1.03673	2.59276e-05	0.000276245	yes	up
	Solyc10g079620.2	Solyc10g079620.2	haloacid dehalogenase	3.489	1.80271	2.77706e-06	3.83301e-05	yes	up
	Solyc10g079640.2	Solyc10g079640.2	IAA-amino acid hydrolase ILR1, putative (AHRD V3.3 *** B9RJ28_RICCO)	0.465	-1.10618	0.00334837	0.0181849	yes	down
	Solyc10g079700.2	Solyc10g079700.2	Two-component response regulator (AHRD V3.3 *** A0A059T9P7_ROSCN)	5.702	2.51158	4.22618e-11	1.36078e-09	yes	up
	Solyc10g079755.1	Solyc10g079755.1	Calcium-binding EF-hand (AHRD V3.3 *** A0A103XQG1_CYNCS)	2.374	1.24703	3.6707e-12	1.35333e-10	yes	up
	Solyc10g079840.2	Solyc10g079840.2	Peptide chain release factor 2 (AHRD V3.3 *** A0A0B0MIC9_GOSAR)	2.921	1.54637	5.1996e-30	9.55284e-28	yes	up
	Solyc10g080250.1	Solyc10g080250.1	cyclin-dependent kinase inhibitor (AHRD V3.3 --* AT5G02220.1)	0.454	-1.14064	5.19196e-12	1.88245e-10	yes	down
	Solyc10g080530.2	Solyc10g080530.2	Growth-regulating factor (AHRD V3.3 --* A0A072U430_MEDTR)	0.476	-1.0715	3.72377e-05	0.000383119	yes	down
	Solyc10g080670.2	Solyc10g080670.2	Transmembrane protein, putative (AHRD V3.3 *** A2Q5V9_MEDTR)	2.953	1.56222	3.51061e-10	9.78984e-09	yes	up
	Solyc10g080690.2	Solyc10g080690.2	Patatin (AHRD V3.3 *** K4D2V9_SOLLC)	3.434	1.78009	1.91563e-10	5.59164e-09	yes	up
	Solyc10g080813.1	Solyc10g080813.1	Cytochrome P450 (AHRD V3.3 *-* A2PZD4_IPONI)	0.199	-2.32916	0.00691694	0.0325285	yes	down
	Solyc10g081260.2	Solyc10g081260.2	Protein DETOXIFICATION (AHRD V3.3 *** K4D313_SOLLC)	0.422	-1.24386	1.31146e-10	3.94395e-09	yes	down
	Solyc10g081300.1	Solyc10g081300.1	Metacaspase 9 (AHRD V3.3 *** M4Y069_CAPAN),Pfam:PF00656	0.323	-1.63036	3.27611e-07	5.47597e-06	yes	down
	Solyc10g081940.2	Solyc10g081940.2	Exocyst complex component 7 (AHRD V3.3 *** A0A151RD29_CAJCA)	0.209	-2.25573	4.93279e-06	6.39653e-05	yes	down
	Solyc10g082060.1	Solyc10g082060.1	ovate family protein 22	34.282	5.09939	0.00918361	0.0408175	yes	up
	Solyc10g083170.2	Solyc10g083170.2	NAD(P)-binding Rossmann-fold superfamily protein (AHRD V3.3 *** AT1G52340.1),Pfam:PF13561	0.388	-1.36597	0.00790822	0.0362348	yes	down
	Solyc10g083300.2	Solyc10g083300.2	cell-wall invertase	0.412	-1.27997	4.24256e-07	6.91686e-06	yes	down
	Solyc10g083310.2	Solyc10g083310.2	Kinesin-related protein (AHRD V3.3 *** A0A0B0NF68_GOSAR)	2.58	1.36734	0.00237073	0.0136578	yes	up
	Solyc10g083380.2	Solyc10g083380.2	BZIP transcription factor family protein (AHRD V3.3 *-* B9MTQ4_POPTR)	2.929	1.55061	5.05349e-17	3.21176e-15	yes	up
	Solyc10g083440.1	Solyc10g083440.1	Glycosyltransferase (AHRD V3.3 *** K4D3D1_SOLLC)	0.11	-3.18725	9.54826e-23	9.89354e-21	yes	down
	Solyc10g083450.2	Solyc10g083450.2	NAC domain protein (AHRD V3.3 *** A0JBY8_9ASPA)	0.118	-3.0824	1.52308e-07	2.73842e-06	yes	down
	Solyc10g084070.1	Solyc10g084070.1	LOW QUALITY:Endoglucanase (AHRD V3.3 --* A0A022RID5_ERYGU)	0.298	-1.74607	0.00592443	0.0287452	yes	down
	Solyc10g084250.1	Solyc10g084250.1	clade VIII lectin receptor kinase	0.324	-1.62397	7.00561e-16	3.8874e-14	yes	down
	Solyc10g084300.1	Solyc10g084300.1	LOW QUALITY:DnaJ like protein (AHRD V3.3 *** Q9FEW7_SOLLC)	2.555	1.35348	5.15288e-05	0.000512778	yes	up
	Solyc10g084370.2	Solyc10g084370.2	MYB transcription factor (AHRD V3.3 *** B5TV64_CAMSI)	7.456	2.89834	1.47097e-05	0.000168641	yes	up
	Solyc10g084400.2	Solyc10g084400.2	Glutathione S-transferase family protein (AHRD V3.3 *** AT5G02790.1)	0.392	-1.35145	1.58869e-16	9.49005e-15	yes	down
	Solyc10g084890.2	Solyc10g084890.2	Glycosyltransferase (AHRD V3.3 *** K4D3V7_SOLLC)	4.139	2.04921	3.81066e-05	0.000390955	yes	up
	Solyc10g085030.1	Solyc10g085030.1	SOUL heme-binding family protein (AHRD V3.3 *** AT2G37970.1)	2.546	1.34827	3.9793e-06	5.27909e-05	yes	up
	Solyc10g085070.2	Solyc10g085070.2	UPF0503 protein, chloroplastic (AHRD V3.3 *** A0A199UN58_ANACO)	0.459	-1.12195	4.08296e-06	5.41005e-05	yes	down
	Solyc10g085080.2	Solyc10g085080.2	8-amino-7-oxononanoate synthase (AHRD V3.3 *** AT3G09050.1)	0.447	-1.16278	8.87554e-11	2.74076e-09	yes	down
	Solyc10g085140.1	Solyc10g085140.1	Alkyl transferase (AHRD V3.3 *-* K7X479_SOLLC)	3.391	1.76186	0.000276979	0.00221411	yes	up
	Solyc10g085500.2	Solyc10g085500.2	Cytochrome P450, putative (AHRD V3.3 *** B9SRM6_RICCO)	2.108	1.07569	0.00761174	0.0352042	yes	up
	Solyc10g085680.2	Solyc10g085680.2	Protein kinase superfamily protein (AHRD V3.3 *** AT5G01920.2)	0.312	-1.67856	7.94835e-22	7.65527e-20	yes	down
	Solyc10g085870.1	Solyc10g085870.1	Glycosyltransferase (AHRD V3.3 *** M1BFM3_SOLTU)	0.116	-3.10734	5.94797e-16	3.32584e-14	yes	down
	Solyc10g085880.1	Solyc10g085880.1	Glycosyltransferase (AHRD V3.3 *** K4DF51_SOLLC)	0.153	-2.70612	3.04115e-17	1.95555e-15	yes	down
	Solyc10g085890.1	Solyc10g085890.1	poly(ADP-ribose) glycohydrolase 2 (AHRD V3.3 --* AT2G31865.3)	0.167	-2.58122	2.06134e-05	0.000226194	yes	down
	Solyc10g085950.2	Solyc10g085950.2	aluminum sensitive 3 (AHRD V3.3 *** AT2G37330.1)	0.323	-1.62916	3.48632e-06	4.70502e-05	yes	down
	Solyc10g086170.1	Solyc10g086170.1	amidase 1 (AHRD V3.3 *** AT1G08980.1)	2.749	1.45891	2.82841e-11	9.31288e-10	yes	up
	Solyc10g086250.2	Solyc10g086250.2	R2R3MYB transcription factor 75	0.321	-1.63929	4.07422e-07	6.66726e-06	yes	down
	Solyc10g086270.2	Solyc10g086270.2	R2R3MYB transcription factor 28	0.113	-3.15157	5.0773e-06	6.56419e-05	yes	down
	Solyc10g086380.1	Solyc10g086380.1	GAI-like protein 1 (AHRD V3.3 *** A1YWN9_9ROSI)	2.888	1.53022	9.92627e-06	0.00011911	yes	up
	Solyc10g086390.2	Solyc10g086390.2	NAD(P)-binding Rossmann-fold superfamily protein (AHRD V3.3 *** AT5G02540.1)	4.894	2.29102	5.59843e-06	7.14527e-05	yes	up
	Solyc10g086410.3	Solyc10g086410.3	LEHSC270 hsc-2heat shock protein cognate 70	7.197	2.84738	1.44701e-54	6.20315e-52	yes	up
	Solyc10g086620.2	Solyc10g086620.2	NAD(P)-binding Rossmann-fold superfamily protein (AHRD V3.3 *** AT5G06060.1),Pfam:PF13561	0.371	-1.4309	0.00044881	0.00335694	yes	down
	Solyc10g086680.1	Solyc10g086680.1	Class I heat shock protein (AHRD V3.3 *** F4YBC5_SOLNI)	0.019	-5.73163	0.000734315	0.00507406	yes	down
	Solyc10g086720.2	Solyc10g086720.2	Fructose-1,6-bisphosphatase, putative (AHRD V3.3 *** B9SPG7_RICCO)	0.119	-3.07033	0.00414751	0.0215589	yes	down
	Solyc10g087010.2	Solyc10g087010.2	Cytochrome P450 (AHRD V3.3 *** A0A103XWG4_CYNCS)	2.167	1.11537	0.00778253	0.0357938	yes	up
	Solyc11g005280.1	Solyc11g005280.1	RING/U-box superfamily protein (AHRD V3.3 *** AT1G49230.1)	2.878	1.52519	0.000867381	0.00583674	yes	up
	Solyc11g005340.2	Solyc11g005340.2	Plastid-lipid associated protein PAP / fibrillin family protein (AHRD V3.3 *** AT5G09820.2)	0.316	-1.6611	1.86075e-10	5.43872e-09	yes	down
	Solyc11g005560.2	Solyc11g005560.2	Cellulose synthase (AHRD V3.3 *** M0ZXJ5_SOLTU)	0.481	-1.05599	1.3455e-11	4.60355e-10	yes	down
	Solyc11g005610.1	Solyc11g005610.1	LOW QUALITY:GRAS family transcription factor (AHRD V3.3 *** G7LD66_MEDTR)	0.032	-4.96803	0.00930148	0.0412067	yes	down
	Solyc11g006180.2	Solyc11g006180.2	ethylene receptor homolog (ETR5)	2.298	1.20055	5.42082e-08	1.05817e-06	yes	up
	Solyc11g006230.2	Solyc11g006230.2	GRF1-interacting factor-like protein (AHRD V3.3 *** G7I6V2_MEDTR)	5.503	2.46016	4.25739e-14	1.98041e-12	yes	up
	Solyc11g006360.1	Solyc11g006360.1	LOW QUALITY:TPR1 (AHRD V3.3 *-* F2XF89_SOYBN)	0.488	-1.03461	4.25513e-10	1.16725e-08	yes	down
	Solyc11g006420.2	Solyc11g006420.2	Cytosolic 5-nucleotidase (AHRD V3.3 *** A0A059Q189_9POAL)	0.479	-1.06047	6.00385e-07	9.45069e-06	yes	down
	Solyc11g006460.2	Solyc11g006460.2	DnaJ-like protein (AHRD V3.3 *-* Q9M7M2_SOLLC)	2.556	1.35375	2.55769e-09	6.24792e-08	yes	up
	Solyc11g006465.1	Solyc11g006465.1	DnaJ-like protein (AHRD V3.3 *-* Q9M7M2_SOLLC)	2.46	1.2986	8.92479e-47	2.82786e-44	yes	up
	Solyc11g006540.2	Solyc11g006540.2	FAD-dependent pyridine nucleotide-disulphide oxidoreductase (AHRD V1 **-- D3M425_9ACTO)	0.494	-1.01743	1.74681e-06	2.52088e-05	yes	down
	Solyc11g006990.2	Solyc11g006990.2	Trichome birefringence-like 36 (AHRD V3.3 *** A0A061FQB5_THECC)	0.315	-1.66496	7.53473e-12	2.68293e-10	yes	down
	Solyc11g007485.1	Solyc11g007485.1	ribosomal protein S10 (AHRD V3.3 --* AT3G22300.1)	0.162	-2.62968	0.00883614	0.0395137	yes	down
	Solyc11g007490.1	Solyc11g007490.1	Glycosyltransferase (AHRD V3.3 *** K4D510_SOLLC)	0.281	-1.83206	0.00136434	0.0085469	yes	down
	Solyc11g007620.1	Solyc11g007620.1	F-box family protein (AHRD V3.3 *** D7L723_ARALL)	2.16	1.11117	0.00997518	0.0435217	yes	up
	Solyc11g007890.2	Solyc11g007890.2	2-oxoglutarate (2OG) and Fe(II)-dependent oxygenase superfamily protein (AHRD V3.3 *** AT2G36690.2)	8.144	3.02572	2.06622e-05	0.000226428	yes	up
	Solyc11g007920.1	Solyc11g007920.1	Histone H2B (AHRD V3.3 *** K4D553_SOLLC)	2.104	1.07289	5.16463e-05	0.000513713	yes	up
	Solyc11g007930.1	Solyc11g007930.1	Histone H2B (AHRD V3.3 *** K4D554_SOLLC)	2.78	1.47513	0.000410957	0.00310783	yes	up
	Solyc11g008020.2	Solyc11g008020.2	GTP-binding family protein (AHRD V3.3 *** A9P9Z6_POPTR)	2.71	1.43855	0.000125443	0.00111577	yes	up
	Solyc11g008030.2	Solyc11g008030.2	Monocopper oxidase-like protein SKU5 (AHRD V3.3 *** A0A0B2NUZ0_GLYSO)	2.29	1.19563	0.00660744	0.0313291	yes	up
	Solyc11g008140.2	Solyc11g008140.2	Pectate lyase (AHRD V3.3 *** K4D575_SOLLC)	0.418	-1.25805	2.23279e-19	1.68911e-17	yes	down
	Solyc11g008250.2	Solyc11g008250.2	P-loop containing nucleoside triphosphate hydrolases superfamily protein (AHRD V3.3 *-* AT3G10420.2)	2.347	1.23109	2.17038e-10	6.27659e-09	yes	up
	Solyc11g008530.2	Solyc11g008530.2	Dicer-like 2d	0.19	-2.39843	7.73017e-15	3.91215e-13	yes	down
	Solyc11g008640.1	Solyc11g008640.1	Flowering locus T (AHRD V3.3 *** D5LM18_PETHY)	12.374	3.62924	0.00125588	0.00794254	yes	up
	Solyc11g008910.2	Solyc11g008910.2	ubiquitin carboxyl-terminal hydrolase (AHRD V3.3 *** AT1G65295.1)	0.454	-1.14059	1.34906e-15	7.31875e-14	yes	down
	Solyc11g010380.2	Solyc11g010380.2	Protein DETOXIFICATION (AHRD V3.3 *** K4D5J9_SOLLC)	0.193	-2.37668	2.62837e-41	7.27394e-39	yes	down
	Solyc11g010390.1	Solyc11g010390.1	LOW QUALITY:Arabinogalactan-protein (AHRD V3.3 -** Q40380_NICAL)	0.496	-1.0129	1.7605e-05	0.000196879	yes	down
	Solyc11g010410.2	Solyc11g010410.2	2-oxoglutarate (2OG) and Fe(II)-dependent oxygenase superfamily protein (AHRD V3.3 *** AT5G24530.1)	4.443	2.15158	0.00802434	0.0366331	yes	up
	Solyc11g010420.2	Solyc11g010420.2	Dihydrofolate reductase-like protein (AHRD V3.3 *** G7JXR7_MEDTR)	0.441	-1.17962	3.57646e-07	5.94165e-06	yes	down
	Solyc11g010480.2	Solyc11g010480.2	Protein curvature thylakoid chloroplastic-like (AHRD V3.3 *-* A0A061SMW2_9CHLO)	0.397	-1.33181	4.52305e-20	3.68983e-18	yes	down
	Solyc11g010730.2	Solyc11g010730.2	Protein kinase family protein (AHRD V3.3 *** F4KI00_ARATH)	0.231	-2.11235	8.60523e-19	6.29218e-17	yes	down
	Solyc11g011210.2	Solyc11g011210.2	Gibberellin-regulated family protein (AHRD V3.3 *** AT1G74670.1)	0.328	-1.60842	0.0104608	0.0452994	yes	down
	Solyc11g011330.2	Solyc11g011330.2	Alcohol dehydrogenase, putative (AHRD V3.3 *** B9T7R7_RICCO)	0.25	-2.00191	4.1624e-05	0.000423268	yes	down
	Solyc11g011340.2	Solyc11g011340.2	cultivar Rio Grande ELI3	0.276	-1.85941	0.00119371	0.00760212	yes	down
	Solyc11g011380.2	Solyc11g011380.2	glutamine synthetase	0.478	-1.0655	6.39011e-12	2.29781e-10	yes	down
	Solyc11g011580.2	Solyc11g011580.2	GRAM domain-containing protein / ABA-responsive protein-related (AHRD V3.3 *** A0A061E267_THECC)	0.124	-3.00704	0.000534907	0.00388785	yes	down
	Solyc11g011940.2	Solyc11g011940.2	Homeobox-leucine zipper family protein (AHRD V3.3 *-* B9N3B2_POPTR)	0.085	-3.55983	0.00106207	0.00690048	yes	down
	Solyc11g012320.2	Solyc11g012320.2	SKP1-like 12 (AHRD V3.3 --* AT4G34470.1)	0.231	-2.11327	2.18368e-17	1.42513e-15	yes	down
	Solyc11g012360.2	Solyc11g012360.2	Tonoplast dicarboxylate transporter (AHRD V3.3 *** K4D641_SOLLC)	3.401	1.76579	3.82895e-09	9.01101e-08	yes	up
	Solyc11g012450.2	Solyc11g012450.2	Inositol transporter 4	0.431	-1.21334	3.20737e-16	1.86497e-14	yes	down
	Solyc11g012460.2	Solyc11g012460.2	RAB GTPase homolog A5A (AHRD V3.3 *** AT5G47520.1)	30.265	4.91956	0.00653737	0.0310996	yes	up
	Solyc11g012850.2	Solyc11g012850.2	Chlorophyllide a oxygenase (AHRD V3.3 *** W9SD87_9ROSA)	6.408	2.67977	4.04903e-71	2.26984e-68	yes	up
	Solyc11g013110.2	Solyc11g013110.2	Flavonol synthase (AHRD V3.3 *** C0LUV3_SOLTU)	0.348	-1.52318	1.01872e-09	2.62335e-08	yes	down
	Solyc11g013120.2	Solyc11g013120.2	Camphor resistance CrcB family protein (AHRD V3.3 *** B9GUE1_POPTR)	0.421	-1.24891	1.23807e-09	3.14013e-08	yes	down
	Solyc11g013310.2	Solyc11g013310.2	SlLAX3	0.4	-1.32352	0.000845623	0.00571495	yes	down
	Solyc11g013330.2	Solyc11g013330.2	BPS1-like protein (AHRD V3.3 *** AT1G22030.1)	0.374	-1.42016	9.73431e-10	2.51859e-08	yes	down
	Solyc11g017240.2	Solyc11g017240.2	chorismate mutase	0.481	-1.05467	7.84403e-11	2.43946e-09	yes	down
	Solyc11g018775.1	Solyc11g018775.1	Peroxidase (AHRD V3.3 *** M1CN26_SOLTU)	0.015	-6.07613	0.00340482	0.0184302	yes	down
	Solyc11g018800.2	Solyc11g018800.2	Peroxidase (AHRD V3.3 *** K4D6T3_SOLLC)	6.478	2.6956	0.000484738	0.00358762	yes	up
	Solyc11g021130.1	Solyc11g021130.1	30S ribosomal protein S7, chloroplastic (AHRD V3.3 *** RR7_TOBAC)	2.193	1.13271	1.23437e-08	2.67728e-07	yes	up
	Solyc11g021260.1	Solyc11g021260.1	Ycf1 (AHRD V3.3 *-* A0A0U1ZG15_SOLCE)	0.18	-2.47033	0.00702186	0.0329016	yes	down
	Solyc11g021360.2	Solyc11g021360.2	Protease Do-like 7 (AHRD V3.3 --* DEGP7_ARATH)	2.084	1.05947	2.17715e-05	0.000236576	yes	up
	Solyc11g021365.1	Solyc11g021365.1	Heat shock protein DnaJ, cysteine-rich domain-containing protein (AHRD V3.3 *-* A0A118JYI6_CYNCS)	0.46	-1.1206	2.53489e-14	1.20836e-12	yes	down
	Solyc11g022590.1	Solyc11g022590.1	trypsin inhibitor-like protein precursor	6.746	2.75399	1.79808e-21	1.65174e-19	yes	up
	Solyc11g031970.2	Solyc11g031970.2	DNA-directed RNA polymerase subunit beta (AHRD V3.3 *** A0A0B0P3R2_GOSAR)	0.456	-1.13404	1.89274e-09	4.68111e-08	yes	down
	Solyc11g040150.2	Solyc11g040150.2	Heparan-alpha-glucosaminide N-acetyltransferase (AHRD V3.3 *** A0A0B0P2Z2_GOSAR)	0.465	-1.10397	1.38665e-13	6.12453e-12	yes	down
	Solyc11g040330.2	Solyc11g040330.2	Endo-1,4-beta-xylanase A (AHRD V3.3 *** W9QKK9_9ROSA)	0.364	-1.45997	1.18905e-05	0.000140065	yes	down
	Solyc11g042630.2	Solyc11g042630.2	DUF506 family protein (AHRD V3.3 *** G7K973_MEDTR)	6.47	2.69379	7.5749e-12	2.69285e-10	yes	up
	Solyc11g042880.2	Solyc11g042880.2	Late embryogenesis abundant protein (AHRD V3.3 *** A0A072UNH6_MEDTR)	5.973	2.57835	0.00705626	0.0330274	yes	up
	Solyc11g044450.2	Solyc11g044450.2	DnaJ-like protein (AHRD V3.3 *** E9P1K1_MUSAC)	0.485	-1.0431	5.86609e-06	7.45209e-05	yes	down
	Solyc11g045460.2	Solyc11g045460.2	Alpha/beta-Hydrolases superfamily protein (AHRD V3.3 *-* A0A061GZL6_THECC)	10.014	3.3239	0.00620033	0.0298257	yes	up
	Solyc11g045465.1	Solyc11g045465.1	Alpha/beta-Hydrolases superfamily protein, putative (AHRD V3.3 *-* A0A061EX94_THECC)	9.492	3.24668	1.17706e-10	3.56427e-09	yes	up
	Solyc11g045520.2	Solyc11g045520.2	1-AMINOCYCLOPROPANE-1-CARBOXYLATE OXIDASE-like protein	0.209	-2.25792	2.26254e-05	0.000244759	yes	down
	Solyc11g056640.2	Solyc11g056640.2	Inactive rhomboid 1 (AHRD V3.3 *** A0A0B0MQ80_GOSAR)	2.512	1.32883	0.00353841	0.0189935	yes	up
	Solyc11g064750.2	Solyc11g064750.2	Pentatricopeptide repeat-containing family protein (AHRD V3.3 *** B9H819_POPTR)	0.246	-2.02052	9.85103e-07	1.49669e-05	yes	down
	Solyc11g065340.2	Solyc11g065340.2	Magnesium-chelatase subunit H (AHRD V3.3 *** A0A0B0N4Q7_GOSAR)	2.471	1.30518	9.59644e-19	6.99356e-17	yes	up
	Solyc11g065740.2	Solyc11g065740.2	Chaperonin-like RbcX protein (AHRD V3.3 *** G7J266_MEDTR)	0.428	-1.22599	5.9527e-15	3.06221e-13	yes	down
	Solyc11g066060.2	Solyc11g066060.2	heat shock protein 70 (AHRD V3.3 *** AT3G12580.1)	7.613	2.92848	1.62627e-122	2.735e-119	yes	up
	Solyc11g066080.1	Solyc11g066080.1	LOW QUALITY:Transmembrane protein, putative (AHRD V3.3 *** A0A072VCD4_MEDTR)	0.384	-1.38246	8.60969e-06	0.000104924	yes	down
	Solyc11g066130.1	Solyc11g066130.1	osmotin	5.31	2.40863	0.00988375	0.0431918	yes	up
	Solyc11g066203.1	Solyc11g066203.1	Serine/threonine protein phosphatase 7 long form isogeny (AHRD V3.3 *** A0A151TV70_CAJCA)	2.728	1.44774	0.000874716	0.00587885	yes	up
	Solyc11g066270.2	Solyc11g066270.2	xyloglucan endotransglucosylase-hydrolase 6	0.395	-1.33832	0.000829858	0.00563628	yes	down
	Solyc11g066320.2	Solyc11g066320.2	Exostosin family protein (AHRD V3.3 *** AT2G28110.1)	0.459	-1.12455	0.00104909	0.00683441	yes	down
	Solyc11g066430.1	Solyc11g066430.1	histone H2B	3.066	1.61645	0.00475771	0.024095	yes	up
	Solyc11g066580.2	Solyc11g066580.2	flavonoid 3`%2C5`-hydroxylase	0.081	-3.62881	0.000983673	0.00647772	yes	down
	Solyc11g066670.1	Solyc11g066670.1	Glycosyltransferase (AHRD V3.3 *** K4D9S4_SOLLC)	6.029	2.59199	1.35745e-18	9.73044e-17	yes	up
	Solyc11g066880.2	Solyc11g066880.2	Phytosulfokine 3, putative (AHRD V3.3 *** A0A061ESV9_THECC)	0.089	-3.48721	1.28118e-10	3.8582e-09	yes	down
	Solyc11g066890.1	Solyc11g066890.1	Arogenate dehydratase (AHRD V3.3 *** K4D9U6_SOLLC)	2.332	1.22162	1.32228e-11	4.53488e-10	yes	up
	Solyc11g066920.1	Solyc11g066920.1	Pentatricopeptide repeat-containing protein family (AHRD V3.3 *** A0A151R9G8_CAJCA)	0.363	-1.46041	0.000669387	0.00470119	yes	down
	Solyc11g066930.1	Solyc11g066930.1	DUF868 family protein (DUF868) (AHRD V3.3 *** AT2G27770.1)	0.451	-1.14771	6.05862e-08	1.17117e-06	yes	down
	Solyc11g067150.2	Solyc11g067150.2	transmembrane protein (AHRD V3.3 *** AT4G04190.1)	0.435	-1.20079	2.97758e-07	5.03861e-06	yes	down
	Solyc11g067300.2	Solyc11g067300.2	ABC transporter B family protein (AHRD V3.3 *** G7IBR0_MEDTR)	0.476	-1.07207	7.13647e-09	1.61183e-07	yes	down
	Solyc11g068430.2	Solyc11g068430.2	Ferredoxin family protein (AHRD V3.3 *** B9HQ08_POPTR)	0.497	-1.0083	8.94981e-08	1.67669e-06	yes	down
	Solyc11g068440.2	Solyc11g068440.2	Glucan endo-1,3-beta-glucosidase, putative (AHRD V3.3 *** B9SCU1_RICCO)	0.416	-1.26606	1.48013e-12	5.84118e-11	yes	down
	Solyc11g069050.2	Solyc11g069050.2	4-coumarate:CoA ligase-like protein (AHRD V3.3 *** A0A089WWI7_BETPN)	2.098	1.06877	6.00421e-07	9.45069e-06	yes	up
	Solyc11g069095.1	Solyc11g069095.1	SAUR-like auxin-responsive protein family, putative (AHRD V3.3 *** A0A061GX66_THECC)	0.042	-4.56218	9.45279e-11	2.91079e-09	yes	down
	Solyc11g069640.2	Solyc11g069640.2	Carbonic anhydrase, putative (AHRD V3.3 *** B9STU9_RICCO)	0.291	-1.77858	2.03061e-05	0.000223428	yes	down
	Solyc11g069700.2	Solyc11g069700.2	Elongation factor 1-alpha (AHRD V3.3 *** EF1A_SOLLC)	0.118	-3.08346	2.71258e-24	3.27653e-22	yes	down
	Solyc11g069770.2	Solyc11g069770.2	LOW QUALITY:MADS-box transcription factor family protein (AHRD V3.3 *** G7IU48_MEDTR)	0.359	-1.47911	0.00201903	0.0119464	yes	down
	Solyc11g069960.2	Solyc11g069960.2	RLK-1	0.351	-1.51081	1.77708e-15	9.56956e-14	yes	down
	Solyc11g071470.1	Solyc11g071470.1	Agmatine coumaroyltransferase-2 (AHRD V3.3 *** A0A199W5X9_ANACO)	21.324	4.41437	0.0113504	0.0485625	yes	up
	Solyc11g071480.1	Solyc11g071480.1	hydroxycinnamoyl-CoA shikimate/quinate hydroxycinnamoyl transferase (AHRD V3.3 *** AT5G48930.1)	10.037	3.32724	0.00709638	0.0331797	yes	up
	Solyc11g071640.2	Solyc11g071640.2	Beta-glucosidase (AHRD V3.3 *** A0A0B4PJM3_SOYBN)	2.174	1.12053	2.7488e-07	4.68045e-06	yes	up
	Solyc11g071830.2	Solyc11g071830.2	DnaJ protein homolog (AHRD V3.3 *** DNJH_CUCSA)	2.765	1.46724	0.000452964	0.00338222	yes	up
	Solyc11g071890.2	Solyc11g071890.2	Outer envelope protein 80 (AHRD V3.3 *** W9RH86_9ROSA)	0.485	-1.04362	1.33185e-07	2.42249e-06	yes	down
	Solyc11g072100.2	Solyc11g072100.2	2-oxoglutarate (2OG) and Fe(II)-dependent oxygenase superfamily protein (AHRD V3.3 *** AT1G55290.1)	2.231	1.15787	1.92762e-15	1.03041e-13	yes	up
	Solyc11g072380.2	Solyc11g072380.2	Vicilin-like antimicrobial peptides 2-2 (AHRD V3.3 *** W9SCA8_9ROSA)	0.424	-1.23685	6.87671e-06	8.59117e-05	yes	down
	Solyc11g072710.2	Solyc11g072710.2	phototropin 1	2.427	1.2792	2.02649e-13	8.84333e-12	yes	up
	Solyc11g072730.2	Solyc11g072730.2	DNA-directed RNA polymerase subunit (AHRD V3.3 *** K4DAY0_SOLLC)	0.498	-1.00626	3.49951e-09	8.28925e-08	yes	down
	Solyc11g072830.1	Solyc11g072830.1	Chitinase (AHRD V3.3 *** G7KL79_MEDTR)	0.272	-1.87869	3.09783e-19	2.32742e-17	yes	down
	Solyc11g072840.1	Solyc11g072840.1	histone H4 (AHRD V3.3 *** AT2G28740.1)	3.467	1.7937	0.000311278	0.00244713	yes	up
	Solyc11g072860.2	Solyc11g072860.2	histone H4 (AHRD V3.3 *** AT2G28740.1)	3.121	1.64209	0.00838186	0.0378621	yes	up
	Solyc11g072910.1	Solyc11g072910.1	Kinase (AHRD V3.3 *** A0A061GXM4_THECC)	0.446	-1.16376	1.44563e-06	2.13121e-05	yes	down
	Solyc11g073120.2	Solyc11g073120.2	R2R3MYB transcription factor 58	4.18	2.06356	7.46446e-42	2.09225e-39	yes	up
	Solyc11g073130.2	Solyc11g073130.2	Very-long-chain (3R)-3-hydroxyacyl-CoA dehydratase (AHRD V3.3 *** K4DB19_SOLLC)	2.154	1.10692	2.86544e-15	1.50594e-13	yes	up
	Solyc11g073160.2	Solyc11g073160.2	3,4-dihydroxy-2-butanone-4-phosphate synthase, GTP cyclohydrolase II (AHRD V3.3 *** A0A0K9PRA8_ZOSMR)	0.354	-1.49625	4.38108e-11	1.40651e-09	yes	down
	Solyc11g073260.2	Solyc11g073260.2	Histone H2A (AHRD V3.3 *** K4DB32_SOLLC)	2.355	1.23564	0.000495576	0.0036493	yes	up
	Solyc12g005020.2	Solyc12g005020.2	RING/U-box superfamily protein (AHRD V3.3 *** AT3G20395.1)	3.167	1.66291	8.94237e-05	0.000831238	yes	up
	Solyc12g005040.2	Solyc12g005040.2	Calcium-dependent protein kinase (AHRD V3.3 *-* Q9XER6_SOLTU)	2.482	1.31165	3.61991e-07	6.00011e-06	yes	up
	Solyc12g005230.2	Solyc12g005230.2	Breast carcinoma-amplified sequence 3 (AHRD V3.3 *** A0A0B0NHS9_GOSAR)	0.271	-1.88355	1.11448e-31	2.13736e-29	yes	down
	Solyc12g005250.2	Solyc12g005250.2	Kinesin-like protein (AHRD V3.3 *** K4DB63_SOLLC)	2.673	1.41872	0.00785005	0.036031	yes	up
	Solyc12g005400.2	Solyc12g005400.2	Cyclic nucleotide-gated ion channel, putative (AHRD V3.3 *** B9SIE1_RICCO)	3.482	1.79993	6.25187e-24	7.11899e-22	yes	up
	Solyc12g005660.2	Solyc12g005660.2	Zinc finger, B-box (AHRD V3.3 *-* A0A103Y7X2_CYNCS)	13.152	3.71725	1.32948e-20	1.12661e-18	yes	up
	Solyc12g005850.2	Solyc12g005850.2	Protein DETOXIFICATION (AHRD V3.3 *** K4DBC3_SOLLC)	0.374	-1.41914	1.21911e-12	4.85491e-11	yes	down
	Solyc12g006040.2	Solyc12g006040.2	NBS-LRR protein (AHRD V3.3 *** Q9SM52_SOLAC)	0.404	-1.3066	0.000439591	0.00329475	yes	down
	Solyc12g006050.2	Solyc12g006050.2	Major facilitator superfamily protein (AHRD V3.3 *** AT3G21670.1)	2.345	1.2295	0.00507465	0.0254291	yes	up
	Solyc12g006140.2	Solyc12g006140.2	Cab-5 gene encoding chlorophyll a/b-binding protein	172.496	7.43042	2.86231e-144	6.95318e-141	yes	up
	Solyc12g006230.2	Solyc12g006230.2	RING/U-box superfamily protein, putative (AHRD V3.3 *** A0A061DMB3_THECC)	3.679	1.87924	8.45323e-33	1.69553e-30	yes	up
	Solyc12g006260.1	Solyc12g006260.1	L-fucokinase/GDP-L-fucose pyrophosphorylase (AHRD V3.3 --* AT1G01220.7)	0.149	-2.74318	1.06817e-23	1.17934e-21	yes	down
	Solyc12g006380.2	Solyc12g006380.2	2-oxoglutarate-dependent dioxygenase	0.149	-2.75124	3.11509e-18	2.16207e-16	yes	down
	Solyc12g006570.2	Solyc12g006570.2	Sesquiterpene synthase (AHRD V3.3 *** G5CV52_SOLLC)	2.673	1.41838	0.00200196	0.011857	yes	up
	Solyc12g006575.1	Solyc12g006575.1	Pentatricopeptide repeat-containing family protein (AHRD V3.3 *** B9IKK7_POPTR)	0.465	-1.10565	1.39917e-05	0.000161852	yes	down
	Solyc12g006590.2	Solyc12g006590.2	Zinc finger protein-like protein (AHRD V3.3 *** Q3S345_GOSHI)	0.244	-2.03523	0.00620959	0.0298374	yes	down
	Solyc12g006680.2	Solyc12g006680.2	Early nodulin 93 protein (AHRD V3.3 *** A3FGC9_9ROSI)	8.147	3.02621	0.000284686	0.00226908	yes	up
	Solyc12g006690.2	Solyc12g006690.2	Protein kinase G11A (AHRD V3.3 *** A0A151S8P4_CAJCA)	2.23	1.15679	3.10912e-05	0.000326174	yes	up
	Solyc12g006850.2	Solyc12g006850.2	LELKT1GEN L.esculentum potassium channel	2.097	1.06808	1.6315e-06	2.36849e-05	yes	up
	Solyc12g006860.2	Solyc12g006860.2	brassinosteroid hydroxylase	0.297	-1.75252	3.88588e-08	7.76572e-07	yes	down
	Solyc12g006975.1	Solyc12g006975.1	Leucine-rich repeat receptor-like protein kinase family (AHRD V3.3 *** A0A0K9PTR8_ZOSMR)	0.272	-1.87733	4.4757e-21	3.94565e-19	yes	down
	Solyc12g006980.1	Solyc12g006980.1	Leucine-rich repeat receptor-like protein kinase family (AHRD V3.3 *-* A0A0K9PTR8_ZOSMR)	0.312	-1.67969	1.57666e-12	6.18861e-11	yes	down
	Solyc12g007020.2	Solyc12g007020.2	DUF936 family protein (AHRD V3.3 *** A0A072UQI4_MEDTR)	2.877	1.52474	0.00696719	0.0327226	yes	up
	Solyc12g007160.2	Solyc12g007160.2	ABIL1-like protein (AHRD V3.3 *** B7FL53_MEDTR)	0.452	-1.14467	0.00669786	0.0317028	yes	down
	Solyc12g007300.1	Solyc12g007300.1	LOW QUALITY:B3 domain-containing protein, putative (AHRD V3.3 *** A0A061GNJ5_THECC)	0.326	-1.61843	0.00302566	0.0167429	yes	down
	Solyc12g008520.2	Solyc12g008520.2	SUN-like protein 32	0.382	-1.38927	6.72185e-06	8.43143e-05	yes	down
	Solyc12g008600.2	Solyc12g008600.2	DUF1005 family protein (DUF1005) (AHRD V3.3 *** AT4G29310.1)	0.078	-3.684	8.60909e-24	9.70209e-22	yes	down
	Solyc12g008660.1	Solyc12g008660.1	Zinc finger transcription factor 73	2.638	1.39962	2.8603e-20	2.36874e-18	yes	up
	Solyc12g008800.2	Solyc12g008800.2	Myb-like transcription factor family protein, putative (AHRD V3.3 *** A0A061GMU9_THECC)	0.291	-1.78233	9.91589e-10	2.55952e-08	yes	down
	Solyc12g008830.2	Solyc12g008830.2	GATA-like transcription factor (AHRD V3.3 *** I3VFF1_TOBAC)	0.43	-1.21801	0.000164595	0.00141786	yes	down
	Solyc12g008840.2	Solyc12g008840.2	beta-galactosidase 4	3.007	1.58839	6.25207e-08	1.2075e-06	yes	up
	Solyc12g009050.2	Solyc12g009050.2	Nuclear transcription factor Y subunit (AHRD V3.3 *-* A0A0K9P8V1_ZOSMR)	0.379	-1.39909	5.06431e-06	6.55154e-05	yes	down
	Solyc12g009190.2	Solyc12g009190.2	Receptor-like kinase, putative (AHRD V3.3 *** A0A072TMR8_MEDTR)	0.257	-1.96291	0.00815943	0.0371104	yes	down
	Solyc12g009270.1	Solyc12g009270.1	Plant invertase/pectin methylesterase inhibitor superfamily protein (AHRD V3.3 *** A0A061GSW0_THECC)	0.355	-1.49514	0.00219556	0.0128209	yes	down
	Solyc12g009560.2	Solyc12g009560.2	EIN3-binding F-box protein 1	2.625	1.39222	0.0105876	0.0457736	yes	up
	Solyc12g009820.2	Solyc12g009820.2	Monogalactosyldiacylglycerol synthase (AHRD V3.3 *** G7JGJ5_MEDTR)	2.48	1.31022	0.000184584	0.00156114	yes	up
	Solyc12g010120.2	Solyc12g010120.2	Reticulon-like protein (AHRD V3.3 *** K4DC99_SOLLC)	0.447	-1.16191	3.26481e-11	1.06377e-09	yes	down
	Solyc12g010430.1	Solyc12g010430.1	LOW QUALITY:NHL domain protein (AHRD V3.3 --* AT3G01430.1)	2.228	1.15589	2.74343e-07	4.67496e-06	yes	up
	Solyc12g010910.2	Solyc12g010910.2	alpha/beta-Hydrolases superfamily protein (AHRD V3.3 *** AT2G42690.1)	0.37	-1.4327	1.0779e-29	1.87033e-27	yes	down
	Solyc12g010980.2	Solyc12g010980.2	HXXXD-type acyl-transferase family protein (AHRD V3.3 *** AT3G26040.1)	2.405	1.26616	0.0115099	0.0490719	yes	up
	Solyc12g011020.2	Solyc12g011020.2	Haloacid dehalogenase superfamily protein (AHRD V3.3 *** I7AYD7_PHAVU)	0.492	-1.02351	0.000256874	0.00207848	yes	down
	Solyc12g011030.2	Solyc12g011030.2	xyloglucan endotransglucosylase-hydrolase 9	0.161	-2.63271	0.00062179	0.00441227	yes	down
	Solyc12g011280.2	Solyc12g011280.2	Chlorophyll a-b binding protein, chloroplastic (AHRD V3.3 *** K4DCL4_SOLLC)	9.072	3.1814	1.2712e-33	2.80731e-31	yes	up
	Solyc12g011440.2	Solyc12g011440.2	60S ribosomal protein L18a-like protein (AHRD V3.3 *** A0A199VD98_ANACO)	2.349	1.23201	1.0155e-09	2.61815e-08	yes	up
	Solyc12g011450.2	Solyc12g011450.2	Chlorophyll a-b binding protein, chloroplastic (AHRD V3.3 *** M1AG46_SOLTU)	16.987	4.08632	7.93763e-88	6.19787e-85	yes	up
	Solyc12g013620.2	Solyc12g013620.2	jasmonic acid 2	2.037	1.02645	0.00076973	0.00528869	yes	up
	Solyc12g013710.2	Solyc12g013710.2	light dependent NADH:protochlorophyllide oxidoreductase 1	44.988	5.49146	4.37834e-27	6.51181e-25	yes	up
	Solyc12g013830.2	Solyc12g013830.2	Metallothionein (AHRD V3.3 -** B8YM44_SOLNI)	3.701	1.88786	0.000589029	0.00421399	yes	up
	Solyc12g013840.2	Solyc12g013840.2	SPA1-related 3 (AHRD V3.3 *** AT3G15354.3)	0.397	-1.33339	8.14491e-17	5.03028e-15	yes	down
	Solyc12g013850.2	Solyc12g013850.2	Core-2/I-branching beta-1,6-N-acetylglucosaminyltransferase family protein (AHRD V3.3 *** F4JIW2_ARATH)	0.47	-1.08934	0.0106168	0.0458726	yes	down
	Solyc12g013900.2	Solyc12g013900.2	CT099 (AHRD V3.3 *** Q30GX0_SOLPI)	2.473	1.30632	4.47129e-10	1.22195e-08	yes	up
	Solyc12g014050.2	Solyc12g014050.2	Zinc binding dehydrogenase, putative (AHRD V3.3 *** B9RX93_RICCO)	0.46	-1.11987	8.00547e-16	4.43098e-14	yes	down
	Solyc12g014140.2	Solyc12g014140.2	SlTCP3	2.402	1.26427	1.57293e-12	6.18507e-11	yes	up
	Solyc12g014410.2	Solyc12g014410.2	Ribonuclease 3-like protein 2 (AHRD V3.3 *** A0A061F5X1_THECC)	0.494	-1.01671	5.16801e-08	1.00972e-06	yes	down
	Solyc12g015820.1	Solyc12g015820.1	SufE-like protein, chloroplastic (AHRD V3.3 *-* A0A0B0P063_GOSAR)	0.01	-6.68533	0.000187204	0.00158025	yes	down
	Solyc12g015880.2	Solyc12g015880.2	Heat shock protein 90-1	2.571	1.36206	1.68441e-19	1.2967e-17	yes	up
	Solyc12g017460.1	Solyc12g017460.1	GDSL esterase/lipase (AHRD V3.3 *** A0A199UFA2_ANACO)	0.39	-1.35984	4.82431e-10	1.30365e-08	yes	down
	Solyc12g019550.2	Solyc12g019550.2	Lipase maturation factor 2 (AHRD V3.3 *** A0A1D1ZBR5_9ARAE)	2.177	1.12204	1.01339e-05	0.000121136	yes	up
	Solyc12g019570.2	Solyc12g019570.2	Serine carboxypeptidase, putative (AHRD V3.3 *** B9R6Y3_RICCO)	0.469	-1.09201	1.70401e-07	3.02884e-06	yes	down
	Solyc12g021365.1	Solyc12g021365.1	Protein ApaG (AHRD V3.3 *** A0A1D1XPX2_9ARAE)	0.453	-1.14396	2.70853e-24	3.27653e-22	yes	down
	Solyc12g035500.2	Solyc12g035500.2	Endoplasmic reticulum metallopeptidase 1 (AHRD V3.3 *** W9S320_9ROSA)	0.491	-1.02673	3.41276e-10	9.54132e-09	yes	down
	Solyc12g036160.2	Solyc12g036160.2	ABC transporter family protein (AHRD V3.3 *** A0A097P9R5_HEVBR)	0.376	-1.41122	1.45399e-15	7.84901e-14	yes	down
	Solyc12g036170.2	Solyc12g036170.2	Photosynthetic NDH subcomplex B 4 (AHRD V3.3 *** A0A0F7GZK7_PELHO)	0.491	-1.02659	3.041e-09	7.30608e-08	yes	down
	Solyc12g036325.1	Solyc12g036325.1	Protein kinase family protein (AHRD V3.3 *** AT5G38210.3)	0.414	-1.27369	0.00965267	0.0424023	yes	down
	Solyc12g036380.1	Solyc12g036380.1	WRKY DNA-binding protein 31 (AHRD V3.3 --* AT4G22070.4)	0.374	-1.41741	1.66639e-06	2.41273e-05	yes	down
	Solyc12g037930.2	Solyc12g037930.2	zinc finger (Ran-binding) family protein (AHRD V3.3 --* AT5G17790.1)	0.383	-1.38339	2.87047e-08	5.85967e-07	yes	down
	Solyc12g038350.2	Solyc12g038350.2	UDP-glucose 6-dehydrogenase 1 (AHRD V3.3 --* UGDH1_SOYBN)	2.099	1.06989	8.32187e-05	0.000779191	yes	up
	Solyc12g040790.2	Solyc12g040790.2	Phosphoethanolamine N-methyltransferase (AHRD V3.3 *** A0A075BJJ7_LYCBA)	3.298	1.72153	1.08395e-18	7.84716e-17	yes	up
	Solyc12g042520.2	Solyc12g042520.2	Gibberellin-regulated family protein (AHRD V3.3 *** AT2G39540.1)	0.288	-1.79357	0.000774214	0.00531577	yes	down
	Solyc12g042600.2	Solyc12g042600.2	Glycosyltransferase (AHRD V3.3 *** K4DF51_SOLLC)	0.431	-1.21516	2.57164e-15	1.36466e-13	yes	down
	Solyc12g042910.2	Solyc12g042910.2	Cryptochrome-1 (AHRD V3.3 *** A0A151SGR1_CAJCA)	0.454	-1.13899	0.000161554	0.00139386	yes	down
	Solyc12g044250.2	Solyc12g044250.2	Glyoxylate reductase (AHRD V3.3 *** A0A0B0MTB0_GOSAR)	0.291	-1.77899	1.48552e-05	0.000170042	yes	down
	Solyc12g044280.2	Solyc12g044280.2	Photosystem I reaction center subunit VI (AHRD V3.3 *** B7FN63_MEDTR)	2.433	1.28295	1.91187e-06	2.7302e-05	yes	up
	Solyc12g044290.2	Solyc12g044290.2	Malonate--CoA ligase (AHRD V3.3 *-* AAE13_ARATH)	2.826	1.49862	0.000383304	0.00292298	yes	up
	Solyc12g044450.2	Solyc12g044450.2	Trichome birefringence-like protein (AHRD V3.3 *** G7IKB9_MEDTR)	0.302	-1.72893	0.000602918	0.00430209	yes	down
	Solyc12g044630.2	Solyc12g044630.2	Profilin (AHRD V3.3 *** M1CJS2_SOLTU)	0.304	-1.71583	0.00387809	0.0204404	yes	down
	Solyc12g045030.2	Solyc12g045030.2	NAD(P)-binding Rossmann-fold superfamily protein (AHRD V3.3 *** AT3G55310.1)	2.209	1.14319	2.81505e-07	4.77837e-06	yes	up
	Solyc12g049350.2	Solyc12g049350.2	R2R3MYB transcription factor 11	0.165	-2.59834	1.1619e-11	4.01305e-10	yes	down
	Solyc12g049400.2	Solyc12g049400.2	Jasmonate-zim-domain protein (AHRD V3.3 *** A0A167V6B0_CAMSI)	2.268	1.18172	0.00895518	0.0399402	yes	up
	Solyc12g049617.1	Solyc12g049617.1	Glycosyltransferase (AHRD V3.3 *-* A0A0V0I634_SOLCH)	2.063	1.04503	1.84098e-07	3.24329e-06	yes	up
	Solyc12g055810.1	Solyc12g055810.1	P-loop containing nucleoside triphosphate hydrolases superfamily protein (AHRD V3.3 *** AT5G57480.1)	0.17	-2.55703	3.62263e-07	6.00011e-06	yes	down
	Solyc12g055920.2	Solyc12g055920.2	Calcineurin B, putative (AHRD V3.3 *** B9RCU6_RICCO)	0.171	-2.55169	1.10828e-16	6.76824e-15	yes	down
	Solyc12g056040.1	Solyc12g056040.1	LOW QUALITY:Calcium-dependent lipid-binding (CaLB domain) family protein (AHRD V3.3 --* AT1G04540.1)	0.102	-3.28694	0.002089	0.0123105	yes	down
	Solyc12g056150.2	Solyc12g056150.2	Acyl-coenzyme A:6-aminopenicillanic-acid-acyltransferase form (AHRD V3.3 *** A0A1D1Y4A8_9ARAE)	0.432	-1.21099	3.38565e-12	1.261e-10	yes	down
	Solyc12g056400.2	Solyc12g056400.2	RING/U-box superfamily protein (AHRD V3.3 *** AT3G61180.1)	2.077	1.05442	6.61504e-13	2.73392e-11	yes	up
	Solyc12g056410.2	Solyc12g056410.2	F-box protein PP2-A13 (AHRD V3.3 *** P2A13_ARATH)	4.26	2.09095	1.60252e-26	2.27505e-24	yes	up
	Solyc12g056540.1	Solyc12g056540.1	Histone H3 (AHRD V3.3 *** K4DFY5_SOLLC)	4.388	2.13364	2.40193e-05	0.000258051	yes	up
	Solyc12g056620.2	Solyc12g056620.2	Photosystem II 22 kDa, chloroplastic (AHRD V3.3 *** A0A0B0NSB2_GOSAR)	0.245	-2.02852	4.57294e-08	9.03145e-07	yes	down
	Solyc12g057075.1	Solyc12g057075.1	Purine permease-like protein (AHRD V3.3 *-* G7J4H5_MEDTR)	5.443	2.44431	1.21388e-23	1.32695e-21	yes	up
	Solyc12g057077.1	Solyc12g057077.1	Zinc-finger domain of monoamine-oxidase A repressor R1 protein (AHRD V3.3 --* AT5G38690.2)	2.832	1.50164	0.000603871	0.00430327	yes	up
	Solyc12g057110.2	Solyc12g057110.2	14-3-3 protein	3.012	1.5905	6.17826e-30	1.09817e-27	yes	up
	Solyc12g057160.1	Solyc12g057160.1	Arabinogalactan protein (AHRD V3.3 *** A0A140JWN5_TOBAC)	0.184	-2.44577	1.70065e-05	0.00019136	yes	down
	Solyc12g062800.1	Solyc12g062800.1	SCAR family protein (AHRD V3.3 --* AT2G34150.5)	0.359	-1.47633	1.9388e-09	4.78961e-08	yes	down
	Solyc12g087860.2	Solyc12g087860.2	RING/U-box superfamily protein, putative (AHRD V3.3 *** A0A061FLH6_THECC)	10.433	3.38303	7.32099e-06	9.06849e-05	yes	up
	Solyc12g087960.2	Solyc12g087960.2	Ribosomal RNA small subunit methyltransferase A (AHRD V3.3 *** A0A0B0NTG7_GOSAR)	0.198	-2.33455	6.31462e-39	1.58686e-36	yes	down
	Solyc12g087980.2	Solyc12g087980.2	HXXXD-type acyl-transferase family protein, putative (AHRD V3.3 *** A0A061FEX2_THECC)	2.069	1.04906	0.00363093	0.0193475	yes	up
	Solyc12g088170.2	Solyc12g088170.2	HXXXD-type acyl-transferase family protein, putative (AHRD V3.3 *** A0A061E8Z9_THECC)	0.077	-3.69461	1.75354e-05	0.000196301	yes	down
	Solyc12g088240.2	Solyc12g088240.2	Cellulose synthase-like protein (AHRD V3.3 *** L0ASJ1_POPTO)	0.014	-6.14432	0.000103372	0.00094562	yes	down
	Solyc12g088700.1	Solyc12g088700.1	Glycosyltransferase (AHRD V3.3 *** M1B8Y5_SOLTU)	0.391	-1.35473	1.3136e-08	2.83786e-07	yes	down
	Solyc12g089110.1	Solyc12g089110.1	dolichyl-diphosphooligosaccharide-protein glycosyltransferase subunit (AHRD V3.3 --* AT3G09455.2)	2.628	1.39385	0.00980209	0.0429293	yes	up
	Solyc12g089143.1	Solyc12g089143.1	shaggy-like kinase 42 (AHRD V3.3 --* AT1G57870.4)	2.177	1.12217	1.22676e-21	1.1511e-19	yes	up
	Solyc12g089220.2	Solyc12g089220.2	Bifunctional nuclease 1 (AHRD V3.3 *** BBD1_ARATH)	2.624	1.39151	1.15944e-11	4.01089e-10	yes	up
	Solyc12g089240.2	Solyc12g089240.2	Zinc finger, B-box (AHRD V3.3 *** A0A103XBE6_CYNCS)	4.264	2.09218	6.52436e-09	1.48585e-07	yes	up
	Solyc12g094440.2	Solyc12g094440.2	High mobility group family (AHRD V3.3 *** E5GCD0_CUCME)	0.034	-4.8968	5.81101e-08	1.1283e-06	yes	down
	Solyc12g094460.2	Solyc12g094460.2	L-ascorbate oxidase like (AHRD V3.3 *** A0A0B2RKV6_GLYSO)	0.159	-2.65593	0.0003811	0.00291233	yes	down
	Solyc12g094500.2	Solyc12g094500.2	Alcohol dehydrogenase, putative (AHRD V3.3 *** B9R8J1_RICCO)	2.204	1.1399	4.47447e-16	2.54754e-14	yes	up
	Solyc12g094540.1	Solyc12g094540.1	LOW QUALITY:Werner Syndrome-like exonuclease (AHRD V3.3 *** W9SHV7_9ROSA)	0.403	-1.30995	0.00286854	0.016011	yes	down
	Solyc12g094610.2	Solyc12g094610.2	U-box domain-containing 15-like protein (AHRD V3.3 *** A0A0B0PZ68_GOSAR)	3.25	1.70056	0.000275519	0.00220566	yes	up
	Solyc12g094620.2	Solyc12g094620.2	catalase	3.615	1.85387	1.98577e-25	2.6312e-23	yes	up
	Solyc12g094635.1	Solyc12g094635.1	Galactose oxidase/kelch repeat superfamily protein (AHRD V3.3 --* AT1G16250.2)	0.28	-1.8356	1.02952e-10	3.14802e-09	yes	down
	Solyc12g094640.2	Solyc12g094640.2	Glyceraldehyde-3-phosphate dehydrogenase (AHRD V3.3 *** K4DH36_SOLLC)	0.172	-2.53575	2.32136e-39	6.11469e-37	yes	down
	Solyc12g095750.2	Solyc12g095750.2	Auxin efflux carrier family protein, putative (AHRD V3.3 *** A0A061FMX0_THECC)	0.177	-2.49845	4.1244e-14	1.92264e-12	yes	down
	Solyc12g096320.2	Solyc12g096320.2	Gamma-glutamylcyclotransferase (AHRD V3.3 *** K4DHA5_SOLLC)	2.387	1.25508	2.49123e-07	4.27518e-06	yes	up
	Solyc12g096350.2	Solyc12g096350.2	WRKY transcription factor 10	2.035	1.02487	0.0065595	0.0311558	yes	up
	Solyc12g096480.1	Solyc12g096480.1	Glutamine dumper 4, putative (AHRD V3.3 *** A0A061GHE4_THECC)	5.804	2.53703	0.00874027	0.0391575	yes	up
	Solyc12g096490.1	Solyc12g096490.1	Glutamine dumper 4, putative (AHRD V3.3 *** A0A061GHE4_THECC)	4.27	2.0941	8.1364e-07	1.25803e-05	yes	up
	Solyc12g096500.2	Solyc12g096500.2	CONSTANS-like protein (AHRD V3.3 *** Q0MQL9_SOLTU)	2.082	1.05774	1.23165e-10	3.71414e-09	yes	up
	Solyc12g096550.2	Solyc12g096550.2	Pheophorbide a oxygenase (AHRD V3.3 *** A0A103XQM0_CYNCS)	2.067	1.04783	5.18157e-10	1.38829e-08	yes	up
	Solyc12g096570.1	Solyc12g096570.1	ARGOS (AHRD V3.3 *** C7SFP7_SOLLC)	10.235	3.35542	0.000576418	0.00413594	yes	up
	Solyc12g096660.2	Solyc12g096660.2	Type II inositol 5-phosphatase, putative (AHRD V3.3 *** B9RM01_RICCO)	0.337	-1.57113	1.6414e-05	0.000185457	yes	down
	Solyc12g096810.2	Solyc12g096810.2	LETM1 and EF-hand domain-containing protein 1 (AHRD V3.3 *** A0A061EI71_THECC)	0.361	-1.47153	5.05111e-07	8.06076e-06	yes	down
	Solyc12g096920.1	Solyc12g096920.1	Disease resistance protein (CC-NBS-LRR class) family protein (AHRD V3.3 *** G7IID2_MEDTR)	2.669	1.41647	0.000257446	0.00208156	yes	up
	Solyc12g097010.1	Solyc12g097010.1	disease resistance protein (TIR-NBS-LRR class) (AHRD V3.3 *** AT5G17680.1)	0.407	-1.29779	8.01583e-07	1.24203e-05	yes	down
	Solyc12g098590.2	Solyc12g098590.2	Glycosyltransferase (AHRD V3.3 *** K4DHN2_SOLLC)	0.079	-3.65572	5.57711e-07	8.84209e-06	yes	down
	Solyc12g098900.2	Solyc12g098900.2	Late embryogenesis abundant protein (AHRD V3.3 *** J7F2C7_CAMSI)	9.297	3.21671	0.000173872	0.00148375	yes	up
	Solyc12g098910.2	Solyc12g098910.2	Non-specific serine/threonine protein kinase (AHRD V3.3 *** K4DHR4_SOLLC)	2.658	1.41061	1.62833e-08	3.45297e-07	yes	up
	Solyc12g099600.2	Solyc12g099600.2	Protein phosphatase 2C family protein (AHRD V3.3 *** AT3G16560.4)	3.349	1.74391	8.49172e-20	6.75107e-18	yes	up
	Solyc12g099840.1	Solyc12g099840.1	Pentatricopeptide repeat-containing protein (AHRD V3.3 *** A0A118K338_CYNCS)	0.224	-2.16124	0.000216822	0.00179017	yes	down
	Solyc12g099930.2	Solyc12g099930.2	alanine:glyoxylate aminotransferase (AHRD V3.3 *** AT2G13360.3)	0.256	-1.96597	5.42705e-31	1.02286e-28	yes	down
	Solyc12g099940.2	Solyc12g099940.2	Acyl-CoA N-acyltransferase (AHRD V3.3 *** A0A103YFJ4_CYNCS)	0.305	-1.71469	9.06947e-25	1.13957e-22	yes	down
	Solyc12g100120.2	Solyc12g100120.2	DUF1680 domain protein (AHRD V3.3 *** G7JCI1_MEDTR)	2.836	1.50399	2.31785e-28	3.72611e-26	yes	up
	Solyc12g100150.2	Solyc12g100150.2	LOB domain-containing protein, putative (AHRD V3.3 *** B9RI26_RICCO)	0.337	-1.56889	0.00298216	0.0165479	yes	down
H_vs_V	Solyc00g005000.3	Solyc00g005000.3	Eukaryotic aspartyl protease family protein (AHRD V3.3 *** AT3G20015.1)	32.68	5.03033	0.00905449	0.0235433	yes	up
	Solyc00g005040.3	Solyc00g005040.3	Potassium channel (AHRD V3.3 *-* D0EM91_9ROSI)	2.304	1.20408	8.15743e-06	3.94987e-05	yes	up
	Solyc00g005094.1	Solyc00g005094.1	Glucose-6-phosphate 1-dehydrogenase 3, chloroplastic (AHRD V3.3 --* G6PD3_ARATH)	4.418	2.14332	4.34687e-19	8.6148e-18	yes	up
	Solyc00g006805.1	Solyc00g006805.1	AMP-dependent synthetase and ligase family protein (AHRD V3.3 --* AT4G05160.1)	0.255	-1.97335	1.38586e-17	2.44044e-16	yes	down
	Solyc00g006820.3	Solyc00g006820.3	Major facilitator superfamily protein (AHRD V3.3 *** A0A097PNX1_SOLLC)	0.2	-2.32297	3.91502e-38	2.4502e-36	yes	down
	Solyc00g007220.3	Solyc00g007220.3	RING/U-box superfamily protein (AHRD V3.3 *** AT1G20823.1)	0.325	-1.62118	0.00481603	0.01351	yes	down
	Solyc00g007300.3	Solyc00g007300.3	Leucine-rich repeat-containing protein, putative (AHRD V3.3 *** B9T2K7_RICCO)	0.484	-1.04657	2.36279e-10	2.10333e-09	yes	down
	Solyc00g009120.3	Solyc00g009120.3	Short-chain dehydrogenase/reductase family protein (AHRD V3.3 *** D7LXC9_ARALL)	0.401	-1.31928	2.49853e-05	0.000112516	yes	down
	Solyc00g009140.3	Solyc00g009140.3	NAD(P)-binding Rossmann-fold superfamily protein (AHRD V3.3 *** AT4G09750.1)	0.332	-1.5906	2.48125e-15	3.60044e-14	yes	down
	Solyc00g024150.3	Solyc00g024150.3	Transcriptional coactivator/pterin dehydratase (AHRD V3.3 *** AT5G51110.1)	0.369	-1.43964	2.82324e-37	1.71007e-35	yes	down
	Solyc00g049520.2	Solyc00g049520.2	LOW QUALITY:NAC domain protein 13 (AHRD V3.3 --* AT1G32870.2)	0.449	-1.15514	0.000175444	0.000676303	yes	down
	Solyc00g050430.3	Solyc00g050430.3	bHLH transcription factor 073	0.069	-3.84838	8.25357e-48	8.03763e-46	yes	down
	Solyc00g071180.3	Solyc00g071180.3	multicystatin	0.051	-4.28093	8.98934e-09	6.70063e-08	yes	down
	Solyc00g075035.1	Solyc00g075035.1	Pollen Ole e 1 allergen/extensin (AHRD V3.3 *-* A0A103YFY3_CYNCS)	0.029	-5.12536	1.38632e-06	7.61884e-06	yes	down
	Solyc00g091170.3	Solyc00g091170.3	P-loop containing nucleoside triphosphate hydrolases superfamily protein (AHRD V3.3 *** A0A061DYZ4_THECC)	0.385	-1.37538	1.15289e-16	1.87391e-15	yes	down
	Solyc00g128875.1	Solyc00g128875.1	LOW QUALITY:sodium hydrogen exchanger 4 (AHRD V3.3 --* AT3G06370.1)	0.053	-4.22761	1.94517e-07	1.20469e-06	yes	down
	Solyc00g136560.3	Solyc00g136560.3	Alkyl transferase (AHRD V3.3 *** K7X479_SOLLC)	3.381	1.75749	1.99666e-06	1.07125e-05	yes	up
	Solyc00g156980.3	Solyc00g156980.3	Glucose-methanol-choline (GMC) oxidoreductase family protein (AHRD V3.3 *-* AT1G72970.2)	0.018	-5.80991	9.53839e-14	1.1893e-12	yes	down
	Solyc00g157087.1	Solyc00g157087.1	Proteinase inhibitor II (AHRD V3.3 *-* B3F0C1_TOBAC)	16.225	4.0201	0.00194006	0.00600269	yes	up
	Solyc00g170200.1	Solyc00g170200.1	LOW QUALITY:Sigma factor sigB regulation protein rsbQ (AHRD V3.3 *** A0A0B2Q4V2_GLYSO)	0.15	-2.73296	1.88615e-25	5.63673e-24	yes	down
	Solyc00g171810.3	Solyc00g171810.3	ATP synthase subunit a (AHRD V3.3 *** A0A075VV97_CAPAN)	4.472	2.16102	0.000322437	0.00117935	yes	up
	Solyc00g174330.3	Solyc00g174330.3	Pathogenesis-related protein 1 (AHRD V3.3 *-* Q75QH2_CAPCH)	990.413	9.95189	1.04101e-08	7.69115e-08	yes	up
	Solyc00g174340.2	Solyc00g174340.2	Pathogenesis-related protein 1 (AHRD V3.3 *** Q75QH2_CAPCH)	48.431	5.59785	3.63475e-08	2.48246e-07	yes	up
	Solyc00g188857.1	Solyc00g188857.1	Auxin response factor (AHRD V3.3 *-* E0AD21_SOLLC)	2.01	1.00751	1.22777e-12	1.3631e-11	yes	up
	Solyc00g201160.3	Solyc00g201160.3	Serine/threonine-protein kinase (AHRD V3.3 *-* K4BUH3_SOLLC)	4.482	2.16413	8.57979e-28	3.00999e-26	yes	up
	Solyc00g233480.1	Solyc00g233480.1	ABC transporter (AHRD V3.3 *-* H1A8M9_DIOKA)	12.514	3.64552	1.12586e-12	1.25923e-11	yes	up
	Solyc00g282510.2	Solyc00g282510.2	Phenylalanine ammonia-lyase (AHRD V3.3 *** PAL1_TOBAC)	11.011	3.46084	6.93082e-06	3.39376e-05	yes	up
	Solyc00g289230.2	Solyc00g289230.2	Serine/threonine-protein kinase (AHRD V3.3 *** M1AFX4_SOLTU)	2.91	1.54124	1.23184e-15	1.85416e-14	yes	up
	Solyc00g322635.1	Solyc00g322635.1	MLP-like protein 28 (AHRD V3.3 *** AT1G70830.2)	0.026	-5.28187	2.95901e-51	3.29324e-49	yes	down
	Solyc01g005040.3	Solyc01g005040.3	CASP-like protein (AHRD V3.3 *** K4AS71_SOLLC)	4.206	2.07248	3.11532e-07	1.87442e-06	yes	up
	Solyc01g005150.3	Solyc01g005150.3	Cytochrome B561 family protein (AHRD V3.3 *** B9HJJ7_POPTR)	2.304	1.2044	0.00222348	0.00677936	yes	up
	Solyc01g005280.3	Solyc01g005280.3	Sec14p-like phosphatidylinositol transfer family protein (AHRD V3.3 *** AT1G14820.3)	0.153	-2.71067	4.01411e-05	0.000173471	yes	down
	Solyc01g005290.3	Solyc01g005290.3	Sec14p-like phosphatidylinositol transfer family protein (AHRD V3.3 *-* AT1G14820.3)	0.415	-1.26763	1.51516e-08	1.09123e-07	yes	down
	Solyc01g005400.3	Solyc01g005400.3	Caleosin-related family protein (AHRD V3.3 *** AT1G70670.1)	0.364	-1.45727	7.39459e-06	3.60289e-05	yes	down
	Solyc01g005520.3	Solyc01g005520.3	Tetratricopeptide repeat containing protein (AHRD V3.3 *** M4Q9V8_TRIMO)	0.353	-1.50272	6.75057e-47	6.35481e-45	yes	down
	Solyc01g005530.3	Solyc01g005530.3	nuclear polyadenylated RNA-binding protein (AHRD V3.3 *** AT3G13480.2)	0.444	-1.17047	5.22933e-15	7.41659e-14	yes	down
	Solyc01g005540.3	Solyc01g005540.3	Lysine--tRNA ligase (AHRD V3.3 *** K4ASC0_SOLLC)	0.393	-1.34637	9.07189e-30	3.61484e-28	yes	down
	Solyc01g005590.2	Solyc01g005590.2	Arabinogalactan peptide 14 (AHRD V3.3 *** A0A151TQT2_CAJCA)	0.373	-1.42234	5.26473e-07	3.0672e-06	yes	down
	Solyc01g005730.3	Solyc01g005730.3	Leucine-rich repeat receptor-like protein kinase family protein (AHRD V3.3 *** AT4G08850.1)	2.956	1.56347	1.35592e-19	2.75488e-18	yes	up
	Solyc01g005755.1	Solyc01g005755.1	Leucine-rich repeat receptor-like protein kinase family protein (AHRD V3.3 *-* AT2G33170.2)	5.386	2.42931	2.72802e-11	2.66815e-10	yes	up
	Solyc01g005760.3	Solyc01g005760.3	Leucine-rich repeat receptor-like protein kinase family protein (AHRD V3.3 *** AT4G26540.1)	3.244	1.69776	3.97916e-10	3.46466e-09	yes	up
	Solyc01g005800.3	Solyc01g005800.3	calmodulin-binding family protein (AHRD V3.3 *** AT3G13600.2)	0.291	-1.77956	0.0149296	0.0363552	yes	down
	Solyc01g005920.2	Solyc01g005920.2	Amino acid transporter, putative (AHRD V3.3 *** B9SM54_RICCO)	2.128	1.0897	9.21817e-06	4.43017e-05	yes	up
	Solyc01g005980.3	Solyc01g005980.3	transmembrane protein, putative (Protein of unknown function, DUF538) (AHRD V3.3 *** AT5G19860.1)	2.001	1.00054	2.25445e-05	0.000101992	yes	up
	Solyc01g005990.3	Solyc01g005990.3	Lipid transfer protein (AHRD V3.3 *** A0A072TPI6_MEDTR)	0.202	-2.30598	3.47678e-61	5.73364e-59	yes	down
	Solyc01g006240.3	Solyc01g006240.3	Mannose-binding lectin superfamily protein (AHRD V3.3 *** AT1G05760.2)	2.982	1.5763	8.53424e-07	4.82277e-06	yes	up
	Solyc01g006300.3	Solyc01g006300.3	LECEVI1A	9.777	3.28941	1.77121e-67	3.51026e-65	yes	up
	Solyc01g006320.3	Solyc01g006320.3	Late embryogenesis abundant (LEA) hydroxyproline-rich glycoprotein family (AHRD V3.3 *** AT3G20600.1)	0.433	-1.2083	7.41689e-09	5.59873e-08	yes	down
	Solyc01g006330.3	Solyc01g006330.3	Plastid-lipid associated protein PAP / fibrillin family protein (AHRD V3.3 *** AT1G51110.1)	0.248	-2.01164	4.38668e-31	1.9207e-29	yes	down
	Solyc01g006380.2	Solyc01g006380.2	U-box domain-containing protein (AHRD V3.3 *** B6V8G2_HELAN)	0.218	-2.19911	7.77778e-06	3.77575e-05	yes	down
	Solyc01g006430.3	Solyc01g006430.3	Fatty acid desaturase (AHRD V3.3 *** M4QSE6_9ERIC)	2.375	1.2482	3.10933e-10	2.73662e-09	yes	up
	Solyc01g006540.3	Solyc01g006540.3	lipoxygenase C	0.382	-1.38659	4.54661e-07	2.67365e-06	yes	down
	Solyc01g006545.1	Solyc01g006545.1	Leucine-rich repeat receptor-like protein kinase family protein (AHRD V3.3 *-* AT3G24240.1)	13.249	3.72777	3.34984e-41	2.44929e-39	yes	up
	Solyc01g006650.2	Solyc01g006650.2	ETHYLENE INSENSITIVE 3-like 3 protein (AHRD V3.3 *** A0A0B2RCL4_GLYSO)	2.171	1.11863	1.41318e-05	6.5926e-05	yes	up
	Solyc01g006670.2	Solyc01g006670.2	Glycosyltransferase (AHRD V3.3 *** K4D910_SOLLC)	3.68	1.87981	1.94258e-17	3.36828e-16	yes	up
	Solyc01g006690.3	Solyc01g006690.3	DNA double-strand break repair rad50 ATPase (AHRD V3.3 *** A0A061GZ54_THECC)	0.35	-1.51572	1.96131e-31	8.74001e-30	yes	down
	Solyc01g006820.2	Solyc01g006820.2	LOW QUALITY:basic helix-loop-helix (bHLH) DNA-binding superfamily protein (AHRD V3.3 --* AT5G57150.5)	0.356	-1.48867	0.00255588	0.00767477	yes	down
	Solyc01g006825.1	Solyc01g006825.1	Fasciclin-like arabinogalactan protein 17 (AHRD V3.3 *** FLA17_ARATH)	0.398	-1.32883	7.44434e-24	2.03867e-22	yes	down
	Solyc01g006830.3	Solyc01g006830.3	TPX2 (targeting protein for Xklp2) protein family (AHRD V3.3 *** AT2G35880.3)	0.498	-1.00552	7.59882e-17	1.25589e-15	yes	down
	Solyc01g006950.3	Solyc01g006950.3	Syntaxin, putative (AHRD V3.3 *** B9SDJ9_RICCO)	5.247	2.39145	5.90979e-07	3.42359e-06	yes	up
	Solyc01g007010.2	Solyc01g007010.2	U-box domain-containing family protein (AHRD V3.3 *** B9P691_POPTR)	0.235	-2.08954	3.4309e-11	3.31541e-10	yes	down
	Solyc01g007050.2	Solyc01g007050.2	U-box domain-containing family protein (AHRD V3.3 *** B9IIL0_POPTR)	11.113	3.47412	0.0146983	0.035854	yes	up
	Solyc01g007110.3	Solyc01g007110.3	NC domain-containing protein-like protein (AHRD V3.3 *** AT5G06370.1)	2.091	1.06393	3.24123e-11	3.14054e-10	yes	up
	Solyc01g007190.3	Solyc01g007190.3	LOW QUALITY:UvrABC system protein A (AHRD V3.3 *** A0A1D1YSC2_9ARAE)	0.414	-1.2707	1.45212e-05	6.76032e-05	yes	down
	Solyc01g007200.2	Solyc01g007200.2	LOW QUALITY:Integrase-type DNA-binding superfamily protein (AHRD V3.3 -** AT1G72360.3)	0.039	-4.67865	0.000371768	0.00134004	yes	down
	Solyc01g007260.3	Solyc01g007260.3	Double Clp-N motif-containing P-loop nucleoside triphosphate hydrolases superfamily protein (AHRD V3.3 *** A0A061ETP2_THECC)	3.147	1.65375	1.23306e-25	3.74443e-24	yes	up
	Solyc01g007750.3	Solyc01g007750.3	Mitochondrial transcription termination factor family protein (AHRD V3.3 *** AT2G36000.1)	0.411	-1.28175	4.55038e-11	4.34884e-10	yes	down
	Solyc01g007800.3	Solyc01g007800.3	ovate family protein 2	0.248	-2.01273	0.00830436	0.0218328	yes	down
	Solyc01g007810.1	Solyc01g007810.1	LOW QUALITY:ovate family protein 3	0.023	-5.45997	6.83678e-16	1.04934e-14	yes	down
	Solyc01g007890.2	Solyc01g007890.2	Zinc finger protein, putative (AHRD V3.3 *-* B9S7A8_RICCO)	0.3	-1.73555	1.88078e-38	1.20375e-36	yes	down
	Solyc01g007960.3	Solyc01g007960.3	Kinase family protein (AHRD V3.3 *** B9HTV7_POPTR)	15.302	3.93563	4.61394e-12	4.82382e-11	yes	up
	Solyc01g007990.3	Solyc01g007990.3	Kinase family protein (AHRD V3.3 *** U5G1A9_POPTR)	2.044	1.03143	1.23447e-11	1.24566e-10	yes	up
	Solyc01g008030.3	Solyc01g008030.3	Methionine sulfoxide reductase (AHRD V3.3 --* H2ESC5_MORAL)	25.997	4.70026	0.00531585	0.0147309	yes	up
	Solyc01g008130.3	Solyc01g008130.3	electron protein, putative (Protein of unknown function, DUF547) (AHRD V3.3 *-* AT1G43020.1)	2.363	1.2409	1.0552e-07	6.77692e-07	yes	up
	Solyc01g008497.1	Solyc01g008497.1	Receptor-like kinase (AHRD V3.3 *** G7I982_MEDTR)	6.418	2.68217	8.94657e-18	1.58907e-16	yes	up
	Solyc01g008500.3	Solyc01g008500.3	Receptor-like protein kinase (AHRD V3.3 *** A0A061EYK6_THECC)	3.013	1.59138	0.00456638	0.0128864	yes	up
	Solyc01g008620.3	Solyc01g008620.3	Beta-1,3-glucanase (AHRD V3.3 *** Q9SYX6_TOBAC)	51.612	5.68963	5.90687e-16	9.10327e-15	yes	up
	Solyc01g008800.2	Solyc01g008800.2	disease resistance protein (TIR-NBS-LRR class) (AHRD V3.3 *** AT5G17680.1)	2.089	1.06283	1.19825e-20	2.63603e-19	yes	up
	Solyc01g008850.3	Solyc01g008850.3	Non-specific serine/threonine protein kinase (AHRD V3.3 *** A0A0V0IV59_SOLCH)	2.647	1.40431	1.30131e-10	1.19417e-09	yes	up
	Solyc01g008925.1	Solyc01g008925.1	NAD(P)-binding Rossmann-fold superfamily protein (AHRD V3.3 *-* AT4G31530.2)	0.484	-1.04736	8.44218e-16	1.28701e-14	yes	down
	Solyc01g008930.4	Solyc01g008930.4	AUREA phytochromobilin synthase	0.323	-1.62883	1.21861e-30	5.17518e-29	yes	down
	Solyc01g008940.2	Solyc01g008940.2	LOW QUALITY:ATPase E1-E2 type family protein / haloacid dehalogenase-like hydrolase family protein (AHRD V3.3 --* AT1G54280.3)	0.364	-1.45911	0.000270214	0.00100642	yes	down
	Solyc01g009040.3	Solyc01g009040.3	cyclinB1_4	2.216	1.14788	0.000150031	0.00058685	yes	up
	Solyc01g009080.3	Solyc01g009080.3	Zeaxanthin epoxidase, chloroplastic (AHRD V3.3 *** A0A0B0MK82_GOSAR)	0.354	-1.49874	8.06867e-15	1.12182e-13	yes	down
	Solyc01g009200.3	Solyc01g009200.3	Heat shock family protein (AHRD V3.3 *-* B9MYM7_POPTR)	3.745	1.90511	9.15659e-13	1.03689e-11	yes	up
	Solyc01g009215.1	Solyc01g009215.1	Heat shock family protein (AHRD V3.3 *** B9HQH9_POPTR)	108.011	6.75503	2.68881e-06	1.41177e-05	yes	up
	Solyc01g009220.3	Solyc01g009220.3	Heat shock family protein (AHRD V3.3 *-* U5GG61_POPTR)	5.999	2.58476	1.69436e-16	2.71302e-15	yes	up
	Solyc01g009245.1	Solyc01g009245.1	Chlororespiratory reduction 42 (AHRD V3.3 *** A0A0F7J401_9ROSI)	0.288	-1.7938	2.50003e-11	2.45472e-10	yes	down
	Solyc01g009670.3	Solyc01g009670.3	Poly(A) polymerase, putative (AHRD V3.3 *** B9RA84_RICCO)	0.374	-1.41941	3.14834e-16	4.94304e-15	yes	down
	Solyc01g009680.3	Solyc01g009680.3	Lipoxygenase (AHRD V3.3 *** K4ATG3_SOLLC)	11.484	3.52158	1.36207e-27	4.71983e-26	yes	up
	Solyc01g009690.2	Solyc01g009690.2	BnaC05g27570D protein (AHRD V3.3 --* A0A078CAX2_BRANA)	17.266	4.10987	2.03942e-79	6.67776e-77	yes	up
	Solyc01g009700.2	Solyc01g009700.2	Leucine-rich repeat receptor-like protein kinase family protein (AHRD V3.3 *-* AT4G08850.1)	23.528	4.55628	3.65172e-40	2.5001e-38	yes	up
	Solyc01g009770.3	Solyc01g009770.3	ATP-dependent RNA helicase (AHRD V3.3 *** AT2G33510.1)	0.327	-1.61475	0.00213311	0.00653823	yes	down
	Solyc01g009930.2	Solyc01g009930.2	Leucine-rich repeat receptor-like protein kinase family protein (AHRD V3.3 *-* AT4G08850.2)	13.813	3.78794	1.12505e-11	1.13932e-10	yes	up
	Solyc01g010060.2	Solyc01g010060.2	LOW QUALITY:ARM repeat superfamily protein (AHRD V3.3 --* AT5G65920.2)	4.66	2.22033	8.71947e-10	7.3098e-09	yes	up
	Solyc01g010190.2	Solyc01g010190.2	LOW QUALITY:Retrovirus-related Pol polyprotein from transposon TNT 1-94 (AHRD V3.3 *-* A0A151RZV3_CAJCA)	2.361	1.23919	1.04426e-10	9.67716e-10	yes	up
	Solyc01g010230.2	Solyc01g010230.2	LOW QUALITY:Acanthoscurrin-2 (AHRD V3.3 --* B6TLS9_MAIZE)	2.312	1.20923	2.07264e-11	2.04933e-10	yes	up
	Solyc01g010370.3	Solyc01g010370.3	S-adenosyl-L-methionine-dependent methyltransferases superfamily protein (AHRD V3.3 *** AT1G78240.2)	0.421	-1.24675	2.23141e-09	1.8018e-08	yes	down
	Solyc01g010430.3	Solyc01g010430.3	Actin cross-linking protein, putative (AHRD V3.3 *** A0A061E7B5_THECC)	2.089	1.06257	6.82512e-09	5.18145e-08	yes	up
	Solyc01g010465.1	Solyc01g010465.1	5'-AMP-activated protein kinase subunit beta-1 (AHRD V3.3 *-* A0A1D1Y9A4_9ARAE)	0.011	-6.48133	0.000155771	0.000607305	yes	down
	Solyc01g010470.2	Solyc01g010470.2	5'-AMP-activated protein kinase subunit beta-1 (AHRD V3.3 *-* A0A1D1Y9A4_9ARAE)	0.468	-1.09517	1.045e-14	1.43874e-13	yes	down
	Solyc01g010480.3	Solyc01g010480.3	LOV/LOV protein (AHRD V3.3 *** E3WH16_SOLLC)	4.579	2.19502	3.05886e-25	9.06941e-24	yes	up
	Solyc01g010640.3	Solyc01g010640.3	Cytochrome b6-f complex subunit 5 (AHRD V3.3 --* PETG_FAGEA)	0.367	-1.44648	1.77615e-22	4.45873e-21	yes	down
	Solyc01g010720.3	Solyc01g010720.3	Carboxypeptidase (AHRD V3.3 *** K4ATR5_SOLLC)	0.129	-2.95888	1.96805e-24	5.56498e-23	yes	down
	Solyc01g010910.2	Solyc01g010910.2	MYB-related transcription factor (AHRD V3.3 *** A0A059PRK4_SALMI)	0.14	-2.83739	0.000258652	0.000966544	yes	down
	Solyc01g010933.1	Solyc01g010933.1	Acyl-CoA N-acyltransferases (NAT) superfamily protein (AHRD V3.3 --* AT2G23060.1)	0.077	-3.6963	0.0197652	0.046299	yes	down
	Solyc01g014103.1	Solyc01g014103.1	DNA double-strand break repair rad50 ATPase (AHRD V3.3 *** A0A061GZ54_THECC)	0.483	-1.05034	0.00294823	0.0087242	yes	down
	Solyc01g014140.3	Solyc01g014140.3	Hcr9-OR3A (AHRD V3.3 *-* Q4VSU2_SOLPI)	4.589	2.19833	0.00226853	0.0068944	yes	up
	Solyc01g014143.1	Solyc01g014143.1	Leucine-rich repeat receptor-like protein kinase family protein (AHRD V3.3 *-* AT4G08850.1)	5.881	2.55604	4.85949e-07	2.84431e-06	yes	up
	Solyc01g014320.3	Solyc01g014320.3	S-adenosyl-L-methionine-dependent methyltransferases superfamily protein, putative (AHRD V3.3 *** A0A061E9R4_THECC)	0.281	-1.83093	5.28137e-05	0.000222782	yes	down
	Solyc01g014470.1	Solyc01g014470.1	LOW QUALITY:RHO guanyl-nucleotide exchange factor 2 (AHRD V3.3 --* AT1G01700.4)	11.324	3.50129	9.01048e-09	6.71417e-08	yes	up
	Solyc01g014840.3	Solyc01g014840.3	disease resistance protein (TIR-NBS-LRR class) (AHRD V3.3 *** AT5G17680.2)	2.948	1.55969	1.83298e-16	2.92461e-15	yes	up
	Solyc01g015000.3	Solyc01g015000.3	3-oxoacyl-[acyl-carrier-protein] synthase (AHRD V3.3 *-* A0A0D2UFH3_GOSRA)	0.144	-2.79301	0.0101428	0.0259903	yes	down
	Solyc01g017500.2	Solyc01g017500.2	Flowering time control FCA-like protein (AHRD V3.3 --* A0A072UF76_MEDTR)	0.267	-1.90383	3.94471e-06	2.01635e-05	yes	down
	Solyc01g017600.3	Solyc01g017600.3	Transmembrane protein 45B (AHRD V3.3 *** A0A151U0K4_CAJCA)	0.005	-7.58773	2.91939e-118	2.86773e-115	yes	down
	Solyc01g028805.1	Solyc01g028805.1	Cytochrome P450 (AHRD V3.3 *** A0A061GI36_THECC)	3.327	1.73436	7.14382e-11	6.72221e-10	yes	up
	Solyc01g044240.3	Solyc01g044240.3	Soluble inorganic pyrophosphatase 1 (AHRD V3.3 --* IPYR1_ARATH)	6.614	2.72556	3.47901e-14	4.54606e-13	yes	up
	Solyc01g044305.1	Solyc01g044305.1	far-red elongated hypocotyl 1 (AHRD V3.3 --* AT2G37678.2)	5.309	2.40844	0.00557454	0.0153648	yes	up
	Solyc01g044340.3	Solyc01g044340.3	RING/U-box superfamily protein (AHRD V3.3 *-* AT2G31770.1)	2.378	1.24985	0.00396974	0.0113717	yes	up
	Solyc01g056780.3	Solyc01g056780.3	50S ribosomal protein L34 (AHRD V3.3 *** W9QWL4_9ROSA)	0.454	-1.14037	1.09076e-22	2.78458e-21	yes	down
	Solyc01g057200.3	Solyc01g057200.3	Pentatricopeptide repeat-containing protein (AHRD V3.3 *** A0A103TWN9_CYNCS)	0.378	-1.40442	6.57638e-31	2.8355e-29	yes	down
	Solyc01g057600.3	Solyc01g057600.3	4-hydroxy-3-methylbut-2-enyl diphosphate synthase (AHRD V3.3 --* AT5G60600.5)	0.055	-4.19573	0.0174007	0.0415048	yes	down
	Solyc01g057680.3	Solyc01g057680.3	Leucine-rich receptor-like protein kinase family protein (AHRD V3.3 --* AT2G26330.1)	4.061	2.0219	3.63928e-09	2.86189e-08	yes	up
	Solyc01g057685.1	Solyc01g057685.1	SKP1-like 8 (AHRD V3.3 --* AT3G21830.1)	6.652	2.73386	2.35545e-06	1.24805e-05	yes	up
	Solyc01g057770.3	Solyc01g057770.3	Boron transporter (AHRD V3.3 *** B6V758_VITVI)	0.371	-1.4323	1.8568e-14	2.49706e-13	yes	down
	Solyc01g057830.3	Solyc01g057830.3	30S ribosomal protein S1 (AHRD V3.3 *** W9RV42_9ROSA)	0.485	-1.04357	1.05132e-17	1.85857e-16	yes	down
	Solyc01g058030.2	Solyc01g058030.2	Gibberellin 2-oxidase (AHRD V3.3 *** A4GVL5_SOLLC)	0.315	-1.6688	0.0103405	0.0264041	yes	down
	Solyc01g058160.3	Solyc01g058160.3	agenet domain-containing protein (AHRD V3.3 *** AT3G06520.2)	0.275	-1.86331	1.82544e-19	3.69222e-18	yes	down
	Solyc01g058250.2	Solyc01g058250.2	Gibberellin 3-beta-hydroxylase 2 (AHRD V3.3 *** Q941N2_SOLTU)	45.639	5.5122	4.89986e-06	2.46005e-05	yes	up
	Solyc01g058260.3	Solyc01g058260.3	Poly(A) polymerase, putative (AHRD V3.3 *** B9RZU0_RICCO)	2.249	1.16911	3.67788e-26	1.15089e-24	yes	up
	Solyc01g058270.3	Solyc01g058270.3	O-acetyltransferase family protein (AHRD V3.3 *** AT3G06550.1)	0.446	-1.16625	8.33101e-06	4.03046e-05	yes	down
	Solyc01g058720.3	Solyc01g058720.3	Calcium-binding EF-hand (AHRD V3.3 *** A0A103XT58_CYNCS)	0.492	-1.02329	0.000160508	0.00062448	yes	down
	Solyc01g059950.1	Solyc01g059950.1	LOW QUALITY:GAI-like protein 1	13.483	3.75302	1.44013e-05	6.70861e-05	yes	up
	Solyc01g059965.1	Solyc01g059965.1	Beta-1,3-glucanase (AHRD V3.3 *** G9G7S0_HEVBR)	107.888	6.75339	5.43072e-06	2.70733e-05	yes	up
	Solyc01g059980.3	Solyc01g059980.3	Beta-1,3-glucanase (AHRD V3.3 *** G9G7S0_HEVBR)	73.058	6.19098	0.000162493	0.000631332	yes	up
	Solyc01g060020.3	Solyc01g060020.3	beta-1,3-glucanase TOMB13GLUB	57.481	5.84501	0.0101261	0.0259562	yes	up
	Solyc01g060240.3	Solyc01g060240.3	cAMP-regulated phosphoprotein 19-related protein (AHRD V3.3 --* AT4G16146.1)	0.146	-2.77373	5.25729e-41	3.80698e-39	yes	down
	Solyc01g060450.3	Solyc01g060450.3	transmembrane protein, putative (DUF1218) (AHRD V3.3 *** AT5G49320.1)	3.399	1.76519	0.000830415	0.00278734	yes	up
	Solyc01g065500.3	Solyc01g065500.3	C2 calcium/lipid-binding plant phosphoribosyltransferase family protein (AHRD V3.3 *** AT5G17980.1)	2.614	1.38633	1.3704e-14	1.86291e-13	yes	up
	Solyc01g065510.2	Solyc01g065510.2	CheY-like two-component responsive regulator family protein (AHRD V3.3 --* AT4G18020.9)	0.399	-1.32528	1.05525e-07	6.77692e-07	yes	down
	Solyc01g065700.3	Solyc01g065700.3	Protein phosphatase 2C family protein (AHRD V3.3 *** AT5G27930.2)	0.035	-4.82964	8.28683e-07	4.68999e-06	yes	down
	Solyc01g065740.3	Solyc01g065740.3	F-box family protein (AHRD V3.3 *** B9GFH4_POPTR)	2.6	1.37827	8.17409e-05	0.000333895	yes	up
	Solyc01g065980.3	Solyc01g065980.3	Ethylene Response Factor E.4	2.575	1.36453	7.85736e-22	1.88652e-20	yes	up
[truncated: 9,047 more rows]
