# Supplementary material for: Integrated Analysis of microRNA and mRNA Transcriptome Reveals the Molecular Mechanism of Solanum lycopersicum Response to Bemisia tabaci and Tomato chlorosis virus
Source: Front Microbiol. 2021 Jun 22;12:693574. doi: 10.3389/fmicb.2021.693574 (PMC8258350; doi:10.3389/fmicb.2021.693574)
Supplement: Supplementary Table 3 — Differentially regulated genes related to plant defense response. [file Table_3.XLSX]

## Sheet: Sheet1
Table S3. Differentially regulated genes related to plant defense response
Group	Gene ID	Annotation	Log2FC	Padjust	Regulate
H_vs_HQ	Solyc02g032950.3	WRKY transcription factor 16	-1.65887	1.3353e-06	down
	Solyc02g080890.3	WRKY transcription factor 6	-1.09757	0.0230759	down
	Solyc03g095770.3	WRKY transcription factor 80	-1.52718	0.000233663	down
	Solyc04g051690.3	WRKY transcription factor 51	-2.02589	0.0118126	down
	Solyc05g055745.1	Seed linoleate 9S-lipoxygenase	-1.39614	0.00963048	down
	Solyc08g062490.3	WRKY transcription factor 50	1.00932	0.0364789	up
	Solyc09g015770.3	WRKY transcription factor 81	-1.54052	0.023333	down
	Solyc12g036380.1	WRKY DNA-binding protein 31	-1.41741	2.41273e-05	down
	Solyc12g096350.2	WRKY transcription factor 10	1.02487	0.0311558	up
H_vs_V	Solyc01g079260.3	WRKY transcription factor 23	2.81619	1.46253e-52	up
	Solyc02g021680.3	WRKY transcription factor 35	1.98752	0.0266665	up
	Solyc03g007380.2	WRKY transcription factor 52	2.31109	0.0102669	up
	Solyc03g116890.3	WRKY transcription factor 39	1.91769	2.03625e-14	up
	Solyc04g072070.3	WRKY transcription factor 55	2.32543	1.2605e-11	up
	Solyc05g055745.1	Seed linoleate 9S-lipoxygenase	-3.0487	1.62511e-13	down
	Solyc05g055750.3	WRKY transcription factor 34	-2.921	0.00180354	down
	Solyc06g048870.2	WRKY transcription factor 19	5.10936	0.0230409	up
	Solyc06g068460.3	WRKY transcription factor 40	-1.3267	2.61216e-15	down
	Solyc07g056280.3	WRKY transcription factor 30	1.96663	5.95919e-09	up
	Solyc08g062490.3	WRKY transcription factor 50	3.09112	1.83634e-43	up
	Solyc08g067360.3	WRKY transcription factor 45	1.76336	0.00218243	up
	Solyc08g082110.3	WRKY transcription factor 54	1.14057	7.75272e-05	up
	Solyc09g010960.3	WRKY transcription factor 49	-5.05974	0.02471	down
	Solyc09g014990.3	WRKY transcription factor 33	1.24959	2.63785e-11	up
	Solyc10g009550.3	LOW QUALITY:WRKY transcription factor 42	1.07257	0.00018111	up
	Solyc10g084380.1	WRKY transcription factor 44	-4.07283	8.2366e-08	down
H_vs_VQ	Solyc01g079260.3	WRKY transcription factor 23	3.15466	1.22e-76	up
	Solyc01g104550.3	WRKY transcription factor 9	-1.77487	0.0345953	down
	Solyc02g021680.3	WRKY transcription factor 35	2.60479	0.000401847	up
	Solyc02g032950.3	WRKY transcription factor 16	-1.28264	3.65775e-13	down
	Solyc02g080890.3	WRKY transcription factor 6	1.25168	2.70315e-07	up
	Solyc03g007380.2	WRKY transcription factor 52	2.55915	0.00318796	up
	Solyc03g116890.3	WRKY transcription factor 39	3.55646	1.95912e-51	up
	Solyc04g051690.3	WRKY transcription factor 51	1.9766	0.0161518	up
	Solyc04g072070.3	WRKY transcription factor 55	3.10639	5.85672e-28	up
	Solyc05g015850.3	WRKY transcription factor 75	2.51465	2.82671e-10	up
	Solyc05g053380.3	WRKY transcription factor 48	2.3146	0.00318118	up
	Solyc05g055745.1	Seed linoleate 9S-lipoxygenase	-3.13867	2.88348e-14	down
	Solyc05g055750.3	WRKY transcription factor 34	-4.92488	0.000158426	down
	Solyc06g008610.3	WRKY transcription factor 21	1.04157	5.11851e-23	up
	Solyc06g048870.2	WRKY transcription factor 19	6.27303	9.45064e-05	up
	Solyc07g056280.3	WRKY transcription factor 30	2.39314	4.35547e-24	up
	Solyc08g008273.1	NAD(P)H-quinone oxidoreductase subunit K, chloroplastic	-2.34374	0.0372623	down
	Solyc08g062490.3	WRKY transcription factor 50	3.49674	2.83677e-36	up
	Solyc08g067340.3	WRKY transcription factor 46	1.42044	0.00806367	up
	Solyc08g067360.3	WRKY transcription factor 45	2.9144	6.11e-13	up
	Solyc08g081610.3	WRKY family transcription factor, putative	-1.84481	0.000853903	down
	Solyc08g082110.3	WRKY transcription factor 54	1.03396	4.16686e-06	up
	Solyc09g010960.3	WRKY transcription factor 49	-4.12695	0.0451973	down
	Solyc09g014990.3	WRKY transcription factor 33	3.15466	3.49774e-24	up
	Solyc10g009550.3	LOW QUALITY:WRKY transcription factor 42	-1.77487	5.29476e-17	up
	Solyc10g084380.1	WRKY transcription factor 44	2.60479	3.86691e-07	down
	Solyc12g056750.2	WRKY transcription factor 61	-1.28264	0.0283572	up
	Solyc12g096350.2	WRKY transcription factor 10	1.25168	1.42459e-05	up
H_vs_HQ	Solyc02g065590.3	Carboxylic ester hydrolase	1.00768	5.56967e-05	up
	Solyc02g088090.1	Calcium-binding EF-hand	1.99133	2.21105e-09	up
	Solyc03g115930.2	Calcium-binding EF-hand family protein	-1.59292	0.0437647	down
	Solyc04g016400.3	Calcium-binding EF-hand family protein	1.21298	2.95756e-16	up
	Solyc06g073245.1	Calcium-binding protein	-2.14695	0.00724126	down
	Solyc10g079420.1	Calcium-binding EF-hand	1.03673	0.000276245	up
	Solyc10g079755.1	Calcium-binding EF-hand	1.24703	1.35333e-10	up
H_vs_V	Solyc02g063350.1	Calcium binding protein	-1.27238	0.00151537	down
	Solyc02g065000.1	Calcium-binding EF-hand	-1.35188	0.00316261	down
	Solyc02g090810.3	centrin2	-1.11537	0.00455684	down
	Solyc03g115930.2	Calcium-binding EF-hand family protein	1.18259	0.0127644	up
	Solyc06g069740.1	EF hand calcium-binding family protein	6.21922	2.63262e-05	up
	Solyc09g092020.3	Calcium-binding EF-hand family protein isoform 3	1.67736	0.00313235	up
H_vs_VQ	Solyc01g105630.3	Calmodulin, putative	2.24071	0.000472133	up
	Solyc02g065000.1	Calcium-binding EF-hand	-2.43667	4.4213e-06	down
	Solyc02g088090.1	Calcium-binding EF-hand	2.09754	3.6384e-25	up
	Solyc03g044900.3	Calcium-binding EF-hand	1.47977	6.84263e-24	up
	Solyc03g115930.2	Calcium-binding EF-hand family protein	2.05073	7.30545e-08	up
	Solyc04g058160.2	Calcium-binding protein	-1.30016	0.00544489	down
	Solyc05g050750.1	Calcium-binding protein	5.15702	0.0130191	up
	Solyc06g069740.1	EF hand calcium-binding family protein	6.23194	3.19104e-05	up
	Solyc10g079420.1	Calcium-binding EF-hand	1.28796	2.38238e-22	up
	Solyc10g079755.1	Calcium-binding EF-hand	1.05771	3.39276e-14	up
	Solyc11g071740.2	Calmodulin-like protein	-2.29347	0.0142835	down
