# Supplementary material for: Integrated Analysis of microRNA and mRNA Transcriptome Reveals the Molecular Mechanism of Solanum lycopersicum Response to Bemisia tabaci and Tomato chlorosis virus
Source: Front Microbiol. 2021 Jun 22;12:693574. doi: 10.3389/fmicb.2021.693574 (PMC8258350; doi:10.3389/fmicb.2021.693574)
Supplement: Supplementary Table 4 — Differentially expressed photosynthesis - antenna proteins in tomato plants under different treatments. [file Table_4.XLSX]

## Sheet: 注释详情
Tbale S4. Differentially expressed photosynthesis - antenna proteins in tomato plants under different treatments.
gene id	gene name	gene description	KO_id	KO_name	Pathway_id	Pathway_definition	H_VS_VQ(significant)	H_VS_VQ(regulate)	H_VS_VQ(log2fc)	H_VS_VQ(fc)	H_VS_VQ(pvalue)	H_VS_VQ(padjust)	H_VS_V(significant)	H_VS_V(regulate)	H_VS_V(log2fc)	H_VS_V(fc)	H_VS_V(pvalue)	H_VS_V(padjust)	H_VS_HQ(significant)	H_VS_HQ(regulate)	H_VS_HQ(log2fc)	H_VS_HQ(fc)	H_VS_HQ(pvalue)	H_VS_HQ(padjust)
Solyc05g056050.3	Solyc05g056050.3	Chlorophyll a-b binding protein, chloroplastic (AHRD V3.3 *** K4C2T0_SOLLC)	K08907	LHCA1	map00196	Photosynthesis - antenna proteins	no	down	-0.870487	0.546962	4.07841e-07	2.13425e-06	no	down	-0.730335	0.602764	1.91137e-08	1.35712e-07	yes	up	3.10096	8.57988	1.9693e-50	6.62382e-48
Solyc01g105050.3	Solyc01g105050.3	Chlorophyll a-b binding protein, chloroplastic (AHRD V3.3 *** M1AY18_SOLTU)	K08917	LHCB6	map00196	Photosynthesis - antenna proteins	no	up	0.711585	1.6376	5.91943e-05	0.000230286	no	up	0.638277	1.55647	9.75099e-06	4.67494e-05	yes	up	3.83359	14.2569	3.7689e-52	1.47142e-49
Solyc03g115900.3	Solyc03g115900.3	chlorophyll a-b binding protein CAB11	K08910	LHCA4	map00196	Photosynthesis - antenna proteins	yes	up	1.28995	2.4452	2.32054e-13	2.35443e-12	yes	up	1.14518	2.21173	1.18839e-17	2.09433e-16	yes	up	4.97168	31.3781	7.14165e-123	1.30115e-119
Solyc01g105030.3	Solyc01g105030.3	Chlorophyll a-b binding protein, chloroplastic (AHRD V3.3 *** A0A0V0HUB7_SOLCH)	K08917	LHCB6	map00196	Photosynthesis - antenna proteins	yes	up	1.08938	2.12783	1.01466e-17	1.45071e-16	no	up	0.837659	1.78715	3.6179e-13	4.27283e-12	yes	up	3.48318	11.1826	1.0136e-77	6.51774e-75
Solyc02g070980.1	Solyc02g070980.1	Chlorophyll a-b binding protein, chloroplastic (AHRD V3.3 *** K4B876_SOLLC)	K08912	LHCB1	map00196	Photosynthesis - antenna proteins	no	up	0.351123	1.27555	0.517934	0.640988	no	up	1.1803	2.26624	0.0354981	0.0766813	yes	up	8.70063	416.055	4.08516e-43	1.17518e-40
Solyc03g005760.1	Solyc03g005760.1	chlorophyll a/b-binding protein	K08912	LHCB1	map00196	Photosynthesis - antenna proteins	yes	up	3.15597	8.91336	3.80012e-148	5.84256e-145	yes	up	2.9533	7.7452	1.25413e-137	1.88898e-134	yes	up	5.3112	39.7037	0	0
Solyc06g069730.3	Solyc06g069730.3	chlorophyll a-b binding protein Cab12	K08910	LHCA4	map00196	Photosynthesis - antenna proteins	yes	down	-3.71706	0.0760418	6.14738e-12	5.46744e-11	yes	down	-3.5173	0.0873348	1.30281e-07	8.25879e-07	yes	up	5.67517	51.097	1.55946e-25	2.08316e-23
Solyc02g071010.1	Solyc02g071010.1	Chlorophyll a-b binding protein, chloroplastic (AHRD V3.3 *** Q41422_SOLTU)	K08912	LHCB1	map00196	Photosynthesis - antenna proteins	no	down	-0.824284	0.564762	0.00444156	0.0119607	no	down	-0.256275	0.837247	0.22511	0.343318	yes	up	6.28091	77.7574	6.58938e-46	2.00088e-43
Solyc10g006230.3	Solyc10g006230.3	Chlorophyll a-b binding protein, chloroplastic (AHRD V3.3 *** A0A0V0HM25_SOLCH)	K08908	LHCA2	map00196	Photosynthesis - antenna proteins	no	up	0.348821	1.27352	0.00187375	0.00553226	no	up	0.263762	1.20061	0.00270187	0.00807346	yes	up	3.0674	8.38262	7.65718e-102	8.37045e-99
Solyc02g070935.1	Solyc02g070935.1	Pectate lyase (AHRD V3.3 *-* A0A199VAW8_ANACO)	K08912	LHCB1	map00196	Photosynthesis - antenna proteins	no	up	0.527542	1.44147	0.0329962	0.0696338	no	up	0.836025	1.78513	7.22156e-06	3.52466e-05	yes	up	6.63962	99.707	1.29648e-119	2.02464e-116
Solyc06g063370.3	Solyc06g063370.3	Type I (26 kD) CP29 polypeptide	K08916	LHCB5	map00196	Photosynthesis - antenna proteins	no	up	0.0782674	1.05575	0.544629	0.664422	no	up	0.24724	1.18693	0.0231978	0.0531227	yes	up	3.30991	9.91708	2.57597e-65	1.34092e-62
Solyc12g011280.2	Solyc12g011280.2	Chlorophyll a-b binding protein, chloroplastic (AHRD V3.3 *** K4DCL4_SOLLC)	K08909	LHCA3	map00196	Photosynthesis - antenna proteins	yes	down	-1.73511	0.300387	1.54455e-13	1.5959e-12	yes	down	-1.80282	0.286614	9.39113e-12	9.55308e-11	yes	up	3.1814	9.07186	1.2712e-33	2.80731e-31
Solyc02g070950.1	Solyc02g070950.1	Chlorophyll a-b binding protein, chloroplastic (AHRD V3.3 *** Q41422_SOLTU)	K08912	LHCB1	map00196	Photosynthesis - antenna proteins	yes	down	-1.23482	0.424896	0.000936467	0.00296496	no	down	-0.666298	0.630122	0.00886649	0.023121	yes	up	7.10789	137.94	5.17259e-54	2.13374e-51
Solyc12g009200.2	Solyc12g009200.2	Chlorophyll a-b binding protein, chloroplastic (AHRD V3.3 *** K4DC08_SOLLC)	K08908	LHCA2	map00196	Photosynthesis - antenna proteins	yes	down	-3.41095	0.0940158	9.35432e-124	7.43894e-121	yes	down	-3.33745	0.0989297	3.94746e-101	2.62309e-98	no	down	-0.789142	0.578688	0.000669699	0.00470187
Solyc12g006140.2	Solyc12g006140.2	Cab-5 gene encoding chlorophyll a/b-binding protein	K08913	LHCB2	map00196	Photosynthesis - antenna proteins	no	up	0.848479	1.8006	0.0691368	0.130713	no	up	0.156529	1.1146	0.725573	0.814913	yes	up	7.43042	172.496	2.86231e-144	6.95318e-141
Solyc03g005775.1	Solyc03g005775.1	Chlorophyll a-b binding protein, chloroplastic (AHRD V3.3 *** K4BE02_SOLLC)	K08912	LHCB1	map00196	Photosynthesis - antenna proteins	no	down	-1.12871	0.457323	0.782077	1	no	down	-0.139187	0.908031	0.972789	1	yes	up	5.34603	40.6738	0.00146689	0.00911357
Solyc02g071020.3	Solyc02g071020.3	centrosomal protein (AHRD V3.3 --* AT1G79390.1)	K08912	LHCB1	map00196	Photosynthesis - antenna proteins	yes	up	2.64993	6.27638	2.20577e-68	3.15959e-66	yes	up	2.78519	6.89329	3.07107e-122	3.30403e-119	yes	up	5.92113	60.595	5.53159e-170	2.41874e-166
Solyc07g063600.3	Solyc07g063600.3	Chlorophyll a-b binding protein, chloroplastic (AHRD V3.3 *** M1BNX7_SOLTU)	K08914	LHCB3	map00196	Photosynthesis - antenna proteins	yes	up	1.1145	2.16521	7.45858e-10	5.39385e-09	no	up	0.790984	1.73025	1.08416e-06	6.04651e-06	yes	up	5.25653	38.2272	2.16383e-112	2.62821e-109
Solyc02g070990.1	Solyc02g070990.1	Chlorophyll a-b binding protein, chloroplastic (AHRD V3.3 *** K4B877_SOLLC)	K08912	LHCB1	map00196	Photosynthesis - antenna proteins	no	down	-0.253298	0.838976	0.624297	0.73147	yes	up	1.08667	2.12383	0.00712919	0.0190683	yes	up	6.56847	94.9089	1.17792e-24	1.45497e-22
Solyc07g047850.3	Solyc07g047850.3	Chlorophyll a-b binding protein, chloroplastic (AHRD V3.3 *** CB23_ORYSI)	K08913	LHCB2	map00196	Photosynthesis - antenna proteins	no	up	0.988468	1.98408	2.98978e-09	2.03934e-08	no	up	0.824014	1.77032	1.21551e-12	1.35081e-11	yes	up	4.9876	31.7261	1.90323e-93	1.60039e-90
Solyc08g067330.1	Solyc08g067330.1	Chlorophyll a-b binding protein, chloroplastic (AHRD V3.3 *** K4CLV9_SOLLC)	K08912	LHCB1	map00196	Photosynthesis - antenna proteins	no	down	-1.59693	0.33058	0.346524	0.477259	no	down	-1.10939	0.463489	0.365389	0.498414	yes	up	5.23462	37.651	4.20411e-24	4.88907e-22
Solyc02g070970.1	Solyc02g070970.1	Chlorophyll a-b binding protein, chloroplastic (AHRD V3.3 *** Q41422_SOLTU)	K08912	LHCB1	map00196	Photosynthesis - antenna proteins	no	up	0.739954	1.67012	0.37258	0.504014	yes	up	2.0751	4.21373	0.000522835	0.0018328	yes	up	10.1299	1120.48	1.68643e-34	3.84067e-32
Solyc03g005790.2	Solyc03g005790.2	Chlorophyll a-b binding protein, chloroplastic (AHRD V3.3 *** K4BE02_SOLLC)	K08912	LHCB1	map00196	Photosynthesis - antenna proteins	no	up	0.143134	1.1043	0.95669	0.972846	no	up	0.210595	1.15717	0.935769	0.95964	yes	up	5.39887	42.1913	3.50996e-08	7.08571e-07
Solyc02g071000.1	Solyc02g071000.1	Chlorophyll a-b binding protein, chloroplastic (AHRD V3.3 *** K4B878_SOLLC)	K08912	LHCB1	map00196	Photosynthesis - antenna proteins	no	down	-0.337144	0.791607	0.609966	0.719962	no	up	0.944884	1.92503	0.01932	0.0454116	yes	up	8.51265	365.228	1.02456e-60	4.86954e-58
Solyc03g005780.3	Solyc03g005780.3	chlorophyll a/b-binding protein Cab-3C	K08912	LHCB1	map00196	Photosynthesis - antenna proteins	no	up	0.388332	1.30888	0.314531	0.443123	yes	up	1.2251	2.33772	0.000327978	0.00119748	yes	up	7.30598	158.241	7.3742e-59	3.3588e-56
Solyc02g070940.1	Solyc02g070940.1	Chlorophyll a-b binding protein, chloroplastic (AHRD V3.3 *** Q41422_SOLTU)	K08912	LHCB1	map00196	Photosynthesis - antenna proteins	yes	up	2.03828	4.10756	1.93536e-53	1.71666e-51	yes	up	1.71998	3.29433	2.59974e-28	9.5042e-27	yes	up	6.60054	97.042	5.60039e-188	3.06103e-184
Solyc09g014520.3	Solyc09g014520.3	Chlorophyll a-b binding protein, chloroplastic (AHRD V3.3 *** K4CRS9_SOLLC)	K08915	LHCB4	map00196	Photosynthesis - antenna proteins	no	down	-0.662931	0.631594	7.91678e-07	4.01533e-06	no	down	-0.600118	0.6597	2.74897e-08	1.90572e-07	yes	up	2.14047	4.40906	2.28669e-28	3.70325e-26
Solyc10g007690.3	Solyc10g007690.3	Chlorophyll a-b binding protein, chloroplastic (AHRD V3.3 *** K4CXU8_SOLLC)	K08909	LHCA3	map00196	Photosynthesis - antenna proteins	no	up	0.653115	1.57256	2.23546e-07	1.20651e-06	no	up	0.494005	1.40835	3.66141e-06	1.88005e-05	yes	up	2.81778	7.05077	1.96257e-72	1.12915e-69
Solyc08g067320.2	Solyc08g067320.2	Chlorophyll a-b binding protein, chloroplastic (AHRD V3.3 *** Q41447_SOLTU)	K08912	LHCB1	map00196	Photosynthesis - antenna proteins	yes	down	-1.86983	0.273605	0.00849439	0.0213582	yes	down	-1.25751	0.418264	0.0190086	0.0447542	yes	up	4.49915	22.6141	2.30849e-39	6.11469e-37
Solyc12g011450.2	Solyc12g011450.2	Chlorophyll a-b binding protein, chloroplastic (AHRD V3.3 *** M1AG46_SOLTU)	K08914	LHCB3	map00196	Photosynthesis - antenna proteins	no	up	0.954313	1.93766	5.7383e-13	5.62416e-12	no	up	0.867887	1.82499	6.98978e-18	1.25633e-16	yes	up	4.08632	16.9866	7.93763e-88	6.19787e-85
Solyc03g005770.3	Solyc03g005770.3	chlorophyll a/b-binding protein	K08912	LHCB1	map00196	Photosynthesis - antenna proteins	yes	up	3.18539	9.09697	1.05553e-19	1.73751e-18	yes	up	3.81237	14.0488	8.08019e-105	5.70486e-102	yes	up	6.80842	112.083	0	0
Solyc04g082930.2	Solyc04g082930.2	Chlorophyll a-b binding protein, chloroplastic (AHRD V3.3 *** M1ALX2_SOLTU)	K14172	LHCB7	map00196	Photosynthesis - antenna proteins	no	down	-0.737311	0.599856	9.05541e-09	5.87773e-08	yes	down	-1.17497	0.442892	1.39736e-17	2.45686e-16	no	up	0.510005	1.42405	0.000193608	0.00162365
Solyc05g056070.3	Solyc05g056070.3	photosystem 1 protein	K08907	LHCA1	map00196	Photosynthesis - antenna proteins	no	down	-0.0672306	0.954468	0.561513	0.67864	no	down	-0.130133	0.913747	0.117989	0.205975	yes	up	2.46277	5.51273	2.07383e-51	7.19686e-49
Solyc07g022900.3	Solyc07g022900.3	Chlorophyll a-b binding protein, chloroplastic (AHRD V3.3 *** K4CD46_SOLLC)	K08911	LHCA5	map00196	Photosynthesis - antenna proteins	yes	down	-2.32889	0.199037	2.64192e-36	1.1098e-34	yes	down	-1.32117	0.400209	1.2962e-28	4.83252e-27	yes	up	1.06419	2.091	8.78602e-10	2.29223e-08
