# Supplementary material for: Integrated Analysis of microRNA and mRNA Transcriptome Reveals the Molecular Mechanism of Solanum lycopersicum Response to Bemisia tabaci and Tomato chlorosis virus
Source: Front Microbiol. 2021 Jun 22;12:693574. doi: 10.3389/fmicb.2021.693574 (PMC8258350; doi:10.3389/fmicb.2021.693574)
Supplement: Supplementary Table 5 — Quality control data statistics. [file Table_5.XLSX]

## Sheet: Sheet1
Table S5. Quality control data statistics
Sample	Total reads	Total mapped	Mapped reads (+)	Mapped reads (-)	Clean reads	Clean bases	Error rate(%)	Q20(%)	Q30(%)	GC content(%)	Useful reads(18nt-32nt)
H1	11934143	8829020	5352966	4998262	12336646	285069897	0.0228	98.9	96.43	35.36	11934143
H2	10773395	7954749	4808484	4651221	11110912	253924534	0.023	98.82	96.22	34	10773395
H3	10895948	8036379	4848577	4596681	11229056	258322960	0.0231	98.76	96.18	34.35	10895948
HQ1	13157094	9737059	5848557	5581780	13433629	309321073	0.0228	98.93	96.46	33.57	13157094
HQ2	12445958	9243401	5588719	5324978	12693220	293295577	0.023	98.81	96.21	34.08	12445958
HQ3	10291119	7557578	4559077	4339054	10573392	243800932	0.0231	98.81	96.13	33.88	10291119
V1	9487995	6556042	3974240	3765645	9999642	229163055	0.0242	98.24	95.14	35.29	9487995
V2	11463791	7614119	4625960	4449898	12279034	275166915	0.0235	98.5	95.77	35.51	11463791
V3	10270825	7203842	4354383	4148161	10647020	241560331	0.0229	98.86	96.31	34.58	10270825
VQ1	10051536	6672846	4059532	3813574	10511228	235162472	0.0229	98.89	96.3	36.24	10051536
VQ2	11728517	8069516	4893549	4636318	12140243	274902103	0.0229	98.87	96.36	35.23	11728517
VQ3	10719325	7018194	4273986	4038417	11576168	276943516	0.024	98.32	95.26	38.07	10719325
