# Supplementary material for: Integrated Analysis of microRNA and mRNA Transcriptome Reveals the Molecular Mechanism of Solanum lycopersicum Response to Bemisia tabaci and Tomato chlorosis virus
Source: Front Microbiol. 2021 Jun 22;12:693574. doi: 10.3389/fmicb.2021.693574 (PMC8258350; doi:10.3389/fmicb.2021.693574)
Supplement: Supplementary Table 6 — DEMs and their target genes. [file Table_6.XLSX]

## Sheet: Table S5.DEMs and their target 
Table S6. DEMs and their target genes.
miRNA name	target transcript id	target gene id	start_psrobot	end_psrobot	score_psrobot	paired_psrobot	miRTarBase	target gene name	target gene description
sly-miR9476-5p	Solyc05g006950.3.1	Solyc05g006950.3	1636	1616	1.8	["target: 5' TCTAGTCCTGCATCTTTTTTT 3'", ' |||*:||||||||||||:||| ', "miRNA: 3' AGACTAGGACGTAGAAAGAAA 5'"]	no	Solyc05g006950.3	Embryo yellow protein (AHRD V3.3 *** K4BWM1_SOLLC)
	Solyc01g067360.3.1	Solyc01g067360.3	270	250	2.5	["target: 5' TCTAGTCCTGCATCTTTTTTT 3'", ' ||||:||*||||||||:|::| ', "miRNA: 3' AGATTAGAACGTAGAAGAGGA 5'"]	no	Solyc01g067360.3	CHY-type/CTCHY-type/RING-type Zinc finger protein (AHRD V3.3 *** AT5G18650.1)
	Solyc07g006650.3.1	Solyc07g006650.3	453	433	2.5	["target: 5' TCTAGTCCTGCATCTTTTTTT 3'", ' ||:|:||||*||||||||:|: ', "miRNA: 3' AGGTTAGGAAGTAGAAAAGAG 5'"]	no	Solyc07g006650.3	Xylose isomerase (AHRD V3.3 *** A0A0V0IEZ8_SOLCH)
	Solyc11g005640.2.1	Solyc11g005640.2	1387	1367	2.2	["target: 5' TCTAGTCCTGCATCTTTTTTT 3'", ' :||||||||:|*||||||||* ', "miRNA: 3' GGATCAGGATGAAGAAAAAAT 5'"]	no	Solyc11g005640.2	Polyubiquitin (AHRD V3.3 *-* UBI2P_PETCR)
	Solyc03g119730.3.1	Solyc03g119730.3	2085	2065	2	["target: 5' TCTAGTCCTGCATCTTTTTTT 3'", ' *|:||||||||*||||||||| ', "miRNA: 3' TGGTCAGGACGCAGAAAAAAA 5'"]	no	Solyc03g119730.3	Histone deacetylase (AHRD V3.3 *** A0A023IUN7_ARAHY)
	Solyc09g007120.3.1	Solyc09g007120.3	140	120	2	["target: 5' TCTAGTCCTGCATCTTTTTTT 3'", ' |||||:|||:||||||*|||| ', "miRNA: 3' AGATCGGGATGTAGAACAAAA 5'"]	no	Solyc09g007120.3	TATA box-binding protein associated factor RNA polymerase I subunit B-like protein (AHRD V3.3 *** A0A072UJP8_MEDTR)
	Solyc08g013730.3.1	Solyc08g013730.3	1522	1502	2.2	["target: 5' TCTAGTCCTGCATCTTTTTTT 3'", ' :||||||||*||:||||*||| ', "miRNA: 3' GGATCAGGAGGTGGAAATAAA 5'"]	no	Solyc08g013730.3	NOD26-like intrinsic protein5.1
	Solyc03g044273.1.1	Solyc03g044273.1	3120	3100	2.2	["target: 5' TCTAGTCCTGCATCTTTTTTT 3'", ' |||||||*||||||*||||:| ', "miRNA: 3' AGATCAGTACGTAGTAAAAGA 5'"]	no	Solyc03g044273.1	RING/U-box superfamily protein (AHRD V3.3 *-* AT5G42940.2)
	Solyc01g111310.3.1	Solyc01g111310.3	1583	1563	2.5	["target: 5' TCTAGTCCTGCATCTTTTTTT 3'", ' *|:||||*||||||||||||* ', "miRNA: 3' TGGTCAGTACGTAGAAAAAAT 5'"]	no	Solyc01g111310.3	SlLAX2
	Solyc02g065220.3.1	Solyc02g065220.3	948	927	2.5	["target: 5' TCTAGTCCTGCATCTTTTTT-T 3'", ' ||*|*|||||||||||||||*| ', "miRNA: 3' AGTTGAGGACGTAGAAAAAACA 5'"]	no	Solyc02g065220.3	Cytochrome P450 (AHRD V3.3 *** A0A103Y530_CYNCS)
	Solyc02g090780.1.1	Solyc02g090780.1	965	945	2.5	["target: 5' TCTAGTCCTGCATCTTTTTTT 3'", ' |||*||*|||||||:|||||| ', "miRNA: 3' AGAACACGACGTAGGAAAAAA 5'"]	no	Solyc02g090780.1	LOW QUALITY:ubiquitin-specific protease 2 (AHRD V3.3 --* AT1G04860.1)
	Solyc09g031970.3.1	Solyc09g031970.3	818	798	1.8	["target: 5' TCTAGTCCTGCATCTTTTTTT 3'", ' :|||||*||||||||||||:: ', "miRNA: 3' GGATCACGACGTAGAAAAAGG 5'"]	no	Solyc09g031970.3	Alpha-1,4 glucan phosphorylase (AHRD V3.3 *** K4CSQ2_SOLLC)
	Solyc12g070210.1.1	Solyc12g070210.1	116	96	2.5	["target: 5' TCTAGTCCTGCATCTTTTTTT 3'", ' :||||:*||||||||||:::| ', "miRNA: 3' GGATCGCGACGTAGAAAGGGA 5'"]	no	Solyc12g070210.1	LOW QUALITY:DWNN domain, a CCHC-type zinc finger (AHRD V3.3 --* AT4G17410.6)
	Solyc06g054540.3.1	Solyc06g054540.3	292	272	1.8	["target: 5' TCTAGTCCTGCATCTTTTTTT 3'", ' :|||:|||||||||||:|::| ', "miRNA: 3' GGATTAGGACGTAGAAGAGGA 5'"]	no	Solyc06g054540.3	CHY-type/CTCHY-type/RING-type Zinc finger protein (AHRD V3.3 *** AT5G18650.1)
	Solyc02g061840.3.1	Solyc02g061840.3	315	295	2.5	["target: 5' TCTAGTCCTGCATCTTTTTTT 3'", ' |||||*||||*||||||::|| ', "miRNA: 3' AGATCTGGACCTAGAAAGGAA 5'"]	no	Solyc02g061840.3	RNA-binding (RRM/RBD/RNP motifs) family protein (AHRD V3.3 *-* AT4G35785.2)
	Solyc02g083900.3.1	Solyc02g083900.3	2404	2385	2.5	["target: 5' AAAAAGATGCAGGACTAGACC 3'", ' |||||||||||::||:||*|* ', "miRNA: 3' TTTTTCTACGTTTTGGTC-GA 5'"]	no	Solyc02g083900.3	Transformation/transcription domain-associated protein (AHRD V3.3 *** A0A0B0NPB1_GOSAR)
	Solyc04g058140.3.1	Solyc04g058140.3	1631	1610	2.5	["target: 5' AAAAAGATGCAGGACTAGA-CC 3'", ' *|||||||:||:|||||||**| ', "miRNA: 3' CTTTTCTATGTTCTGATCTATG 5'"]	no	Solyc04g058140.3	GTPase obg (AHRD V3.3 *** A0A1D1XZG9_9ARAE)
	Solyc09g031610.3.1	Solyc09g031610.3	1289	1270	2.5	["target: 5' AAAAAGATGCAGGACTAGACC 3'", ' |||||*||||||:||||*||* ', "miRNA: 3' TTTTTATACGTCTTGAT-TGT 5'"]	no	Solyc09g031610.3	DAMAGED DNA BINDING PROTEIN1
sly-miR9472-5p	Solyc12g014530.2.1	Solyc12g014530.2	379	359	2.5	["target: 5' TTTCAGTAGACGTTGTGAATA 3'", ' |||||*|*|||:||||||||| ', "miRNA: 3' AAAGTGAACTGTAACACTTAT 5'"]	no	Solyc12g014530.2	L-aspartate oxidase (AHRD V3.3 *** K4DCY8_SOLLC)
	Solyc02g085400.3.1	Solyc02g085400.3	974	953	2.2	["target: 5' TTTCAGTAGACGTTGTGAA-TA 3'", ' ||:|||||:||||||:|||*:| ', "miRNA: 3' AAGGTCATTTGCAACGCTTCGT 5'"]	no	Solyc02g085400.3	Sulfite exporter TauE/SafE family protein (AHRD V3.3 *** AT2G25737.1)
	Solyc03g095757.1.1	Solyc03g095757.1	649	630	2.5	["target: 5' TTTCAGTAGACGTTGTGAATA 3'", ' *||||:|*|||||||||*||| ', "miRNA: 3' TAAGTTAGCTGCAACAC-TAT 5'"]	no	Solyc03g095757.1	LOW QUALITY:F-box family protein (AHRD V3.3 *-* AT5G62510.1)
	Solyc03g119250.3.1	Solyc03g119250.3	78	58	2.5	["target: 5' TTTCAGTAGACGTTGTGAATA 3'", ' ||||||||||*||||||***| ', "miRNA: 3' AAAGTCATCTACAACACCCTT 5'"]	no	Solyc03g119250.3	Calmodulin binding protein-like, putative (AHRD V3.3 *** A0A061G202_THECC)
	Solyc03g097990.3.1	Solyc03g097990.3	398	378	2.5	["target: 5' TTTCAGTAGACGTTGTGAATA 3'", ' |||||||||||:*|||||*|* ', "miRNA: 3' AAAGTCATCTGTTACACTGAG 5'"]	no	Solyc03g097990.3	RNA polymerase II subunit A C-terminal domain phosphatase SSU72 (AHRD V3.3 *** A0A0B0NIE4_GOSAR)
sly-miR9472-3p	Solyc11g040080.1.1	Solyc11g040080.1	108	88	1.5	["target: 5' TTCACAATCTCTGCTGAAAAA 3'", ' |||||||||:|||||||||** ', "miRNA: 3' AAGTGTTAGGGACGACTTTAC 5'"]	no	Solyc11g040080.1	LOW QUALITY:Protein Ycf2 (AHRD V3.3 *-* YCF2_SOLLC)
	Solyc02g070260.3.1	Solyc02g070260.3	2183	2163	2.5	["target: 5' TTCACAATCTCTGCTGAAAAA 3'", ' ||||||*||||||||||**|* ', "miRNA: 3' AAGTGTGAGAGACGACTACTA 5'"]	no	Solyc02g070260.3	Leucine-rich repeat-containing protein (AHRD V3.3 *** A0A103XCI4_CYNCS)
	Solyc10g054860.2.1	Solyc10g054860.2	5282	5262	2.5	["target: 5' TTCACAATCTCTGCTGAAAAA 3'", ' ||||*||*|||||||||*||| ', "miRNA: 3' AAGTCTTCGAGACGACTGTTT 5'"]	no	Solyc10g054860.2	Urb2/Npa2, putative isoform 2 (AHRD V3.3 *** A0A061E0C3_THECC)
	Solyc01g080150.3.1	Solyc01g080150.3	659	639	1	["target: 5' TTCACAATCTCTGCTGAAAAA 3'", ' |||||||:||||||||||||* ', "miRNA: 3' AAGTGTTGGAGACGACTTTTG 5'"]	no	Solyc01g080150.3	tRNA dimethylallyltransferase
	Solyc05g007250.3.1	Solyc05g007250.3	838	817	2.2	["target: 5' TTCACAATCTCTGCTGAAAA-A 3'", ' :||||||||||:|||:|*||*| ', "miRNA: 3' GAGTGTTAGAGGCGATTCTTGT 5'"]	no	Solyc05g007250.3	40S ribosomal protein S9, putative (AHRD V3.3 *** Q60CZ2_SOLDE)
	Solyc04g079140.3.1	Solyc04g079140.3	528	508	2.5	["target: 5' TTCACAATCTCTGCTGAAAAA 3'", ' ||||||||||||||||**|** ', "miRNA: 3' AAGTGTTAGAGACGACGGTCA 5'"]	no	Solyc04g079140.3	Transmembrane 53 (AHRD V3.3 *** A0A0B0ME54_GOSAR)
	Solyc08g067260.3.1	Solyc08g067260.3	106	85	2.5	["target: 5' TTCACAATCTCTGCTGAAA-AA 3'", ' |||||||||||:|*|||*|*|| ', "miRNA: 3' AAGTGTTAGAGGCAACTATCTT 5'"]	no	Solyc08g067260.3	3-ketoacyl-CoA synthase (AHRD V3.3 *** A0A0V0IHH6_SOLCH)
sly-miR9471b-3p	Solyc00g040390.2.1	Solyc00g040390.2	349	329	2.5	["target: 5' TTGGCTGAGTGAGCATCACTG 3'", ' ||||||||||:*||||||*:: ', "miRNA: 3' AACCGACTCATACGTAGTCGT 5'"]	no	Solyc00g040390.2	HXXXD-type acyl-transferase family protein (AHRD V3.3 *** AT1G32910.1)
	Solyc09g061750.2.1	Solyc09g061750.2	1330	1310	2.5	["target: 5' TTGGCTGAGTGAGCATCACTG 3'", ' *||||||||:||:||*||||| ', "miRNA: 3' TACCGACTCGCTTGTCGTGAC 5'"]	no	Solyc09g061750.2	Cellulose synthase 2 (AHRD V3.3 *** A0A0B0N012_GOSAR)
	Solyc07g014580.3.1	Solyc07g014580.3	563	543	2.5	["target: 5' TTGGCTGAGTGAGCATCACTG 3'", ' ||||||||||:*||||||*:: ', "miRNA: 3' AACCGACTCATACGTAGTCGT 5'"]	no	Solyc07g014580.3	HXXXD-type acyl-transferase family protein, putative (AHRD V3.3 *** A0A061G8N7_THECC)
	Solyc00g040290.2.1	Solyc00g040290.2	348	328	2.5	["target: 5' TTGGCTGAGTGAGCATCACTG 3'", ' ||||||||||:*||||||*:: ', "miRNA: 3' AACCGACTCATACGTAGTCGT 5'"]	no	Solyc00g040290.2	HXXXD-type acyl-transferase family protein (AHRD V3.3 *** AT1G32910.1)
	Solyc08g082850.3.1	Solyc08g082850.3	1196	1176	2.5	["target: 5' TTGGCTGAGTGAGCATCACTG 3'", ' |::||:||||:|||||||*|| ', "miRNA: 3' AGTCGGCTCATTCGTAGTTAC 5'"]	no	Solyc08g082850.3	ABC transporter family protein (AHRD V3.3 *** B9GL16_POPTR)
	Solyc07g017320.1.1	Solyc07g017320.1	83	63	2.5	["target: 5' TTGGCTGAGTGAGCATCACTG 3'", ' ||||||||||:*||||||*:: ', "miRNA: 3' AACCGACTCATACGTAGTCGT 5'"]	no	Solyc07g017320.1	LOW QUALITY:HXXXD-type acyl-transferase family protein (AHRD V3.3 *** AT1G32910.1)
sly-miR9471a-3p	Solyc00g040290.2.1	Solyc00g040290.2	348	327	2.5	["target: 5' TTGGCTGAGTGAGCATCA-CGG 3'", ' ||||||||||:*||||||*|:: ', "miRNA: 3' AACCGACTCATACGTAGTCGTT 5'"]	no	Solyc00g040290.2	HXXXD-type acyl-transferase family protein (AHRD V3.3 *** AT1G32910.1)
	Solyc07g017320.1.1	Solyc07g017320.1	83	62	2.5	["target: 5' TTGGCTGAGTGAGCATCA-CGG 3'", ' ||||||||||:*||||||*|:: ', "miRNA: 3' AACCGACTCATACGTAGTCGTT 5'"]	no	Solyc07g017320.1	LOW QUALITY:HXXXD-type acyl-transferase family protein (AHRD V3.3 *** AT1G32910.1)
	Solyc07g014580.3.1	Solyc07g014580.3	563	542	2.5	["target: 5' TTGGCTGAGTGAGCATCA-CGG 3'", ' ||||||||||:*||||||*|:: ', "miRNA: 3' AACCGACTCATACGTAGTCGTT 5'"]	no	Solyc07g014580.3	HXXXD-type acyl-transferase family protein, putative (AHRD V3.3 *** A0A061G8N7_THECC)
	Solyc00g040390.2.1	Solyc00g040390.2	349	328	2.5	["target: 5' TTGGCTGAGTGAGCATCA-CGG 3'", ' ||||||||||:*||||||*|:: ', "miRNA: 3' AACCGACTCATACGTAGTCGTT 5'"]	no	Solyc00g040390.2	HXXXD-type acyl-transferase family protein (AHRD V3.3 *** AT1G32910.1)
sly-miR827	Solyc05g024387.1.1	Solyc05g024387.1	1099	1080	2.5	["target: 5' TTAGATGAACATCAACAAACA 3'", ' *||:||||||*||||||*||| ', "miRNA: 3' CATTTACTTGGAGTTGT-TGT 5'"]	no	Solyc05g024387.1	Serine/threonine protein phosphatase 7 long form isogeny (AHRD V3.3 *** A0A151SGZ7_CAJCA)
	Solyc01g096410.3.1	Solyc01g096410.3	451	431	2	["target: 5' TTAGATGAACATCAACAAACA 3'", ' |:|*||||||||||||||*|| ', "miRNA: 3' AGTGTACTTGTAGTTGTTAGT 5'"]	no	Solyc01g096410.3	Phosphatidylinositol-4-phosphate 5-kinase (AHRD V3.3 *** J7K3W0_TOBAC)
	Solyc05g024390.1.1	Solyc05g024390.1	1099	1080	2.5	["target: 5' TTAGATGAACATCAACAAACA 3'", ' *||:||||||*||||||*||| ', "miRNA: 3' CATTTACTTGGAGTTGT-TGT 5'"]	no	Solyc05g024390.1	Serine/threonine protein phosphatase 7 long form isogeny (AHRD V3.3 *** A0A151SGZ7_CAJCA)
	Solyc12g100130.1.1	Solyc12g100130.1	57	36	2.5	["target: 5' TTAGATGAACATCAACAA-ACA 3'", ' *:|||||||||||||*||*||| ', "miRNA: 3' CGTCTACTTGTAGTTTTTATGT 5'"]	no	Solyc12g100130.1	Phosphate transporter (AHRD V3.3 *** A0A0A1G5X8_MANES)
	Solyc04g078565.1.1	Solyc04g078565.1	874	855	2.5	["target: 5' TTAGATGAACATCAACAAACA 3'", ' *||:||||||*||||||*||| ', "miRNA: 3' CATTTACTTGGAGTTGT-TGT 5'"]	no	Solyc04g078565.1	Serine/threonine protein phosphatase 7 long form isogeny (AHRD V3.3 *** A0A151R878_CAJCA)
	Solyc08g007800.3.1	Solyc08g007800.3	265	245	0.5	["target: 5' TTAGATGAACATCAACAAACA 3'", ' ||||||||||||||||||*|| ', "miRNA: 3' AATCTACTTGTAGTTGTTAGT 5'"]	no	Solyc08g007800.3	SPX domain-containing family protein (AHRD V3.3 *** B9GW54_POPTR)
	Solyc06g060110.3.1	Solyc06g060110.3	1963	1943	2.5	["target: 5' TTAGATGAACATCAACAAACA 3'", ' ||*:||||||||||||||**| ', "miRNA: 3' AAATTACTTGTAGTTGTTATT 5'"]	no	Solyc06g060110.3	amino acid transporter 2
	Solyc07g043137.1.1	Solyc07g043137.1	820	801	2.5	["target: 5' TTAGATGAACATCAACAAACA 3'", ' *||:||||||*||||||*||| ', "miRNA: 3' CATTTACTTGGAGTTGT-TGT 5'"]	no	Solyc07g043137.1	Serine/threonine protein phosphatase 7 long form isogeny (AHRD V3.3 *** A0A151SWQ3_CAJCA)
	Solyc05g044520.1.1	Solyc05g044520.1	499	480	2.5	["target: 5' TTAGATGAACATCAACAAACA 3'", ' *||:||||||*||||||*||| ', "miRNA: 3' CATTTACTTGGAGTTGT-TGT 5'"]	no	Solyc05g044520.1	Serine/threonine protein phosphatase 7 long form isogeny (AHRD V3.3 *-* A0A151SWQ3_CAJCA)
	Solyc03g063650.1.1	Solyc03g063650.1	926	906	2.2	["target: 5' TTAGATGAACATCAACAAACA 3'", ' :||:|||*|||:||||||||| ', "miRNA: 3' GATTTACCTGTGGTTGTTTGT 5'"]	no	Solyc03g063650.1	Serine/threonine-protein kinase (AHRD V3.3 *** K4BHA7_SOLLC)
	Solyc03g005590.2.1	Solyc03g005590.2	781	761	2.5	["target: 5' TTAGATGAACATCAACAAACA 3'", ' ||*||||||||||||*||*|| ', "miRNA: 3' AAACTACTTGTAGTTCTTGGT 5'"]	no	Solyc03g005590.2	Regulator of chromosome condensation (RCC1) family protein (AHRD V3.3 *** AT4G14368.3)
	Solyc04g078580.1.1	Solyc04g078580.1	1027	1008	2.5	["target: 5' TTAGATGAACATCAACAAACA 3'", ' *||:||||||*||||||*||| ', "miRNA: 3' CATTTACTTGGAGTTGT-TGT 5'"]	no	Solyc04g078580.1	Serine/threonine protein phosphatase 7 long form isogeny (AHRD V3.3 *** A0A151SGZ7_CAJCA)
	Solyc08g080200.3.1	Solyc08g080200.3	497	477	1.5	["target: 5' TTAGATGAACATCAACAAACA 3'", ' ||||||:|*|||||||||||| ', "miRNA: 3' AATCTATTCGTAGTTGTTTGT 5'"]	no	Solyc08g080200.3	SPX domain-containing family protein (AHRD V3.3 *** B9GW54_POPTR)
	Solyc10g051090.2.1	Solyc10g051090.2	859	840	2.5	["target: 5' TTAGATGAACATCAACAAACA 3'", ' *||:||||||*||||||*||| ', "miRNA: 3' CATTTACTTGGAGTTGT-TGT 5'"]	no	Solyc10g051090.2	Serine/threonine protein phosphatase 7 long form isogeny (AHRD V3.3 *** A0A151R878_CAJCA)
	Solyc01g005910.3.1	Solyc01g005910.3	1341	1322	2.5	["target: 5' TTAGATGAACATCAACAAACA 3'", ' |||:|*:||||||||||*||| ', "miRNA: 3' AATTTTTTTGTAGTTGT-TGT 5'"]	no	Solyc01g005910.3	Acid phosphatase/vanadium-dependent haloperoxidase-related protein (AHRD V3.3 *** AT3G12685.1)
	Solyc06g073500.3.1	Solyc06g073500.3	102	82	2.5	["target: 5' TTAGATGAACATCAACAAACA 3'", ' **|||||||||||||*||||| ', "miRNA: 3' CCTCTACTTGTAGTTCTTTGT 5'"]	no	Solyc06g073500.3	Pentatricopeptide repeat (PPR) superfamily protein (AHRD V3.3 *** AT3G59300.1)
	Solyc03g059460.1.1	Solyc03g059460.1	1087	1068	2.5	["target: 5' TTAGATGAACATCAACAAACA 3'", ' *||:||||||*||||||*||| ', "miRNA: 3' CATTTACTTGGAGTTGT-TGT 5'"]	no	Solyc03g059460.1	Serine/threonine protein phosphatase 7 long form isogeny (AHRD V3.3 *** A0A151SE46_CAJCA)
	Solyc12g087893.1.1	Solyc12g087893.1	133	113	2.5	["target: 5' TTAGATGAACATCAACAAACA 3'", ' ||*|||:||||||||||*|*| ', "miRNA: 3' AAGCTATTTGTAGTTGTCTAT 5'"]	no	Solyc12g087893.1	Conserved peptide upstream open reading frame 37 (AHRD V3.3 *** B3H738_ARATH)
sly-miR6027-3p	Solyc11g069020.2.1	Solyc11g069020.2	1273	1252	2	["target: 5' TGAATCCTTCGGCTATCCATAA 3'", ' |:||||||||:||*|||||||| ', "miRNA: 3' ATTTAGGAAGTCGTTAGGTATT 5'"]	no	Solyc11g069020.2	Disease resistance protein (AHRD V3.3 *** A0A118JXS4_CYNCS)
	Solyc04g008190.1.1	Solyc04g008190.1	127	106	2	["target: 5' TGAATCCTTCGGCTATCCATAA 3'", ' ::||:||||||||:|||||:|| ', "miRNA: 3' GTTTGGGAAGCCGGTAGGTGTT 5'"]	no	Solyc04g008190.1	Disease resistance protein (AHRD V3.3 *-* Q9SBC3_SOLLC)
	Solyc04g009155.1.1	Solyc04g009155.1	306	285	2.5	["target: 5' TGAATCCTTCGGCTATCCATAA 3'", ' ::||:|||||:||:|||||:|| ', "miRNA: 3' GTTTGGGAAGTCGGTAGGTGTT 5'"]	no	Solyc04g009155.1	Disease resistance family protein (AHRD V3.3 *-* B9GY55_POPTR)
	Solyc05g012900.3.1	Solyc05g012900.3	3239	3218	2.2	["target: 5' TGAATCCTTCGGCTATCCATAA 3'", ' ||||*|||||*||||||||:|| ', "miRNA: 3' ACTTCGGAAGGCGATAGGTGTT 5'"]	no	Solyc05g012900.3	JJH-R-like protein
	Solyc05g009630.3.1	Solyc05g009630.3	1452	1431	2	["target: 5' TGAATCCTTCGGCTATCCATAA 3'", ' ||||||||||*||*|||||||| ', "miRNA: 3' ACTTAGGAAGGCGCTAGGTATT 5'"]	no	Solyc05g009630.3	Disease resistance protein (AHRD V3.3 *** A0A103XDQ0_CYNCS)
	Solyc04g007070.3.1	Solyc04g007070.3	1553	1532	2.2	["target: 5' TGAATCCTTCGGCTATCCATAA 3'", ' |*||:||:|||||||||||:|| ', "miRNA: 3' AGTTGGGGAGCCGATAGGTGTT 5'"]	no	Solyc04g007070.3	Disease resistance protein (NBS-LRR class) family (AHRD V3.3 *** AT5G38350.1)
	Solyc04g008140.2.1	Solyc04g008140.2	2349	2328	2	["target: 5' TGAATCCTTCGGCTATCCATAA 3'", ' ::||:||||||||:|||||:|| ', "miRNA: 3' GTTTGGGAAGCCGGTAGGTGTT 5'"]	no	Solyc04g008140.2	NBS-LRR resistance protein-like protein (AHRD V3.3 *** A1Y9R1_SOLLC)
	Solyc04g026110.3.1	Solyc04g026110.3	1138	1117	2.2	["target: 5' TGAATCCTTCGGCTATCCATAA 3'", ' ||||*||:|||||:|||||:|| ', "miRNA: 3' ACTTTGGGAGCCGGTAGGTGTT 5'"]	no	Solyc04g026110.3	Disease resistance family protein (AHRD V3.3 *** B9GY55_POPTR)
	Solyc04g008200.3.1	Solyc04g008200.3	2084	2063	2.5	["target: 5' TGAATCCTTCGGCTATCCATAA 3'", ' :*||||||||:||:|||||:|| ', "miRNA: 3' GGTTAGGAAGTCGGTAGGTGTT 5'"]	no	Solyc04g008200.3	LES457048 hero resistance protein 1 homologue
	Solyc10g047320.2.1	Solyc10g047320.2	1543	1522	2.2	["target: 5' TGAATCCTTCGGCTATCCATAA 3'", ' ||||||||||*||*|||||:|| ', "miRNA: 3' ACTTAGGAAGGCGTTAGGTGTT 5'"]	no	Solyc10g047320.2	Disease resistance protein (CC-NBS-LRR class) family protein (AHRD V3.3 *** A0A072TW48_MEDTR)
	Solyc05g012910.3.1	Solyc05g012910.3	3148	3127	2.2	["target: 5' TGAATCCTTCGGCTATCCATAA 3'", ' ||||*|||||*||||||||:|| ', "miRNA: 3' ACTTCGGAAGGCGATAGGTGTT 5'"]	no	Solyc05g012910.3	NBS-LRR resistance protein-like protein (AHRD V3.3 *-* A1Y9Q6_9SOLN)
	Solyc09g098130.2.1	Solyc09g098130.2	2584	2563	1.8	["target: 5' TGAATCCTTCGGCTATCCATAA 3'", ' :|||||||||:||*|||||||| ', "miRNA: 3' GCTTAGGAAGTCGTTAGGTATT 5'"]	no	Solyc09g098130.2	CC-NBS-LRR gene
	Solyc02g027080.2.1	Solyc02g027080.2	1450	1429	2.5	["target: 5' TGAATCCTTCGGCTATCCATAA 3'", ' *|||:||:||:||:|||||||| ', "miRNA: 3' CCTTGGGGAGTCGGTAGGTATT 5'"]	no	Solyc02g027080.2	Disease resistance protein BS2 (AHRD V3.3 *** Q9SNW0_9SOLA)
	Solyc04g008120.2.1	Solyc04g008120.2	2540	2519	2	["target: 5' TGAATCCTTCGGCTATCCATAA 3'", ' ::||:||||||||:|||||:|| ', "miRNA: 3' GTTTGGGAAGCCGGTAGGTGTT 5'"]	no	Solyc04g008120.2	NBS-LRR resistance protein-like protein (AHRD V3.3 *** A1Y9Q6_9SOLN)
	Solyc04g009150.1.1	Solyc04g009150.1	1333	1312	2.2	["target: 5' TGAATCCTTCGGCTATCCATAA 3'", ' ||||*||:|||||:|||||:|| ', "miRNA: 3' ACTTTGGGAGCCGGTAGGTGTT 5'"]	no	Solyc04g009150.1	Nbs-lrr resistance protein (AHRD V3.3 *** A0A061FZT5_THECC)
	Solyc05g013280.3.1	Solyc05g013280.3	4365	4344	2.5	["target: 5' TGAATCCTTCGGCTATCCATAA 3'", ' ::||:|||||:||||:|||:|| ', "miRNA: 3' GTTTGGGAAGTCGATGGGTGTT 5'"]	no	Solyc05g013280.3	Pseudomonas resistance
	Solyc04g009090.1.1	Solyc04g009090.1	208	187	2.2	["target: 5' TGAATCCTTCGGCTATCCATAA 3'", ' ||||*||:|||||:|||||:|| ', "miRNA: 3' ACTTTGGGAGCCGGTAGGTGTT 5'"]	no	Solyc04g009090.1	Disease resistance family protein (AHRD V3.3 *-* B9NHG2_POPTR)
sly-miR6024	Solyc04g011960.2.1	Solyc04g011960.2	559	538	2	["target: 5' TTTTAGCAAGAGTTGTTTTACC 3'", ' ||:|||||||*||||||||*|| ', "miRNA: 3' AAGATCGTTCACAACAAAACGG 5'"]	no	Solyc04g011960.2	Disease resistance protein (CC-NBS-LRR class) family (AHRD V3.3 *** AT1G53350.1)
	Solyc11g070020.2.1	Solyc11g070020.2	2026	2005	1.8	["target: 5' TTTTAGCAAGAGTTGTTTTACC 3'", ' :|||||||||*|||||:||||| ', "miRNA: 3' GAAATCGTTCACAACAGAATGG 5'"]	no	Solyc11g070020.2	Disease resistance protein (AHRD V3.3 *-* A0A068EUA5_SOLLC)
	Solyc11g071423.1.1	Solyc11g071423.1	265	244	2.2	["target: 5' TTTTAGCAAGAGTTGTTTTACC 3'", ' ::||||||||*|||||:||||| ', "miRNA: 3' GGAATCGTTCACAACAGAATGG 5'"]	no	Solyc11g071423.1	Disease resistance protein (AHRD V3.3 *** A0A068EW38_SOLLC)
	Solyc05g005330.3.1	Solyc05g005330.3	1998	1977	2.5	["target: 5' TTTTAGCAAGAGTTGTTTTACC 3'", ' |*|||||*||||||||:||||| ', "miRNA: 3' ACAATCGCTCTCAACAGAATGG 5'"]	no	Solyc05g005330.3	Disease resistance protein, putative (AHRD V3.3 *-* Q6L432_SOLDE)
	Solyc05g008070.3.1	Solyc05g008070.3	568	547	1	["target: 5' TTTTAGCAAGAGTTGTTTTACC 3'", ' ||:|||||||||||||:||||| ', "miRNA: 3' AAGATCGTTCTCAACAGAATGG 5'"]	no	Solyc05g008070.3	Disease resistance protein (AHRD V3.3 *** A0A103XDQ0_CYNCS)
	Solyc09g018220.2.1	Solyc09g018220.2	590	569	2	["target: 5' TTTTAGCAAGAGTTGTTTTACC 3'", ' |:||*||||||||||||||*|| ', "miRNA: 3' AGAACCGTTCTCAACAAAAGGG 5'"]	no	Solyc09g018220.2	Tobacco mosaic virus resistance-2
	Solyc05g009740.1.1	Solyc05g009740.1	169	148	2.5	["target: 5' TTTTAGCAAGAGTTGTTTTACC 3'", ' ||:||||*|:|||||||||*|| ', "miRNA: 3' AAGATCGGTTTCAACAAAACGG 5'"]	no	Solyc05g009740.1	Disease resistance protein (CC-NBS-LRR class) family (AHRD V3.3 *** AT5G48620.6)
	Solyc11g006520.2.1	Solyc11g006520.2	855	834	1.5	["target: 5' TTTTAGCAAGAGTTGTTTTACC 3'", ' ||||*|||||||||||:||||| ', "miRNA: 3' AAAACCGTTCTCAACAGAATGG 5'"]	no	Solyc11g006520.2	Disease resistance protein (AHRD V3.3 *** A0A103Y7R3_CYNCS)
	Solyc10g051050.2.1	Solyc10g051050.2	965	944	1	["target: 5' TTTTAGCAAGAGTTGTTTTACC 3'", ' ||:|||||||||||||:||||| ', "miRNA: 3' AAGATCGTTCTCAACAGAATGG 5'"]	no	Solyc10g051050.2	Disease resistance protein (AHRD V3.3 *** A0A118JXS4_CYNCS)
	Solyc05g009760.2.1	Solyc05g009760.2	438	417	2.5	["target: 5' TTTTAGCAAGAGTTGTTTTACC 3'", ' ||:||||*||||:||||||*|| ', "miRNA: 3' AAGATCGGTCTCGACAAAAGGG 5'"]	no	Solyc05g009760.2	NBS-LRR resistance protein-like protein (AHRD V3.3 *** A1Y9Q8_SOLLC)
	Solyc06g062440.3.1	Solyc06g062440.3	631	610	2	["target: 5' TTTTAGCAAGAGTTGTTTTACC 3'", ' ||:||||||||||*|||||*|| ', "miRNA: 3' AAGATCGTTCTCACCAAAAAGG 5'"]	no	Solyc06g062440.3	Disease resistance protein (AHRD V3.3 *** A0A103XDQ0_CYNCS)
	Solyc01g088430.3.1	Solyc01g088430.3	3519	3498	0	["target: 5' TTTTAGCAAGAGTTGTTTTACC 3'", ' |||||||||||||||||||||| ', "miRNA: 3' AAAATCGTTCTCAACAAAATGG 5'"]	no	Solyc01g088430.3	Fatty acid hydroxylase superfamily protein (AHRD V3.3 *** A0A072TKE8_MEDTR)
	Solyc04g012010.3.1	Solyc04g012010.3	579	558	2.5	["target: 5' TTTTAGCAAGAGTTGTTTTACC 3'", ' |||||||*||*||||||||*|| ', "miRNA: 3' AAAATCGCTCGCAACAAAACGG 5'"]	no	Solyc04g012010.3	Disease resistance protein (NBS-LRR class) family (AHRD V3.3 *-* AT5G38350.1)
	Solyc09g092290.1.1	Solyc09g092290.1	595	574	2	["target: 5' TTTTAGCAAGAGTTGTTTTACC 3'", ' |:||*||||||||||||||*|| ', "miRNA: 3' AGAACCGTTCTCAACAAAAAGG 5'"]	no	Solyc09g092290.1	Ph-3 resistance protein (AHRD V3.3 *** A0A060D304_SOLPI)
	Solyc11g069990.2.1	Solyc11g069990.2	1254	1233	1.8	["target: 5' TTTTAGCAAGAGTTGTTTTACC 3'", ' :|||||||||*|||||:||||| ', "miRNA: 3' GAAATCGTTCACAACAGAATGG 5'"]	no	Solyc11g069990.2	I2C5
	Solyc12g005970.1.1	Solyc12g005970.1	529	508	1.5	["target: 5' TTTTAGCAAGAGTTGTTTTACC 3'", ' |:||*||||||||||||||||| ', "miRNA: 3' AGAAGCGTTCTCAACAAAATGG 5'"]	no	Solyc12g005970.1	LOW QUALITY:Disease resistance protein (CC-NBS-LRR class) family (AHRD V3.3 *-* AT5G35450.2)
	Solyc11g006530.2.1	Solyc11g006530.2	562	541	2	["target: 5' TTTTAGCAAGAGTTGTTTTACC 3'", ' ||:|*|||||||||||:||||| ', "miRNA: 3' AAGACCGTTCTCAACAGAATGG 5'"]	no	Solyc11g006530.2	Disease resistance protein (AHRD V3.3 *** A0A103Y7R3_CYNCS)
	Solyc04g015220.3.1	Solyc04g015220.3	656	635	2	["target: 5' TTTTAGCAAGAGTTGTTTTACC 3'", ' ||||*||||:||||||:||||| ', "miRNA: 3' AAAACCGTTTTCAACAGAATGG 5'"]	no	Solyc04g015220.3	Disease resistance protein (AHRD V3.3 *** A0A103XDQ0_CYNCS)
	Solyc10g008230.2.1	Solyc10g008230.2	586	565	1.5	["target: 5' TTTTAGCAAGAGTTGTTTTACC 3'", ' ||:||||||||||:|||||*|| ', "miRNA: 3' AAGATCGTTCTCAGCAAAACGG 5'"]	no	Solyc10g008230.2	Disease resistance protein (AHRD V3.3 *** A0A118JXS4_CYNCS)
	Solyc10g008220.3.1	Solyc10g008220.3	625	604	2.5	["target: 5' TTTTAGCAAGAGTTGTTTTACC 3'", ' |||||||*|:||||||:||*|| ', "miRNA: 3' AAAATCGATTTCAACAGAAAGG 5'"]	no	Solyc10g008220.3	Disease resistance protein (AHRD V3.3 *** A0A118JXS4_CYNCS)
	Solyc07g042180.3.1	Solyc07g042180.3	81	60	2.2	["target: 5' TTTTAGCAAGAGTTGTTTTACC 3'", ' |||||||||:|:|||:|*:||| ', "miRNA: 3' AAAATCGTTTTTAACGATGTGG 5'"]	no	Solyc07g042180.3	RNA-binding protein (AHRD V3.3 *** A0A0K9PBY9_ZOSMR)
	Solyc05g009750.1.1	Solyc05g009750.1	202	181	2.5	["target: 5' TTTTAGCAAGAGTTGTTTTACC 3'", ' ||:||||*||||:||||||*|| ', "miRNA: 3' AAGATCGGTCTCGACAAAAGGG 5'"]	no	Solyc05g009750.1	NBS-LRR resistance protein-like protein (AHRD V3.3 *** A1Y9Q8_SOLLC)
	Solyc10g008240.3.1	Solyc10g008240.3	532	511	1.5	["target: 5' TTTTAGCAAGAGTTGTTTTACC 3'", ' ||:||||||||||:|||||*|| ', "miRNA: 3' AAGATCGTTCTCAGCAAAACGG 5'"]	no	Solyc10g008240.3	Disease resistance protein (AHRD V3.3 *** A0A118JXS4_CYNCS)
	Solyc05g006620.3.1	Solyc05g006620.3	973	952	1.8	["target: 5' TTTTAGCAAGAGTTGTTTTACC 3'", ' ::||||*||||||||||||||| ', "miRNA: 3' GGAATCTTTCTCAACAAAATGG 5'"]	no	Solyc05g006620.3	Disease resistance protein (TIR-NBS-LRR class), putative (AHRD V3.3 *** G7LDU5_MEDTR)
	Solyc07g063240.3.1	Solyc07g063240.3	1706	1686	2	["target: 5' TTTTAGCAAGAGTTGTTTTACC 3'", ' |||||||||:|||::||||*|| ', "miRNA: 3' AAAATCGTTTTCAGTAAAA-GG 5'"]	no	Solyc07g063240.3	Protein silencing defective protein (AHRD V3.3 *** G7IPR8_MEDTR)
	Solyc01g087200.3.1	Solyc01g087200.3	553	532	2	["target: 5' TTTTAGCAAGAGTTGTTTTACC 3'", ' |||||||*|||||:|||||*|| ', "miRNA: 3' AAAATCGCTCTCAGCAAAACGG 5'"]	no	Solyc01g087200.3	Disease resistance protein (AHRD V3.3 *** A0A118JXS4_CYNCS)
	Solyc11g071995.1.1	Solyc11g071995.1	658	637	1.8	["target: 5' TTTTAGCAAGAGTTGTTTTACC 3'", ' :|||||||||*|||||:||||| ', "miRNA: 3' GAAATCGTTCACAACAGAATGG 5'"]	no	Solyc11g071995.1	Disease resistance protein (AHRD V3.3 *** A0A068EUT9_SOLHA)
	Solyc11g020100.2.1	Solyc11g020100.2	1146	1125	1.5	["target: 5' TTTTAGCAAGAGTTGTTTTACC 3'", ' ||||*|||||||||||:||||| ', "miRNA: 3' AAAACCGTTCTCAACAGAATGG 5'"]	no	Solyc11g020100.2	Disease resistance protein (AHRD V3.3 *** A0A118JXS4_CYNCS)
	Solyc03g006760.3.1	Solyc03g006760.3	34	13	2.5	["target: 5' TTTTAGCAAGAGTTGTTTTACC 3'", ' |:|*||||||||||||:||*|| ', "miRNA: 3' AGACTCGTTCTCAACAGAAGGG 5'"]	no	Solyc03g006760.3	NBS-LRR disease resistance-like protein (AHRD V3.3 *-* Q2LED2_9ROSI)
	Solyc07g009200.1.1	Solyc07g009200.1	548	527	2.5	["target: 5' TTTTAGCAAGAGTTGTTTTACC 3'", ' ||||*|||||*||||||||*|| ', "miRNA: 3' AAAAACGTTCCCAACAAAACGG 5'"]	no	Solyc07g009200.1	LOW QUALITY:Disease resistance protein (AHRD V3.3 --* A0A103Y7R3_CYNCS)
	Solyc03g046470.3.1	Solyc03g046470.3	2679	2657	1.8	["target: 5' TTTTAGCAAGAGTTGTTT-TACC 3'", ' *||||||||||||||||:*|*|| ', "miRNA: 3' CAAATCGTTCTCAACAAGAAAGG 5'"]	no	Solyc03g046470.3	O-fucosyltransferase family protein (AHRD V3.3 *** AT3G30300.2)
	Solyc09g007710.3.1	Solyc09g007710.3	1025	1004	2.2	["target: 5' TTTTAGCAAGAGTTGTTTTACC 3'", ' :|||*||||*|||||||||||| ', "miRNA: 3' GAAACCGTTGTCAACAAAATGG 5'"]	no	Solyc09g007710.3	Disease resistance protein (TIR-NBS-LRR class) family (AHRD V3.3 *** AT5G36930.2)
	Solyc01g067165.1.1	Solyc01g067165.1	565	544	2.5	["target: 5' TTTTAGCAAGAGTTGTTTTACC 3'", ' |:|:||||||*|||||:||||| ', "miRNA: 3' AGAGTCGTTCACAACAGAATGG 5'"]	no	Solyc01g067165.1	Disease resistance protein (CC-NBS-LRR class) family protein (AHRD V3.3 *** A0A072VNI6_MEDTR)
	Solyc12g017800.2.1	Solyc12g017800.2	1140	1119	2.5	["target: 5' TTTTAGCAAGAGTTGTTTTACC 3'", ' |::|*|||||||||||:||||| ', "miRNA: 3' AGGACCGTTCTCAACAGAATGG 5'"]	no	Solyc12g017800.2	NBS-LRR class disease resistance protein (AHRD V3.3 *-* G8E3T3_SESIN)
	Solyc08g005510.2.1	Solyc08g005510.2	1550	1529	2.2	["target: 5' TTTTAGCAAGAGTTGTTTTACC 3'", ' :||||||*||*||||||||||| ', "miRNA: 3' GAAATCGATCGCAACAAAATGG 5'"]	no	Solyc08g005510.2	disease resistance protein (TIR-NBS-LRR class) (AHRD V3.3 *** AT5G17680.1)
	Solyc02g070410.2.1	Solyc02g070410.2	862	841	1.5	["target: 5' TTTTAGCAAGAGTTGTTTTACC 3'", ' ||||*|||||||||||:||||| ', "miRNA: 3' AAAACCGTTCTCAACAGAATGG 5'"]	no	Solyc02g070410.2	Disease resistance protein, putative (AHRD V3.3 *-* Q6L432_SOLDE)
	Solyc11g006630.1.1	Solyc11g006630.1	568	547	2	["target: 5' TTTTAGCAAGAGTTGTTTTACC 3'", ' ||:|*|||||||||||:||||| ', "miRNA: 3' AAGACCGTTCTCAACAGAATGG 5'"]	no	Solyc11g006630.1	Disease resistance protein (AHRD V3.3 *** A0A103Y7R3_CYNCS)
	Solyc02g084890.2.1	Solyc02g084890.2	679	658	2.5	["target: 5' TTTTAGCAAGAGTTGTTTTACC 3'", ' |:|*|||||||||*|||||||| ', "miRNA: 3' AGACTCGTTCTCACCAAAATGG 5'"]	no	Solyc02g084890.2	NBS-LRR disease resistance protein NBS50 (AHRD V3.3 *** A0A0F6RAM2_9ROSI)
	Solyc11g006640.2.1	Solyc11g006640.2	568	547	2	["target: 5' TTTTAGCAAGAGTTGTTTTACC 3'", ' ||:|*|||||||||||:||||| ', "miRNA: 3' AAGACCGTTCTCAACAGAATGG 5'"]	no	Solyc11g006640.2	Disease resistance protein (AHRD V3.3 *** A0A103Y7R3_CYNCS)
	Solyc08g007630.1.1	Solyc08g007630.1	658	637	2.2	["target: 5' TTTTAGCAAGAGTTGTTTTACC 3'", ' :|||||||||*|||||:||*|| ', "miRNA: 3' GAAATCGTTCACAACAGAACGG 5'"]	no	Solyc08g007630.1	Disease resistance protein (AHRD V3.3 *** A0A068EX87_SOLHA)
	Solyc11g069020.2.1	Solyc11g069020.2	535	514	1.5	["target: 5' TTTTAGCAAGAGTTGTTTTACC 3'", ' |:|||||||||||*|||||||| ', "miRNA: 3' AGAATCGTTCTCACCAAAATGG 5'"]	no	Solyc11g069020.2	Disease resistance protein (AHRD V3.3 *** A0A118JXS4_CYNCS)
	Solyc03g006750.1.1	Solyc03g006750.1	34	13	2.5	["target: 5' TTTTAGCAAGAGTTGTTTTACC 3'", ' |:|*||||||||||||:||*|| ', "miRNA: 3' AGACTCGTTCTCAACAGAAGGG 5'"]	no	Solyc03g006750.1	CC-NBS-LRR disease resistance protein (AHRD V3.3 *-* A0A067XSV0_CICAR)
sly-miR6022	Solyc01g006550.3.1	Solyc01g006550.3	1216	1196	0.5	["target: 5' TGGAAGGGAGAATATCCAGGA 3'", ' *|||||||||||||||||||| ', "miRNA: 3' TCCTTCCCTCTTATAGGTCCT 5'"]	no	Solyc01g006550.3	Leucine-rich repeat receptor-like protein kinase family protein (AHRD V3.3 *** AT2G33170.2)
	Solyc12g100030.2.1	Solyc12g100030.2	984	964	2.2	["target: 5' TGGAAGGGAGAATATCCAGGA 3'", ' :|||||:|||||:||||**|| ', "miRNA: 3' GCCTTCTCTCTTGTAGGGACT 5'"]	no	Solyc12g100030.2	LOW QUALITY:Leucine-rich-repeat receptor-like protein (AHRD V3.3 *** A0A097BR55_GOSBA)
	Solyc02g087840.3.1	Solyc02g087840.3	1023	1003	2.5	["target: 5' TGGAAGGGAGAATATCCAGGA 3'", ' |:|||||:||||*|||||*|| ', "miRNA: 3' ATCTTCCTTCTTTTAGGTACT 5'"]	no	Solyc02g087840.3	Homeobox associated leucine zipper protein (AHRD V3.3 *** A0A072U5Q1_MEDTR)
	Solyc01g005720.3.1	Solyc01g005720.3	531	511	0.5	["target: 5' TGGAAGGGAGAATATCCAGGA 3'", ' *|||||||||||||||||||| ', "miRNA: 3' TCCTTCCCTCTTATAGGTCCT 5'"]	no	Solyc01g005720.3	Leucine-rich repeat receptor-like protein kinase family protein (AHRD V3.3 *** AT4G08850.1)
	Solyc01g005760.3.1	Solyc01g005760.3	1263	1243	0.5	["target: 5' TGGAAGGGAGAATATCCAGGA 3'", ' *|||||||||||||||||||| ', "miRNA: 3' TCCTTCCCTCTTATAGGTCCT 5'"]	no	Solyc01g005760.3	Leucine-rich repeat receptor-like protein kinase family protein (AHRD V3.3 *** AT4G26540.1)
	Solyc09g018230.1.1	Solyc09g018230.1	460	440	2.2	["target: 5' TGGAAGGGAGAATATCCAGGA 3'", ' |||||||*|:||||||||:*| ', "miRNA: 3' ACCTTCCATTTTATAGGTTAT 5'"]	no	Solyc09g018230.1	U-box domain-containing protein 16 (AHRD V3.3 *** W9QXE8_9ROSA)
	Solyc01g005730.3.1	Solyc01g005730.3	1210	1190	0.5	["target: 5' TGGAAGGGAGAATATCCAGGA 3'", ' *|||||||||||||||||||| ', "miRNA: 3' TCCTTCCCTCTTATAGGTCCT 5'"]	no	Solyc01g005730.3	Leucine-rich repeat receptor-like protein kinase family protein (AHRD V3.3 *** AT4G08850.1)
	Solyc06g051020.2.1	Solyc06g051020.2	1199	1179	2.5	["target: 5' TGGAAGGGAGAATATCCAGGA 3'", ' *|:||||||||*|||||||*| ', "miRNA: 3' TCTTTCCCTCTGATAGGTCGT 5'"]	no	Solyc06g051020.2	LOW QUALITY:Peptide-N4-(N-acetyl-beta-glucosaminyl)asparagine amidase A protein (AHRD V3.3 *** AT5G05480.1)
	Solyc02g093980.3.1	Solyc02g093980.3	2644	2624	2.5	["target: 5' TGGAAGGGAGAATATCCAGGA 3'", ' *:*|||||||||||||||||* ', "miRNA: 3' CTATTCCCTCTTATAGGTCCG 5'"]	no	Solyc02g093980.3	nucleolar protein gar2-like protein (AHRD V3.3 *-* AT2G42320.2)
	Solyc01g005870.2.1	Solyc01g005870.2	1206	1186	0.5	["target: 5' TGGAAGGGAGAATATCCAGGA 3'", ' *|||||||||||||||||||| ', "miRNA: 3' TCCTTCCCTCTTATAGGTCCT 5'"]	no	Solyc01g005870.2	Leucine-rich repeat receptor-like protein kinase family protein (AHRD V3.3 *** AT3G24240.1)
	Solyc12g100020.1.1	Solyc12g100020.1	993	973	1	["target: 5' TGGAAGGGAGAATATCCAGGA 3'", ' *|||||||||||||||||*|| ', "miRNA: 3' TCCTTCCCTCTTATAGGTACT 5'"]	no	Solyc12g100020.1	LOW QUALITY:Leucine-rich receptor-like kinase family protein, putative (AHRD V3.3 *** G7KYV8_MEDTR)
	Solyc01g008410.2.1	Solyc01g008410.2	963	943	1	["target: 5' TGGAAGGGAGAATATCCAGGA 3'", ' |||*||||||||||||||||| ', "miRNA: 3' ACCCTCCCTCTTATAGGTCCT 5'"]	no	Solyc01g008410.2	LOW QUALITY:Leucine-rich repeat receptor-like protein kinase family protein (AHRD V3.3 *** AT4G08850.1)
	Solyc07g042130.3.1	Solyc07g042130.3	2955	2934	2.5	["target: 5' TGGAAGGGAGAATATCCA-GGA 3'", ' |::|||:|||||||:|||*||| ', "miRNA: 3' ATTTTCTCTCTTATGGGTGCCT 5'"]	no	Solyc07g042130.3	Pentatricopeptide repeat superfamily protein (AHRD V3.3 *** A0A061FYX7_THECC)
sly-miR399	Solyc06g060590.3.1	Solyc06g060590.3	488	469	2.5	["target: 5' TGCCAAAGGAGAGTTGCCCTA 3'", ' |:|||*||:||||||||*||| ', "miRNA: 3' ATGGTGTCTTCTCAACG-GAT 5'"]	no	Solyc06g060590.3	Bidirectional sugar transporter SWEET (AHRD V3.3 *** K4C6N9_SOLLC)
	Solyc09g082060.3.1	Solyc09g082060.3	383	364	2.5	["target: 5' TGCCAAAGGAGAGTTGCCCTA 3'", ' |:|||||||||*|||:|*||| ', "miRNA: 3' ATGGTTTCCTCACAATG-GAT 5'"]	no	Solyc09g082060.3	Cysteine synthase (AHRD V3.3 *** CYSK_SOLTU)
	Solyc02g078210.3.1	Solyc02g078210.3	919	900	1.5	["target: 5' TGCCAAAGGAGAGTTGCCCTA 3'", ' ||||||||||||*|||||||| ', "miRNA: 3' ACGGTTTCCTCTAAACGGGAT 5'"]	no	Solyc02g078210.3	Ubiquitin-conjugating enzyme family protein (AHRD V3.3 *** U5FV88_POPTR)
sly-miR397-5p	Solyc01g108920.3.1	Solyc01g108920.3	2680	2661	2.5	["target: 5' ATTGAGTGCAGCGTTGATGA 3'", ' *:|||:||||:||:|||||| ', "miRNA: 3' CGACTTACGTTGCGACTACT 5'"]	no	Solyc01g108920.3	Sorting nexin-16 (AHRD V3.3 *** W9R163_9ROSA)
	Solyc06g082260.3.1	Solyc06g082260.3	739	720	0.5	["target: 5' ATTGAGTGCAGCGTTGATGA 3'", ' ||||||||||||||||||*| ', "miRNA: 3' TAACTCACGTCGCAACTAGT 5'"]	no	Solyc06g082260.3	Laccase (AHRD V3.3 *** A0A1B0YZD2_DAUCA)
	Solyc09g014240.3.1	Solyc09g014240.3	817	798	1	["target: 5' ATTGAGTGCAGCGTTGATGA 3'", ' *|||||||||||||||||*| ', "miRNA: 3' CAACTCACGTCGCAACTAAT 5'"]	no	Solyc09g014240.3	Laccase (AHRD V3.3 *** P93366_TOBAC)
	Solyc06g076330.3.1	Solyc06g076330.3	2632	2613	1	["target: 5' ATTGAGTGCAGCGTTGATGA 3'", ' ||||||||||||:|||||*| ', "miRNA: 3' TAACTCACGTCGTAACTAAT 5'"]	no	Solyc06g076330.3	Laccase (AHRD V3.3 *** M1CZK5_SOLTU)
	Solyc10g076830.2.1	Solyc10g076830.2	1034	1015	0.5	["target: 5' ATTGAGTGCAGCGTTGATGA 3'", ' ||||||||||||||||||*| ', "miRNA: 3' TAACTCACGTCGCAACTAAT 5'"]	no	Solyc10g076830.2	Laccase (AHRD V3.3 *** P93366_TOBAC)
	Solyc06g050530.3.1	Solyc06g050530.3	770	751	2.5	["target: 5' ATTGAGTGCAGCGTTGATGA 3'", ' *||||||*|||*|||||||| ', "miRNA: 3' CAACTCAGGTCTCAACTACT 5'"]	no	Solyc06g050530.3	Laccase (AHRD V3.3 *** I1M7Q3_SOYBN)
	Solyc05g043360.2.1	Solyc05g043360.2	970	951	0.5	["target: 5' ATTGAGTGCAGCGTTGATGA 3'", ' ||||||||||||||||||*| ', "miRNA: 3' TAACTCACGTCGCAACTAAT 5'"]	no	Solyc05g043360.2	Laccase (AHRD V3.3 *** A0A067JKU4_JATCU)
	Solyc01g104280.2.1	Solyc01g104280.2	843	823	2.5	["target: 5' ATTGAGTGCAGCGTTGATG-A 3'", ' |||||:|:||||:||||*|*| ', "miRNA: 3' TAACTTATGTCGTAACTTCGT 5'"]	no	Solyc01g104280.2	GNS1/SUR4 membrane protein (AHRD V3.3 *** A0A103XMP3_CYNCS)
	Solyc10g082000.2.1	Solyc10g082000.2	1245	1225	2.5	["target: 5' ATTGAGTGCAGCGTTGATG-A 3'", ' |||||||||*:||||||*|*| ', "miRNA: 3' TAACTCACGGTGCAACTTCGT 5'"]	no	Solyc10g082000.2	Double Clp-N motif P-loop nucleoside triphosphate hydrolase superfamily protein (AHRD V3.3 *** A0A072VJF0_MEDTR)
	Solyc01g108940.2.1	Solyc01g108940.2	2597	2578	2.5	["target: 5' ATTGAGTGCAGCGTTGATGA 3'", ' *:|||:||||:||:|||||| ', "miRNA: 3' CGACTTACGTTGCGACTACT 5'"]	no	Solyc01g108940.2	B3 domain-containing protein (AHRD V3.3 *-* W9QJE4_9ROSA)
	Solyc06g048860.2.1	Solyc06g048860.2	639	620	1.2	["target: 5' ATTGAGTGCAGCGTTGATGA 3'", ' *|||||||||||:|||||:| ', "miRNA: 3' CAACTCACGTCGTAACTATT 5'"]	no	Solyc06g048860.2	Laccase (AHRD V3.3 *** A0A022PYV8_ERYGU)
	Solyc02g078690.2.1	Solyc02g078690.2	1612	1593	2	["target: 5' ATTGAGTGCAGCGTTGATGA 3'", ' *||||||*||||:||||||| ', "miRNA: 3' GAACTCAGGTCGTAACTACT 5'"]	no	Solyc02g078690.2	Carboxypeptidase (AHRD V3.3 *** K4B993_SOLLC)
	Solyc06g076760.2.1	Solyc06g076760.2	699	680	1.5	["target: 5' ATTGAGTGCAGCGTTGATGA 3'", ' |||*||||||||:||||||| ', "miRNA: 3' TAAATCACGTCGTAACTACT 5'"]	no	Solyc06g076760.2	Laccase 1a
	Solyc09g010993.1.1	Solyc09g010993.1	1215	1196	1	["target: 5' ATTGAGTGCAGCGTTGATGA 3'", ' |||:||||||||||||||*| ', "miRNA: 3' TAATTCACGTCGCAACTAGT 5'"]	no	Solyc09g010993.1	Laccase (AHRD V3.3 *-* M1AHJ4_SOLTU)
	Solyc07g063920.3.1	Solyc07g063920.3	1125	1105	2	["target: 5' ATTGAGTGCAGCGTTGATG-A 3'", ' |||:||||||:||||||*|*| ', "miRNA: 3' TAATTCACGTTGCAACTCCAT 5'"]	no	Solyc07g063920.3	Organic cation transporter, putative (AHRD V3.3 *** B9SY49_RICCO)
	Solyc09g011045.1.1	Solyc09g011045.1	746	727	1	["target: 5' ATTGAGTGCAGCGTTGATGA 3'", ' |||:||||||||||||||*| ', "miRNA: 3' TAATTCACGTCGCAACTAGT 5'"]	no	Solyc09g011045.1	Laccase (AHRD V3.3 *** M1AHJ4_SOLTU)
	Solyc09g011960.2.1	Solyc09g011960.2	1130	1111	2	["target: 5' ATTGAGTGCAGCGTTGATGA 3'", ' *||:||||||||:|||||*| ', "miRNA: 3' CAATTCACGTCGTAACTAGT 5'"]	no	Solyc09g011960.2	Laccase (AHRD V3.3 *** A0A067L6R3_JATCU)
	Solyc07g063650.3.1	Solyc07g063650.3	3693	3674	2.5	["target: 5' ATTGAGTGCAGCGTTGATGA 3'", ' ||:||||**||||||||||| ', "miRNA: 3' TAGCTCAAATCGCAACTACT 5'"]	no	Solyc07g063650.3	Ubiquitin carboxyl-terminal hydrolase, putative (AHRD V3.3 *** B9SIG8_RICCO)
	Solyc02g085120.3.1	Solyc02g085120.3	753	734	1.8	["target: 5' ATTGAGTGCAGCGTTGATGA 3'", ' ||||||*|||||:|||||:| ', "miRNA: 3' TAACTCTCGTCGTAACTATT 5'"]	no	Solyc02g085120.3	Laccase (AHRD V3.3 *** I1LHT8_SOYBN)
	Solyc04g079100.3.1	Solyc04g079100.3	387	368	2.5	["target: 5' ATTGAGTGCAGCGTTGATGA 3'", ' |||||||:||:||||:||** ', "miRNA: 3' TAACTCATGTTGCAATTAAA 5'"]	no	Solyc04g079100.3	phosphatidic acid phosphohydrolase 2 (AHRD V3.3 *-* AT5G42870.1)
	Solyc11g012860.2.1	Solyc11g012860.2	1291	1273	2.5	["target: 5' ATTGAGTGCAGCGTTGATGA 3'", ' *|||||||||*|||:||*|| ', "miRNA: 3' GAACTCACGTGGCAGCT-CT 5'"]	no	Solyc11g012860.2	coiled-coil protein
	Solyc07g049460.3.1	Solyc07g049460.3	857	838	0.5	["target: 5' ATTGAGTGCAGCGTTGATGA 3'", ' ||||||:||||||||||||| ', "miRNA: 3' TAACTCGCGTCGCAACTACT 5'"]	no	Solyc07g049460.3	laccase
	Solyc05g012257.1.1	Solyc05g012257.1	531	511	2	["target: 5' ATTGAGTGCAGCGTTGA-TGA 3'", ' *|||||||||||:||||*||| ', "miRNA: 3' GAACTCACGTCGTAACTTACT 5'"]	no	Solyc05g012257.1	Pentatricopeptide repeat-containing protein, putative (AHRD V3.3 *** B9RV44_RICCO)
	Solyc03g095220.3.1	Solyc03g095220.3	350	331	2	["target: 5' ATTGAGTGCAGCGTTGATGA 3'", ' |||||||*||*||||||||| ', "miRNA: 3' TAACTCAAGTGGCAACTACT 5'"]	no	Solyc03g095220.3	Translocase of chloroplast (AHRD V3.3 *** A0A0V0I1D8_SOLCH)
	Solyc11g006650.2.1	Solyc11g006650.2	234	216	2.2	["target: 5' ATTGAGTGCAGCGTTGATGA 3'", ' |||:||||||:|:||||*:| ', "miRNA: 3' TAATTCACGTTGTAACT-TT 5'"]	no	Solyc11g006650.2	Double Clp-N motif-containing P-loop nucleoside triphosphate hydrolases superfamily protein, putative (AHRD V3.3 *** A0A061FQV4_THECC)
	Solyc06g074350.3.1	Solyc06g074350.3	834	815	2.5	["target: 5' ATTGAGTGCAGCGTTGATGA 3'", ' |||:||||*|:|:||||||| ', "miRNA: 3' TAATTCACTTTGTAACTACT 5'"]	no	Solyc06g074350.3	self-pruning
	Solyc02g062650.3.1	Solyc02g062650.3	989	970	1	["target: 5' ATTGAGTGCAGCGTTGATGA 3'", ' ||||||||||||:||||::| ', "miRNA: 3' TAACTCACGTCGTAACTGTT 5'"]	no	Solyc02g062650.3	Laccase (AHRD V3.3 *** I1J8U1_SOYBN)
	Solyc02g085110.3.1	Solyc02g085110.3	1585	1566	2	["target: 5' ATTGAGTGCAGCGTTGATGA 3'", ' ||||||*|||||:||||::| ', "miRNA: 3' TAACTCTCGTCGTAACTGTT 5'"]	no	Solyc02g085110.3	Laccase (AHRD V3.3 *** I1J8U1_SOYBN)
	Solyc09g011970.2.1	Solyc09g011970.2	714	695	2.2	["target: 5' ATTGAGTGCAGCGTTGATGA 3'", ' |||*||||||||:||||:*| ', "miRNA: 3' TAAATCACGTCGTAACTGAT 5'"]	no	Solyc09g011970.2	Laccase (AHRD V3.3 *** B9HBT3_POPTR)
	Solyc09g010990.3.1	Solyc09g010990.3	709	690	1.5	["target: 5' ATTGAGTGCAGCGTTGATGA 3'", ' |||*||||||||||||||*| ', "miRNA: 3' TAAATCACGTCGCAACTAAT 5'"]	no	Solyc09g010990.3	Laccase (AHRD V3.3 *** M1AHK0_SOLTU)
	Solyc10g076710.2.1	Solyc10g076710.2	1565	1546	2.5	["target: 5' ATTGAGTGCAGCGTTGATGA 3'", ' ||||||*|||:|:||:|||| ', "miRNA: 3' TAACTCCCGTTGTAATTACT 5'"]	no	Solyc10g076710.2	Phosphoinositide phospholipase C (AHRD V3.3 *** A0A067L8K5_JATCU)
sly-miR396b	Solyc06g007820.1.1	Solyc06g007820.1	69	49	2.5	["target: 5' TTCCACAGCTTTCTTGAACTT 3'", ' |||||||||*|:|||:|*||| ', "miRNA: 3' AAGGTGTCGTAGGAATTGGAA 5'"]	no	Solyc06g007820.1	Pentatricopeptide repeat protein (AHRD V3.3 *-* A0A1B3IPW0_CAPAN)
	Solyc12g088670.2.1	Solyc12g088670.2	635	615	1.8	["target: 5' TTCCACAGCTTTCTTGAACTT 3'", ' |:|||||||||:|||||*|:| ', "miRNA: 3' AGGGTGTCGAAGGAACTAGGA 5'"]	no	Solyc12g088670.2	cysteine protease CYP1
	Solyc02g062740.3.1	Solyc02g062740.3	1401	1381	1.5	["target: 5' TTCCACAGCTTTCTTGAACTT 3'", ' :||||||||||||:|||*|:| ', "miRNA: 3' GAGGTGTCGAAAGGACTAGGA 5'"]	no	Solyc02g062740.3	cytosine-5 DNA methyltransferase5
	Solyc07g063240.3.1	Solyc07g063240.3	885	864	2.5	["target: 5' TTCCACAGCTTTCTTGA-ACTT 3'", ' :|||||||*||||||||*||:| ', "miRNA: 3' GAGGTGTCTAAAGAACTGTGGA 5'"]	no	Solyc07g063240.3	Protein silencing defective protein (AHRD V3.3 *** G7IPR8_MEDTR)
	Solyc09g059550.1.1	Solyc09g059550.1	561	541	2.5	["target: 5' TTCCACAGCTTTCTTGAACTT 3'", ' |||*|||:||||||:||*||| ', "miRNA: 3' AAGTTGTTGAAAGAGCTGGAA 5'"]	no	Solyc09g059550.1	acidic leucine-rich nuclear phosphoprotein 32 family B protein (AHRD V3.3 *** AT3G25130.1)
	Solyc07g056470.3.1	Solyc07g056470.3	507	486	2	["target: 5' TTCCACAGCTTTCTTGAA-CTT 3'", ' *||||||||||:||||||*|:: ', "miRNA: 3' CAGGTGTCGAAGGAACTTCGGG 5'"]	no	Solyc07g056470.3	Glutathione S-transferase-like protein (AHRD V1 **** Q8GVD1_SOLLC)
	Solyc01g066730.3.1	Solyc01g066730.3	108	87	2.5	["target: 5' TTCCACAGCTTTCTTGAA-CTT 3'", ' ||*|||||||||||||||***| ', "miRNA: 3' AACGTGTCGAAAGAACTTTTCA 5'"]	no	Solyc01g066730.3	MADS-box transcription factor family protein (AHRD V3.3 *-* AT1G72350.1)
	Solyc01g015080.3.1	Solyc01g015080.3	1014	994	2.5	["target: 5' TTCCACAGCTTTCTTGAACTT 3'", ' |||*|||||||||||:|**|| ', "miRNA: 3' AAGTTGTCGAAAGAATTATAA 5'"]	no	Solyc01g015080.3	Peroxidase (AHRD V3.3 *** K4AUE2_SOLLC)
	Solyc08g076150.3.1	Solyc08g076150.3	1173	1153	2.5	["target: 5' TTCCACAGCTTTCTTGAACTT 3'", ' :||||*|||||:|||||*|:| ', "miRNA: 3' GAGGTTTCGAAGGAACTCGGA 5'"]	no	Solyc08g076150.3	Pentatricopeptide repeat-containing family protein (AHRD V3.3 *** U5GMW9_POPTR)
	Solyc02g032930.3.1	Solyc02g032930.3	3520	3501	2.5	["target: 5' TTCCACAGCTTTCTTGAACTT 3'", ' ||||||||||||||:*|*||* ', "miRNA: 3' AAGGTGTCGAAAGAGGT-GAT 5'"]	no	Solyc02g032930.3	B-cell receptor-associated 31-like (AHRD V3.3 *** A0A061GGS0_THECC)
	Solyc11g045120.2.1	Solyc11g045120.2	172	151	2.5	["target: 5' TTCCACAGCTTTCTTGAAC-TT 3'", ' *|||||*||:|||||||||*|| ', "miRNA: 3' CAGGTGACGGAAGAACTTGTAA 5'"]	no	Solyc11g045120.2	Retrovirus-related Pol polyprotein from transposon TNT 1-94 (AHRD V3.3 *-* A0A151R7Y9_CAJCA)
	Solyc01g108340.3.1	Solyc01g108340.3	1189	1168	1.8	["target: 5' TTCCACAGCTTTCTTGAA-CTT 3'", ' :||||*||||||||||||*||| ', "miRNA: 3' GAGGTTTCGAAAGAACTTTGAA 5'"]	no	Solyc01g108340.3	peptidyl-prolyl cis-trans isomerase CYP40-like
	Solyc09g074810.3.1	Solyc09g074810.3	132	112	2	["target: 5' TTCCACAGCTTTCTTGAACTT 3'", ' *|*||||||||||||||*||| ', "miRNA: 3' TACGTGTCGAAAGAACTCGAA 5'"]	no	Solyc09g074810.3	basic helix-loop-helix (bHLH) DNA-binding superfamily protein (AHRD V3.3 *** AT5G51790.2)
	Solyc03g117630.1.1	Solyc03g117630.1	1740	1720	2.5	["target: 5' TTCCACAGCTTTCTTGAACTT 3'", ' *||||||||:||||::|*||| ', "miRNA: 3' TAGGTGTCGGAAGAGTTAGAA 5'"]	no	Solyc03g117630.1	heat shock protein 70 (AHRD V3.3 *** AT3G12580.1)
	Solyc06g065030.3.1	Solyc06g065030.3	403	383	2.2	["target: 5' TTCCACAGCTTTCTTGAACTT 3'", ' :||||||*||:||||:||||| ', "miRNA: 3' GAGGTGTAGAGAGAATTTGAA 5'"]	no	Solyc06g065030.3	Transmembrane 9 superfamily member (AHRD V3.3 *** K4C7D2_SOLLC)
	Solyc10g078190.2.1	Solyc10g078190.2	1507	1487	2.2	["target: 5' TTCCACAGCTTTCTTGAACTT 3'", ' :||*|||||||||:|||*||| ', "miRNA: 3' GAGCTGTCGAAAGGACTAGAA 5'"]	no	Solyc10g078190.2	cytosine-5 DNA methyltransferaseL1
	Solyc09g059170.2.1	Solyc09g059170.2	1263	1243	2.5	["target: 5' TTCCACAGCTTTCTTGAACTT 3'", ' :||||||||||:|||:|**|: ', "miRNA: 3' GAGGTGTCGAAGGAATTATAG 5'"]	no	Solyc09g059170.2	Glycosyltransferase (AHRD V3.3 *** M1C989_SOLTU)
	Solyc06g007320.3.1	Solyc06g007320.3	2677	2657	2.5	["target: 5' TTCCACAGCTTTCTTGAACTT 3'", ' ||*|||||||||||:||*||* ', "miRNA: 3' AAAGTGTCGAAAGAGCTAGAT 5'"]	no	Solyc06g007320.3	Ubiquitin activating enzyme E1 (AHRD V3.3 *** G1FER0_CAMSI)
	Solyc12g088700.1.1	Solyc12g088700.1	1110	1089	2.2	["target: 5' TTCCACAGCTTTCTTGAAC-TT 3'", ' :|||||||||:||||:|*|*|| ', "miRNA: 3' GAGGTGTCGAGAGAATTAGTAA 5'"]	no	Solyc12g088700.1	Glycosyltransferase (AHRD V3.3 *** M1B8Y5_SOLTU)
	Solyc02g062750.3.1	Solyc02g062750.3	882	862	2.2	["target: 5' TTCCACAGCTTTCTTGAACTT 3'", ' |:||||||*||||||||*||: ', "miRNA: 3' AGGGTGTCTAAAGAACTAGAG 5'"]	no	Solyc02g062750.3	sugar facilitator protein 9
	Solyc12g056995.1.1	Solyc12g056995.1	1766	1747	2	["target: 5' TTCCACAGCTTTCTTGAACTT 3'", ' ||||||||||||*|:|||*|| ', "miRNA: 3' AAGGTGTCGAAAAAGCTT-AA 5'"]	no	Solyc12g056995.1	tetratricopeptide repeat (TPR)-containing protein (AHRD V3.3 *** AT5G65160.1)
	Solyc02g083190.1.1	Solyc02g083190.1	1140	1121	2.5	["target: 5' TTCCACAGCTTTCTTGAACTT 3'", ' *|||*||||||||:||||*|| ', "miRNA: 3' TAGGGGTCGAAAGGACTT-AA 5'"]	no	Solyc02g083190.1	LOW QUALITY:F-box family protein (AHRD V3.3 *** B9MX84_POPTR)
	Solyc02g083140.3.1	Solyc02g083140.3	2385	2365	2.5	["target: 5' TTCCACAGCTTTCTTGAACTT 3'", ' :||*|||||:|||||||*||: ', "miRNA: 3' GAGTTGTCGGAAGAACTGGAG 5'"]	no	Solyc02g083140.3	ribonuclease E
	Solyc02g093040.3.1	Solyc02g093040.3	493	473	2	["target: 5' TTCCACAGCTTTCTTGAACTT 3'", ' ||||||||||::|||||**|| ', "miRNA: 3' AAGGTGTCGAGGGAACTAAAA 5'"]	no	Solyc02g093040.3	Cysteine protease, putative (AHRD V3.3 *** B9SFZ3_RICCO)
	Solyc11g020100.2.1	Solyc11g020100.2	3081	3061	2.5	["target: 5' TTCCACAGCTTTCTTGAACTT 3'", ' |||||*||||||||||**||| ', "miRNA: 3' AAGGTTTCGAAAGAACGAGAA 5'"]	no	Solyc11g020100.2	Disease resistance protein (AHRD V3.3 *** A0A118JXS4_CYNCS)
	Solyc02g071240.3.1	Solyc02g071240.3	452	431	2.5	["target: 5' TTCCACAGCTTTCTTGAA-CTT 3'", ' ||||||||||:|||::||**|| ', "miRNA: 3' AAGGTGTCGAGAGAGTTTCTAA 5'"]	no	Solyc02g071240.3	Pre-mRNA-processing factor 39, putative (AHRD V3.3 *-* A0A072TV09_MEDTR)
	Solyc06g071820.3.1	Solyc06g071820.3	634	614	2.2	["target: 5' TTCCACAGCTTTCTTGAACTT 3'", ' :|||*||:||||||||||*|| ', "miRNA: 3' GAGGAGTTGAAAGAACTTTAA 5'"]	no	Solyc06g071820.3	BTB/POZ and TAZ domain protein (AHRD V3.3 *** G7JMM8_MEDTR)
	Solyc02g032870.3.1	Solyc02g032870.3	1009	990	2.2	["target: 5' TTCCACAGCTTTCTTGAACTT 3'", ' :||||||||||:||||**||| ', "miRNA: 3' GAGGTGTCGAAGGAAC-CGAA 5'"]	no	Solyc02g032870.3	Tyrosyl-DNA phosphodiesterase 2 (AHRD V3.3 *** W9R361_9ROSA)
	Solyc09g059560.2.1	Solyc09g059560.2	1707	1687	2.5	["target: 5' TTCCACAGCTTTCTTGAACTT 3'", ' |||*|||:||||||:||*||| ', "miRNA: 3' AAGTTGTTGAAAGAGCTGGAA 5'"]	no	Solyc09g059560.2	BED zinc finger,hAT family dimerization domain, putative (AHRD V3.3 *** A0A061FD65_THECC)
sly-miR396a-5p	Solyc07g052390.3.1	Solyc07g052390.3	714	695	2.2	["target: 5' TTCCACAGCTTTCTTGAACTG 3'", ' :||||*|||||||||:|*||| ', "miRNA: 3' GAGGTATCGAAAGAATT-GAC 5'"]	no	Solyc07g052390.3	glutamate receptor-like 3.1
	Solyc08g068013.1.1	Solyc08g068013.1	1638	1619	2.5	["target: 5' TTCCACAGCTTTCTTGAACTG 3'", ' ||||||||||||||::*|*|| ', "miRNA: 3' AAGGTGTCGAAAGAGTAT-AC 5'"]	no	Solyc08g068013.1	zinc finger FYVE domain protein (AHRD V3.3 *-* AT2G25730.4)
	Solyc08g066140.3.1	Solyc08g066140.3	161	141	2.5	["target: 5' TTCCACAGCTTTCTTGAACTG 3'", ' |||*||||||:|||||||**| ', "miRNA: 3' AAGCTGTCGAGAGAACTTCCC 5'"]	no	Solyc08g066140.3	Polyribonucleotide nucleotidyltransferase (AHRD V3.3 *-* W9R4G3_9ROSA)
	Solyc08g066120.3.1	Solyc08g066120.3	2550	2530	2.5	["target: 5' TTCCACAGCTTTCTTGAACTG 3'", ' |||*||||||:|||||||**| ', "miRNA: 3' AAGCTGTCGAGAGAACTTCCC 5'"]	no	Solyc08g066120.3	polyribonucleotide nucleotidyltransferase (AHRD V3.3 *** AT3G03710.1)
	Solyc02g032930.3.1	Solyc02g032930.3	3520	3501	2.2	["target: 5' TTCCACAGCTTTCTTGAACTG 3'", ' ||||||||||||||:*|*||: ', "miRNA: 3' AAGGTGTCGAAAGAGGT-GAT 5'"]	no	Solyc02g032930.3	B-cell receptor-associated 31-like (AHRD V3.3 *** A0A061GGS0_THECC)
	Solyc09g074810.3.1	Solyc09g074810.3	132	112	2.5	["target: 5' TTCCACAGCTTTCTTGAACTG 3'", ' *|*||||||||||||||*||* ', "miRNA: 3' TACGTGTCGAAAGAACTCGAA 5'"]	no	Solyc09g074810.3	basic helix-loop-helix (bHLH) DNA-binding superfamily protein (AHRD V3.3 *** AT5G51790.2)
	Solyc08g082010.3.1	Solyc08g082010.3	2706	2687	2.5	["target: 5' TTCCACAGCTTTCTTGAACTG 3'", ' :|||*||:|||||||||*||: ', "miRNA: 3' GAGGAGTTGAAAGAACT-GAT 5'"]	no	Solyc08g082010.3	Myosin heavy chain-like protein (AHRD V3.3 *** Q9FJ35_ARATH)
	Solyc02g062750.3.1	Solyc02g062750.3	882	862	2.5	["target: 5' TTCCACAGCTTTCTTGAACTG 3'", ' |:||||||*||||||||*||* ', "miRNA: 3' AGGGTGTCTAAAGAACTAGAG 5'"]	no	Solyc02g062750.3	sugar facilitator protein 9
	Solyc01g066730.3.1	Solyc01g066730.3	108	88	2	["target: 5' TTCCACAGCTTTCTTGAACTG 3'", ' ||*|||||||||||||||**| ', "miRNA: 3' AACGTGTCGAAAGAACTTTTC 5'"]	no	Solyc01g066730.3	MADS-box transcription factor family protein (AHRD V3.3 *-* AT1G72350.1)
	Solyc02g062740.3.1	Solyc02g062740.3	1401	1380	2	["target: 5' TTCCACAGCTTTCTTGAA-CTG 3'", ' :||||||||||||:|||**||: ', "miRNA: 3' GAGGTGTCGAAAGGACTAGGAT 5'"]	no	Solyc02g062740.3	cytosine-5 DNA methyltransferase5
	Solyc02g083190.1.1	Solyc02g083190.1	1140	1120	2.5	["target: 5' TTCCACAGCTTTCTTGAACTG 3'", ' *|||*||||||||:||||*|| ', "miRNA: 3' TAGGGGTCGAAAGGACTTAAC 5'"]	no	Solyc02g083190.1	LOW QUALITY:F-box family protein (AHRD V3.3 *** B9MX84_POPTR)
	Solyc12g088670.2.1	Solyc12g088670.2	635	615	2.2	["target: 5' TTCCACAGCTTTCTTGAACTG 3'", ' |:|||||||||:|||||*|:* ', "miRNA: 3' AGGGTGTCGAAGGAACTAGGA 5'"]	no	Solyc12g088670.2	cysteine protease CYP1
	Solyc12g056995.1.1	Solyc12g056995.1	1766	1746	2	["target: 5' TTCCACAGCTTTCTTGAACTG 3'", ' ||||||||||||*|:|||*|| ', "miRNA: 3' AAGGTGTCGAAAAAGCTTAAC 5'"]	no	Solyc12g056995.1	tetratricopeptide repeat (TPR)-containing protein (AHRD V3.3 *** AT5G65160.1)
	Solyc06g007320.3.1	Solyc06g007320.3	2677	2657	2.2	["target: 5' TTCCACAGCTTTCTTGAACTG 3'", ' ||*|||||||||||:||*||: ', "miRNA: 3' AAAGTGTCGAAAGAGCTAGAT 5'"]	no	Solyc06g007320.3	Ubiquitin activating enzyme E1 (AHRD V3.3 *** G1FER0_CAMSI)
	Solyc02g093040.3.1	Solyc02g093040.3	493	473	2.5	["target: 5' TTCCACAGCTTTCTTGAACTG 3'", ' ||||||||||::|||||**|* ', "miRNA: 3' AAGGTGTCGAGGGAACTAAAA 5'"]	no	Solyc02g093040.3	Cysteine protease, putative (AHRD V3.3 *** B9SFZ3_RICCO)
	Solyc02g050283.1.1	Solyc02g050283.1	216	196	2.5	["target: 5' TTCCACAGCTTTCTTGAACTG 3'", ' ||||||||*::||||||||:: ', "miRNA: 3' AAGGTGTCTGGAGAACTTGGT 5'"]	no	Solyc02g050283.1	LOW QUALITY:DUF4283 domain protein (AHRD V3.3 --* A0A072VR89_MEDTR)
	Solyc06g054330.3.1	Solyc06g054330.3	840	821	2.5	["target: 5' TTCCACAGCTTTCTTGAACTG 3'", ' |||*|||||:|||||||*|*| ', "miRNA: 3' AAGATGTCGGAAGAACT-GTC 5'"]	no	Solyc06g054330.3	NAD(P)-binding Rossmann-fold superfamily protein (AHRD V3.3 *** AT3G06060.2)
	Solyc09g082510.3.1	Solyc09g082510.3	4906	4887	2.5	["target: 5' TTCCACAGCTTTCTTGAACTG 3'", ' ||||||*:|||||||:|*||| ', "miRNA: 3' AAGGTGATGAAAGAATT-GAC 5'"]	no	Solyc09g082510.3	Kinase interacting (KIP1-like) family protein, putative (AHRD V3.3 *** A0A061DQM7_THECC)
	Solyc12g088700.1.1	Solyc12g088700.1	1110	1091	2.5	["target: 5' TTCCACAGCTTTCTTGAACTG 3'", ' :|||||||||:||||:|*|*: ', "miRNA: 3' GAGGTGTCGAGAGAATTAG-T 5'"]	no	Solyc12g088700.1	Glycosyltransferase (AHRD V3.3 *** M1B8Y5_SOLTU)
	Solyc01g108340.3.1	Solyc01g108340.3	1189	1168	2.2	["target: 5' TTCCACAGCTTTCTTGAA-CTG 3'", ' :||||*||||||||||||*||* ', "miRNA: 3' GAGGTTTCGAAAGAACTTTGAA 5'"]	no	Solyc01g108340.3	peptidyl-prolyl cis-trans isomerase CYP40-like
sly-miR396a-3p	Solyc08g079810.3.1	Solyc08g079810.3	1560	1540	2.2	["target: 5' GTTCAATAAAGCTGTGGGAAG 3'", ' :*|||||||||||||:|*||| ', "miRNA: 3' TCAGTTATTTCGACATCGTTC 5'"]	no	Solyc08g079810.3	obscurin-like protein (AHRD V3.3 *** AT1G73970.1)
	Solyc06g053210.3.1	Solyc06g053210.3	1561	1542	2.2	["target: 5' GTTCAATAAAGCTGTGGGAAG 3'", ' :||||||||||*|:|||*||| ', "miRNA: 3' TAAGTTATTTCAATACC-TTC 5'"]	no	Solyc06g053210.3	Ubiquitin (AHRD V3.3 *** J7G5B5_ROSRU)
	Solyc06g036440.2.1	Solyc06g036440.2	2098	2078	2.5	["target: 5' GTTCAATAAAGCTGTGGGAAG 3'", ' ||*|*||||||||:||||||| ', "miRNA: 3' CATGGTATTTCGATACCCTTC 5'"]	no	Solyc06g036440.2	S-type anion channel (AHRD V3.3 *** A0A098GMQ9_9ROSI)
	Solyc04g050470.3.1	Solyc04g050470.3	700	681	2.5	["target: 5' GTTCAATAAAGCTGTGGGAAG 3'", ' ||:||*|||||||||||*|*| ', "miRNA: 3' CAGGTGATTTCGACACC-TGC 5'"]	no	Solyc04g050470.3	LOW protein: ammonium transporter 1-like protein (AHRD V3.3 *** AT5G37360.1)
	Solyc06g063080.1.1	Solyc06g063080.1	217	197	2.5	["target: 5' GTTCAATAAAGCTGTGGGAAG 3'", ' *|||||:|||||||::||||* ', "miRNA: 3' AAAGTTGTTTCGACGTCCTTA 5'"]	no	Solyc06g063080.1	LOW QUALITY:RING/U-box superfamily protein (AHRD V3.3 *-* AT3G14250.1)
sly-miR394-5p	Solyc01g096960.3.1	Solyc01g096960.3	7162	7144	2.5	["target: 5' TTGGCATTCTGTCCACCTCC 3'", ' |||||||:|||||*|||*|* ', "miRNA: 3' AACCGTAGGACAGTTGG-GA 5'"]	no	Solyc01g096960.3	Heat shock family protein (AHRD V3.3 *-* D7LG79_ARALL)
	Solyc11g007270.2.1	Solyc11g007270.2	1878	1858	2.5	["target: 5' TTGGCATTCTGTCCACCT-CC 3'", ' |||||||:|*|||||||**|| ', "miRNA: 3' AACCGTAGGTCAGGTGGTCGG 5'"]	no	Solyc11g007270.2	Alkaline/neutral invertase (AHRD V3.3 *** A0A0X8AZR5_CAMSI)
	Solyc05g015520.3.1	Solyc05g015520.3	1267	1248	1	["target: 5' TTGGCATTCTGTCCACCTCC 3'", ' |||||||||||||*|||||| ', "miRNA: 3' AACCGTAAGACAGTTGGAGG 5'"]	no	Solyc05g015520.3	F-box family protein (AHRD V3.3 *** B8Y9B5_PONTR)
sly-miR390b-5p	Solyc09g091850.3.1	Solyc09g091850.3	816	796	2.5	["target: 5' AAGCTCAGGAGGGATAGCGCC 3'", ' |||*|||*||||:|||||||| ', "miRNA: 3' TTCTAGTACTCCTTATCGCGG 5'"]	no	Solyc09g091850.3	Non-lysosomal glucosylceramidase (AHRD V3.3 *** K4CWL1_SOLLC)
	Solyc08g078100.1.1	Solyc08g078100.1	798	778	2.5	["target: 5' AAGCTCAGGAGGGATAGCGCC 3'", ' |*|||||:||||:|||||*|| ', "miRNA: 3' TACGAGTTCTCCTTATCGAGG 5'"]	no	Solyc08g078100.1	Amino acid permease family protein (AHRD V3.3 *** AT1G31830.1)
	Solyc01g058100.2.1	Solyc01g058100.2	157	138	1.8	["target: 5' AAGCTCAGGAGGGATAGCGCC 3'", ' *||||||||||||||||*:|* ', "miRNA: 3' GTCGAGTCCTCCCTATC-TGT 5'"]	no	Solyc01g058100.2	NAD(P)H-quinone oxidoreductase subunit K, chloroplastic (AHRD V3.3 --* NDHK_ANTFO)
	Solyc09g061930.3.1	Solyc09g061930.3	956	937	2.2	["target: 5' AAGCTCAGGAGGGATAGCGCC 3'", ' |||||||:|||||||*|*:|| ', "miRNA: 3' TTCGAGTTCTCCCTACC-TGG 5'"]	no	Solyc09g061930.3	Ovary receptor kinase 7 (AHRD V3.3 *** S4WHD2_SOLCH)
	Solyc04g015600.3.1	Solyc04g015600.3	1597	1577	2	["target: 5' AAGCTCAGGAGGGATAGCGCC 3'", ' ||:|||||||||:||||**|| ', "miRNA: 3' TTTGAGTCCTCCTTATCAAGG 5'"]	no	Solyc04g015600.3	LRR receptor-like kinase family protein (AHRD V3.3 *** A0A072U3C5_MEDTR)
	Solyc04g079120.3.1	Solyc04g079120.3	640	619	2.2	["target: 5' AAGCTCAGGAGGGATAGCGC-C 3'", ' |||*||||||||:|||||:|*| ', "miRNA: 3' TTCTAGTCCTCCTTATCGTGAG 5'"]	no	Solyc04g079120.3	Protein phosphatase 2C family protein (AHRD V3.3 *** AT1G47380.1)
	Solyc09g091900.3.1	Solyc09g091900.3	596	576	2	["target: 5' AAGCTCAGGAGGGATAGCGCC 3'", ' |||||*||||:||||||||*| ', "miRNA: 3' TTCGACTCCTTCCTATCGCTG 5'"]	no	Solyc09g091900.3	ER lumen protein-retaining receptor (AHRD V3.3 *** K4CWL6_SOLLC)
	Solyc04g005390.2.1	Solyc04g005390.2	816	796	2.2	["target: 5' AAGCTCAGGAGGGATAGCGCC 3'", ' ||||||||:||||||*:|:|| ', "miRNA: 3' TTCGAGTCTTCCCTAGTGTGG 5'"]	no	Solyc04g005390.2	Leucine-rich repeat-containing protein (AHRD V3.3 *** A0A103YAE5_CYNCS)
	Solyc01g091230.3.1	Solyc01g091230.3	558	538	2.2	["target: 5' AAGCTCAGGAGGGATAGCGCC 3'", ' ||*|||||||||:|||:|:|| ', "miRNA: 3' TTGGAGTCCTCCTTATTGTGG 5'"]	no	Solyc01g091230.3	Receptor-like kinase (AHRD V3.3 *** A0A191UPW4_CASSA)
	Solyc04g005390.2.1	Solyc04g005390.2	816	796	2	["target: 5' AAGCTCAGGAGGGATAGCACC 3'", ' ||||||||:||||||*:|||| ', "miRNA: 3' TTCGAGTCTTCCCTAGTGTGG 5'"]	no	Solyc04g005390.2	Leucine-rich repeat-containing protein (AHRD V3.3 *** A0A103YAE5_CYNCS)
	Solyc01g058100.2.1	Solyc01g058100.2	157	138	1.5	["target: 5' AAGCTCAGGAGGGATAGCACC 3'", ' *||||||||||||||||*||* ', "miRNA: 3' GTCGAGTCCTCCCTATC-TGT 5'"]	no	Solyc01g058100.2	NAD(P)H-quinone oxidoreductase subunit K, chloroplastic (AHRD V3.3 --* NDHK_ANTFO)
	Solyc01g091230.3.1	Solyc01g091230.3	558	538	2	["target: 5' AAGCTCAGGAGGGATAGCACC 3'", ' ||*|||||||||:|||:|||| ', "miRNA: 3' TTGGAGTCCTCCTTATTGTGG 5'"]	no	Solyc01g091230.3	Receptor-like kinase (AHRD V3.3 *** A0A191UPW4_CASSA)
	Solyc04g079120.3.1	Solyc04g079120.3	640	619	2	["target: 5' AAGCTCAGGAGGGATAGCAC-C 3'", ' |||*||||||||:|||||||*| ', "miRNA: 3' TTCTAGTCCTCCTTATCGTGAG 5'"]	no	Solyc04g079120.3	Protein phosphatase 2C family protein (AHRD V3.3 *** AT1G47380.1)
	Solyc08g078100.1.1	Solyc08g078100.1	798	778	2.5	["target: 5' AAGCTCAGGAGGGATAGCACC 3'", ' |*|||||:||||:|||||*|| ', "miRNA: 3' TACGAGTTCTCCTTATCGAGG 5'"]	no	Solyc08g078100.1	Amino acid permease family protein (AHRD V3.3 *** AT1G31830.1)
	Solyc07g056410.3.1	Solyc07g056410.3	5161	5141	2.5	["target: 5' AAGCTCAGGAGGGATAGCACC 3'", ' ||*|||||||||:||*||||| ', "miRNA: 3' TTAGAGTCCTCCTTAACGTGG 5'"]	no	Solyc07g056410.3	Non-specific serine/threonine protein kinase (AHRD V3.3 *** K4CGH4_SOLLC)
	Solyc04g015600.3.1	Solyc04g015600.3	1597	1577	2	["target: 5' AAGCTCAGGAGGGATAGCACC 3'", ' ||:|||||||||:||||**|| ', "miRNA: 3' TTTGAGTCCTCCTTATCAAGG 5'"]	no	Solyc04g015600.3	LRR receptor-like kinase family protein (AHRD V3.3 *** A0A072U3C5_MEDTR)
	Solyc09g061930.3.1	Solyc09g061930.3	956	937	2	["target: 5' AAGCTCAGGAGGGATAGCACC 3'", ' |||||||:|||||||*|*||| ', "miRNA: 3' TTCGAGTTCTCCCTACC-TGG 5'"]	no	Solyc09g061930.3	Ovary receptor kinase 7 (AHRD V3.3 *** S4WHD2_SOLCH)
	Solyc09g091900.3.1	Solyc09g091900.3	596	575	2.5	["target: 5' AAGCTCAGGAGGGATAGC-ACC 3'", ' |||||*||||:|||||||*||* ', "miRNA: 3' TTCGACTCCTTCCTATCGCTGT 5'"]	no	Solyc09g091900.3	ER lumen protein-retaining receptor (AHRD V3.3 *** K4CWL6_SOLLC)
sly-miR319b	Solyc02g079010.3.1	Solyc02g079010.3	838	817	2.5	["target: 5' TTGGACTGAAGGGAGCTCC-CT 3'", ' ||||||||||*|:||||||**| ', "miRNA: 3' AACCTGACTTACTTCGAGGCTA 5'"]	no	Solyc02g079010.3	Cotton fiber expressed protein (AHRD V3.3 *** A0A109Y892_GOSBA)
	Solyc03g095377.1.1	Solyc03g095377.1	162	142	2.5	["target: 5' TTGGACTGAAGGGAGCTCCCT 3'", ' *|||*|||||||:|||||*|| ', "miRNA: 3' CACCCGACTTCCTTCGAGAGA 5'"]	no	Solyc03g095377.1	syntaxin of plants 132 (AHRD V3.3 --* AT5G08080.5)
	Solyc05g006830.3.1	Solyc05g006830.3	1954	1934	2.5	["target: 5' TTGGACTGAAGGGAGCTCCCT 3'", ' ||||||*|||||||:|||*|* ', "miRNA: 3' AACCTGCCTTCCCTTGAGTGT 5'"]	no	Solyc05g006830.3	Thioredoxin family protein (AHRD V3.3 *** B9IJS4_POPTR)
	Solyc03g119530.3.1	Solyc03g119530.3	2525	2506	0.5	["target: 5' TTGGACTGAAGGGAGCTCCCT 3'", ' |||||||||||||||||*||| ', "miRNA: 3' AACCTGACTTCCCTCGA-GGA 5'"]	no	Solyc03g119530.3	LOB domain protein 40 (AHRD V3.3 *** K7VSW9_SOLTU)
sly-miR171f	Solyc02g022830.3.1	Solyc02g022830.3	564	545	2.5	["target: 5' TATTGGCCTGGTTCACTCAGA 3'", ' ||:|||||||||:|||**||| ', "miRNA: 3' ATGACCGGACCAGGTG-TTCT 5'"]	no	Solyc02g022830.3	DNA primase/helicase (AHRD V3.3 *** A0A0B2Q2W6_GLYSO)
	Solyc10g078660.2.1	Solyc10g078660.2	134	115	2.5	["target: 5' TATTGGCCTGGTTCACTCAGA 3'", ' |||||*|||::||||||*||| ', "miRNA: 3' ATAACGGGATTAAGTGA-TCT 5'"]	no	Solyc10g078660.2	60S ribosomal protein L24 (AHRD V3.3 *** B9MYJ4_POPTR)
sly-miR171e	Solyc08g078800.1.1	Solyc08g078800.1	413	392	1.5	["target: 5' TTGAGCCGCGTCAATATC-TCT 3'", ' ||||||||||:|||||||*|*| ', "miRNA: 3' AACTCGGCGCGGTTATAGTAAA 5'"]	no	Solyc08g078800.1	GRAS family transcription factor (AHRD V3.3 *** A0A061GBD8_THECC)
	Solyc11g013150.1.1	Solyc11g013150.1	398	378	2.5	["target: 5' TTGAGCCGCGTCAATATCTCT 3'", ' ||||||||*::|||||||*|| ', "miRNA: 3' AACTCGGCTTGGTTATAGTGA 5'"]	no	Solyc11g013150.1	GRAS family transcription factor (AHRD V3.3 *** A0A061FHT3_THECC)
	Solyc06g075510.3.1	Solyc06g075510.3	1577	1558	2.5	["target: 5' TTGAGCCGCGTCAATATCTCT 3'", ' ||||||*||:||||||*|||| ', "miRNA: 3' AACTCGTCGTAGTTAT-GAGA 5'"]	no	Solyc06g075510.3	APETALA2e
	Solyc06g075470.2.1	Solyc06g075470.2	924	905	2.5	["target: 5' TTGAGCCGCGTCAATATCTCT 3'", ' ||||||*||:||||||*|||| ', "miRNA: 3' AACTCGTCGTAGTTAT-GAGA 5'"]	no	Solyc06g075470.2	Major facilitator superfamily protein (AHRD V3.3 *-* AT3G45690.1)
	Solyc06g075460.3.1	Solyc06g075460.3	171	152	2.5	["target: 5' TTGAGCCGCGTCAATATCTCT 3'", ' ||||||*||:||||||*|||| ', "miRNA: 3' AACTCGTCGTAGTTAT-GAGA 5'"]	no	Solyc06g075460.3	Major facilitator superfamily protein (AHRD V3.3 *-* AT3G45680.1)
	Solyc06g075480.3.1	Solyc06g075480.3	261	242	2.5	["target: 5' TTGAGCCGCGTCAATATCTCT 3'", ' ||||||*||:||||||*|||| ', "miRNA: 3' AACTCGTCGTAGTTAT-GAGA 5'"]	no	Solyc06g075480.3	Major facilitator superfamily protein (AHRD V3.3 *** AT3G45700.1)
	Solyc01g090950.3.1	Solyc01g090950.3	989	969	0.8	["target: 5' TTGAGCCGCGTCAATATCTCT 3'", ' ||||||||||:|||||||:|| ', "miRNA: 3' AACTCGGCGCGGTTATAGGGA 5'"]	no	Solyc01g090950.3	Transcription factor GRAS (AHRD V3.3 *** A0A103XI66_CYNCS)
	Solyc05g055610.3.1	Solyc05g055610.3	2377	2358	2.5	["target: 5' TTGAGCCGCGTCAATATCTCT 3'", ' ||||||*||*||||||||*|| ', "miRNA: 3' AACTCGACGGAGTTATAG-GA 5'"]	no	Solyc05g055610.3	Met-10+ like family protein / kelch repeat-containing protein (AHRD V3.3 *** AT4G04670.1)
	Solyc06g075500.3.1	Solyc06g075500.3	459	440	2.5	["target: 5' TTGAGCCGCGTCAATATCTCT 3'", ' ||||||*||:||||||*|||| ', "miRNA: 3' AACTCGTCGTAGTTAT-GAGA 5'"]	no	Solyc06g075500.3	Major facilitator superfamily protein (AHRD V3.3 *** AT3G45710.1)
sly-miR171c	Solyc03g121740.2.1	Solyc03g121740.2	265	245	2	["target: 5' TATTGGTGCGGTTCAATGAGA 3'", ' :|||:||||::||||||||:| ', "miRNA: 3' GTAATCACGTTAAGTTACTTT 5'"]	no	Solyc03g121740.2	R2R3MYB transcription factor 26
sly-miR171b-5p	Solyc12g032955.1.1	Solyc12g032955.1	878	858	2	["target: 5' ATATTGGTGCGGTTCAATTAG 3'", ' *||||||||||*|||||*||| ', "miRNA: 3' CATAACCACGCGAAGTTTATC 5'"]	no	Solyc12g032955.1	CBS domain-containing protein (AHRD V3.3 *** W9RJ31_9ROSA)
	Solyc08g075610.2.1	Solyc08g075610.2	4971	4952	2.2	["target: 5' ATATTGGTGCGGTTCAATTAG 3'", ' ||||||:|||::|||||*:|| ', "miRNA: 3' TATAACTACGTTAAGTT-GTC 5'"]	no	Solyc08g075610.2	Non-specific serine/threonine protein kinase (AHRD V3.3 *** K4CMS8_SOLLC)
	Solyc01g096850.3.1	Solyc01g096850.3	1852	1832	2.5	["target: 5' ATATTGGTGCGGTTCAATTAG 3'", ' *:|||||||||||*|||||*| ', "miRNA: 3' CGTAACCACGCCACGTTAAAC 5'"]	no	Solyc01g096850.3	Protein FAR1-RELATED SEQUENCE 3 (AHRD V3.3 *** A0A0B2S126_GLYSO)
sly-miR171b-3p	Solyc01g090950.3.1	Solyc01g090950.3	989	969	1.5	["target: 5' TTGAGCCGTGCCAATATCACG 3'", ' ||||||||:|||||||||*|* ', "miRNA: 3' AACTCGGCGCGGTTATAGGGA 5'"]	no	Solyc01g090950.3	Transcription factor GRAS (AHRD V3.3 *** A0A103XI66_CYNCS)
	Solyc02g085600.1.1	Solyc02g085600.1	602	582	2.2	["target: 5' TTGAGCCGTGCCAATATCACG 3'", ' |||||*|||||||*||||||: ', "miRNA: 3' AACTCCGCACGGTCATAGTGT 5'"]	no	Solyc02g085600.1	Transcription factor GRAS (AHRD V3.3 *** A0A103YGV0_CYNCS)
	Solyc11g013150.1.1	Solyc11g013150.1	398	378	2	["target: 5' TTGAGCCGTGCCAATATCACG 3'", ' ||||||||*:||||||||||* ', "miRNA: 3' AACTCGGCTTGGTTATAGTGA 5'"]	no	Solyc11g013150.1	GRAS family transcription factor (AHRD V3.3 *** A0A061FHT3_THECC)
	Solyc08g078800.1.1	Solyc08g078800.1	413	393	1.5	["target: 5' TTGAGCCGTGCCAATATCACG 3'", ' ||||||||:||||||||||** ', "miRNA: 3' AACTCGGCGCGGTTATAGTAA 5'"]	no	Solyc08g078800.1	GRAS family transcription factor (AHRD V3.3 *** A0A061GBD8_THECC)
	Solyc08g081890.3.1	Solyc08g081890.3	3736	3717	2.5	["target: 5' TTGAGCCGTGCCAATATCACG 3'", ' |*|||||:||||||||||**| ', "miRNA: 3' ATCTCGGTACGGTTATAG-AC 5'"]	no	Solyc08g081890.3	ABC transporter family protein (AHRD V3.3 *** U5FPJ5_POPTR)
	Solyc03g113470.2.1	Solyc03g113470.2	926	907	2.5	["target: 5' TTGAGCCGTGCCAATATCACG 3'", ' |*|||||:|||||||||*|*| ', "miRNA: 3' ACCTCGGTACGGTTATA-TTC 5'"]	no	Solyc03g113470.2	Hedgehog-interacting-like protein (AHRD V3.3 *** C3TX91_BRASY)
sly-miR171a	Solyc02g085600.1.1	Solyc02g085600.1	605	585	2	["target: 5' TGATTGAGCCGTGCCAATATC 3'", ' ||||||||*|||||||*|||| ', "miRNA: 3' ACTAACTCCGCACGGTCATAG 5'"]	no	Solyc02g085600.1	Transcription factor GRAS (AHRD V3.3 *** A0A103YGV0_CYNCS)
	Solyc08g081890.3.1	Solyc08g081890.3	3739	3719	1.8	["target: 5' TGATTGAGCCGTGCCAATATC 3'", ' :|||*|||||:|||||||||| ', "miRNA: 3' GCTATCTCGGTACGGTTATAG 5'"]	no	Solyc08g081890.3	ABC transporter family protein (AHRD V3.3 *** U5FPJ5_POPTR)
	Solyc01g090950.3.1	Solyc01g090950.3	992	972	0.5	["target: 5' TGATTGAGCCGTGCCAATATC 3'", ' |||||||||||:||||||||| ', "miRNA: 3' ACTAACTCGGCGCGGTTATAG 5'"]	no	Solyc01g090950.3	Transcription factor GRAS (AHRD V3.3 *** A0A103XI66_CYNCS)
	Solyc08g078800.1.1	Solyc08g078800.1	416	396	0.5	["target: 5' TGATTGAGCCGTGCCAATATC 3'", ' |||||||||||:||||||||| ', "miRNA: 3' ACTAACTCGGCGCGGTTATAG 5'"]	no	Solyc08g078800.1	GRAS family transcription factor (AHRD V3.3 *** A0A061GBD8_THECC)
sly-miR167a	Solyc08g065360.3.1	Solyc08g065360.3	675	656	2.5	["target: 5' TGAAGCTGCCAGCATGATCTA 3'", ' ||||||||||*||||*||*|| ', "miRNA: 3' ACTTCGACGGGCGTAGTA-AT 5'"]	no	Solyc08g065360.3	K(+) efflux antiporter (AHRD V3.3 *** A0A0K9NUN8_ZOSMR)
	Solyc06g036780.3.1	Solyc06g036780.3	992	973	2.5	["target: 5' TGAAGCTGCCAGCATGATCTA 3'", ' |||||||:||||||*:|||*| ', "miRNA: 3' ACTTCGATGGTCGTCTTAG-T 5'"]	no	Solyc06g036780.3	magnesium transporter, putative (DUF803) (AHRD V3.3 *** AT5G11960.1)
	Solyc06g035710.1.1	Solyc06g035710.1	1081	1061	2.5	["target: 5' TGAAGCTGCCAGCATGATCTA 3'", ' :|||||||||||||*|*:||| ', "miRNA: 3' GCTTCGACGGTCGTTCGGGAT 5'"]	no	Solyc06g035710.1	Protein DETOXIFICATION (AHRD V3.3 *** K4C4U3_SOLLC)
	Solyc03g117700.2.1	Solyc03g117700.2	547	527	2.5	["target: 5' TGAAGCTGCCAGCATGATCTA 3'", ' |||*:||||||:|||||||*| ', "miRNA: 3' ACTCTGACGGTTGTACTAGTT 5'"]	no	Solyc03g117700.2	Major facilitator superfamily protein (AHRD V3.3 *-* A0A061G9T3_THECC)
	Solyc07g056340.3.1	Solyc07g056340.3	3892	3873	2.5	["target: 5' TGAAGCTGCCAGCATGATCTA 3'", ' |||||||*|||:|||||*|*| ', "miRNA: 3' ACTTCGAGGGTTGTACT-GTT 5'"]	no	Solyc07g056340.3	RNA-binding protein, putative (AHRD V3.3 *** B9T754_RICCO)
sly-miR166c-5p	Solyc05g005900.3.1	Solyc05g005900.3	1307	1287	2.5	["target: 5' GGGATGTTGTCTGGCTCGACA 3'", ' :::||||||||||*|||:||| ', "miRNA: 3' TTTTACAACAGACAGAGTTGT 5'"]	no	Solyc05g005900.3	Acyl-CoA N-acyltransferases (NAT) superfamily protein (AHRD V3.3 *** AT1G24040.3)
sly-miR166a	Solyc08g066500.3.1	Solyc08g066500.3	1468	1448	1.8	["target: 5' TCGGACCAGGCTTCATTCCCC 3'", ' :|||||||||||||||:||** ', "miRNA: 3' GGCCTGGTCCGAAGTAGGGTC 5'"]	no	Solyc08g066500.3	Homeobox leucine-zipper protein (AHRD V3.3 *** Q8H964_ZINVI)
	Solyc12g044410.2.1	Solyc12g044410.2	1053	1033	1.2	["target: 5' TCGGACCAGGCTTCATTCCCC 3'", ' :||||||||||||||||||** ', "miRNA: 3' GGCCTGGTCCGAAGTAAGGTC 5'"]	no	Solyc12g044410.2	Homeobox leucine-zipper protein (AHRD V3.3 *** Q76CL1_ZINVI)
	Solyc11g069470.2.1	Solyc11g069470.2	1625	1605	1.8	["target: 5' TCGGACCAGGCTTCATTCCCC 3'", ' :|||||||||||||||:||** ', "miRNA: 3' GGCCTGGTCCGAAGTAGGGTC 5'"]	no	Solyc11g069470.2	Homeobox leucine-zipper protein (AHRD V3.3 *** Q8H962_ZINVI)
	Solyc02g024070.3.1	Solyc02g024070.3	1249	1229	1.8	["target: 5' TCGGACCAGGCTTCATTCCCC 3'", ' :|||||||||||||||:||** ', "miRNA: 3' GGCCTGGTCCGAAGTAGGGTT 5'"]	no	Solyc02g024070.3	Homeobox leucine-zipper protein (AHRD V3.3 *** Q8H963_ZINVI)
	Solyc02g069830.3.1	Solyc02g069830.3	768	748	1.8	["target: 5' TCGGACCAGGCTTCATTCCCC 3'", ' :|||||||||||||||:||** ', "miRNA: 3' GGCCTGGTCCGAAGTAGGGTT 5'"]	no	Solyc02g069830.3	Homeobox leucine-zipper protein (AHRD V3.3 *** Q8H963_ZINVI)
	Solyc03g120910.3.1	Solyc03g120910.3	1239	1219	1.2	["target: 5' TCGGACCAGGCTTCATTCCCC 3'", ' :||||||||||||||||||** ', "miRNA: 3' GGCCTGGTCCGAAGTAAGGTC 5'"]	no	Solyc03g120910.3	Homeobox leucine-zipper protein (AHRD V3.3 *** Q76CL1_ZINVI)
	Solyc05g008940.3.1	Solyc05g008940.3	859	839	2.5	["target: 5' TCGGACCAGGCTTCATTCCCC 3'", ' |||:||||||||||*|||*|* ', "miRNA: 3' AGCTTGGTCCGAAGGAAGAGA 5'"]	no	Solyc05g008940.3	Kinase family protein (AHRD V3.3 *** D7KAJ2_ARALL)
sly-miR164b-5p	Solyc11g065620.2.1	Solyc11g065620.2	1624	1605	2.2	["target: 5' TGGAGAAGCAGGGCACGTGCA 3'", ' ||||:||||*|||||||:*|| ', "miRNA: 3' ACCTTTTCGACCCGTGCG-GT 5'"]	no	Solyc11g065620.2	Sulfite reductase (AHRD V3.3 *** H6WYS2_SOLLC)
	Solyc09g075120.3.1	Solyc09g075120.3	672	653	2.2	["target: 5' TGGAGAAGCAGGGCACGTGCA 3'", ' *||||||||||||||*|:|*| ', "miRNA: 3' CCCTCTTCGTCCCGTTCGC-T 5'"]	no	Solyc09g075120.3	UDP-glucuronic acid decarboxylase 1 (AHRD V3.3 *** A0A0B0MR69_GOSAR)
	Solyc01g066710.3.1	Solyc01g066710.3	438	419	1	["target: 5' TGGAGAAGCAGGGCACGTGCA 3'", ' :||||||||||||||||:*|| ', "miRNA: 3' GCCTCTTCGTCCCGTGCG-GT 5'"]	no	Solyc01g066710.3	UDP-glucuronate decarboxylase protein 1 (AHRD V3.3 *-* N0A0E7_POPTO)
	Solyc06g069710.3.1	Solyc06g069710.3	893	872	2	["target: 5' TGGAGAAGCAGGGCACGT-GCA 3'", ' |||||||||||*||||||*||* ', "miRNA: 3' ACCTCTTCGTCACGTGCACCGA 5'"]	no	Solyc06g069710.3	NAC domain protein, (AHRD V3.3 *** A0A061FWI7_THECC)
	Solyc07g062840.3.1	Solyc07g062840.3	1381	1361	1	["target: 5' TGGAGAAGCAGGGCACGTGCA 3'", ' |||||||:||||||||||||* ', "miRNA: 3' ACCTCTTTGTCCCGTGCACGA 5'"]	no	Solyc07g062840.3	goblet
	Solyc07g066330.3.1	Solyc07g066330.3	929	909	1.5	["target: 5' TGGAGAAGCAGGGCACGTGCA 3'", ' ||||||||||||||||*|||* ', "miRNA: 3' ACCTCTTCGTCCCGTGAACGA 5'"]	no	Solyc07g066330.3	NAC domain-containing protein (AHRD V3.3 *** W0C8Y8_9FABA)
	Solyc04g082845.1.1	Solyc04g082845.1	1157	1137	2.5	["target: 5' TGGAGAAGCAGGGCACGTGCA 3'", ' |*||||||||||||||:**|| ', "miRNA: 3' AACTCTTCGTCCCGTGTCGGT 5'"]	no	Solyc04g082845.1	FAR1-related sequence 5 (AHRD V3.3 *** AT4G38180.1)
	Solyc11g066150.2.1	Solyc11g066150.2	453	434	1.8	["target: 5' TGGAGAAGCAGGGCACGTGCA 3'", ' |||||||||||||||*|:|*| ', "miRNA: 3' ACCTCTTCGTCCCGTACGC-T 5'"]	no	Solyc11g066150.2	UDP-glucuronate decarboxylase 1 (AHRD V3.3 *** Q6IVK5_TOBAC)
	Solyc04g025715.1.1	Solyc04g025715.1	144	123	2.2	["target: 5' TGGAGAAGCAGGGCACGT-GCA 3'", ' *||||*|||||||||||:*||| ', "miRNA: 3' CCCTCGTCGTCCCGTGCGACGT 5'"]	no	Solyc04g025715.1	Protein LSM12 like (AHRD V3.3 *** A0A0B2PMF4_GLYSO)
	Solyc01g090590.3.1	Solyc01g090590.3	1559	1539	2	["target: 5' TGGAGAAGCAGGGCACGTGCA 3'", ' ||:||||||*||||||:|||| ', "miRNA: 3' ACTTCTTCGACCCGTGTACGT 5'"]	no	Solyc01g090590.3	alpha/beta-Hydrolases superfamily protein (AHRD V3.3 *** AT2G44970.3)
	Solyc09g005810.3.1	Solyc09g005810.3	591	572	2.2	["target: 5' TGGAGAAGCAGGGCACGTGCA 3'", ' ||||||||||||:||*|:*|| ', "miRNA: 3' ACCTCTTCGTCCTGTTCG-GT 5'"]	no	Solyc09g005810.3	UDP-glucuronate decarboxylase protein 1 (AHRD V3.3 *** N0A417_POPTO)
sly-miR164a-5p	Solyc09g075120.3.1	Solyc09g075120.3	672	653	2.2	["target: 5' TGGAGAAGCAGGGCACGTGCA 3'", ' *||||||||||||||*|:|*| ', "miRNA: 3' CCCTCTTCGTCCCGTTCGC-T 5'"]	no	Solyc09g075120.3	UDP-glucuronic acid decarboxylase 1 (AHRD V3.3 *** A0A0B0MR69_GOSAR)
	Solyc04g025715.1.1	Solyc04g025715.1	144	123	2.2	["target: 5' TGGAGAAGCAGGGCACGT-GCA 3'", ' *||||*|||||||||||:*||| ', "miRNA: 3' CCCTCGTCGTCCCGTGCGACGT 5'"]	no	Solyc04g025715.1	Protein LSM12 like (AHRD V3.3 *** A0A0B2PMF4_GLYSO)
	Solyc09g005810.3.1	Solyc09g005810.3	591	572	2.2	["target: 5' TGGAGAAGCAGGGCACGTGCA 3'", ' ||||||||||||:||*|:*|| ', "miRNA: 3' ACCTCTTCGTCCTGTTCG-GT 5'"]	no	Solyc09g005810.3	UDP-glucuronate decarboxylase protein 1 (AHRD V3.3 *** N0A417_POPTO)
	Solyc11g065620.2.1	Solyc11g065620.2	1624	1605	2.2	["target: 5' TGGAGAAGCAGGGCACGTGCA 3'", ' ||||:||||*|||||||:*|| ', "miRNA: 3' ACCTTTTCGACCCGTGCG-GT 5'"]	no	Solyc11g065620.2	Sulfite reductase (AHRD V3.3 *** H6WYS2_SOLLC)
	Solyc01g066710.3.1	Solyc01g066710.3	438	419	1	["target: 5' TGGAGAAGCAGGGCACGTGCA 3'", ' :||||||||||||||||:*|| ', "miRNA: 3' GCCTCTTCGTCCCGTGCG-GT 5'"]	no	Solyc01g066710.3	UDP-glucuronate decarboxylase protein 1 (AHRD V3.3 *-* N0A0E7_POPTO)
	Solyc07g066330.3.1	Solyc07g066330.3	929	909	1.5	["target: 5' TGGAGAAGCAGGGCACGTGCA 3'", ' ||||||||||||||||*|||* ', "miRNA: 3' ACCTCTTCGTCCCGTGAACGA 5'"]	no	Solyc07g066330.3	NAC domain-containing protein (AHRD V3.3 *** W0C8Y8_9FABA)
	Solyc01g090590.3.1	Solyc01g090590.3	1559	1539	2	["target: 5' TGGAGAAGCAGGGCACGTGCA 3'", ' ||:||||||*||||||:|||| ', "miRNA: 3' ACTTCTTCGACCCGTGTACGT 5'"]	no	Solyc01g090590.3	alpha/beta-Hydrolases superfamily protein (AHRD V3.3 *** AT2G44970.3)
	Solyc04g082845.1.1	Solyc04g082845.1	1157	1137	2.5	["target: 5' TGGAGAAGCAGGGCACGTGCA 3'", ' |*||||||||||||||:**|| ', "miRNA: 3' AACTCTTCGTCCCGTGTCGGT 5'"]	no	Solyc04g082845.1	FAR1-related sequence 5 (AHRD V3.3 *** AT4G38180.1)
	Solyc06g069710.3.1	Solyc06g069710.3	893	872	2	["target: 5' TGGAGAAGCAGGGCACGT-GCA 3'", ' |||||||||||*||||||*||* ', "miRNA: 3' ACCTCTTCGTCACGTGCACCGA 5'"]	no	Solyc06g069710.3	NAC domain protein, (AHRD V3.3 *** A0A061FWI7_THECC)
	Solyc11g066150.2.1	Solyc11g066150.2	453	434	1.8	["target: 5' TGGAGAAGCAGGGCACGTGCA 3'", ' |||||||||||||||*|:|*| ', "miRNA: 3' ACCTCTTCGTCCCGTACGC-T 5'"]	no	Solyc11g066150.2	UDP-glucuronate decarboxylase 1 (AHRD V3.3 *** Q6IVK5_TOBAC)
	Solyc07g062840.3.1	Solyc07g062840.3	1381	1361	1	["target: 5' TGGAGAAGCAGGGCACGTGCA 3'", ' |||||||:||||||||||||* ', "miRNA: 3' ACCTCTTTGTCCCGTGCACGA 5'"]	no	Solyc07g062840.3	goblet
sly-miR164a-3p	Solyc01g081140.1.1	Solyc01g081140.1	1625	1605	2.5	["target: 5' CATGTGCCTGTTTTCCCCATC 3'", ' |||:|||*||||||||||*|* ', "miRNA: 3' GTATACGAACAAAAGGGGAAA 5'"]	no	Solyc01g081140.1	Phototropic-responsive NPH3 family protein, putative (AHRD V3.3 *** A0A061EZT3_THECC)
	Solyc09g082560.3.1	Solyc09g082560.3	20	1	2	["target: 5' CATGTGCCTGTTTTCCCCATC 3'", ' |||*|:||||||||||||||* ', "miRNA: 3' GTAGATGGACAAAAGGGGTA- 5'"]	no	Solyc09g082560.3	SUN-like protein 26
sly-miR162	Solyc08g005060.3.1	Solyc08g005060.3	882	863	2.5	["target: 5' TCGATAAACCTCTGCATCCAG 3'", ' ||||||*|*||||||||*||| ', "miRNA: 3' AGCTATATAGAGACGTA-GTC 5'"]	no	Solyc08g005060.3	cobalt ion binding protein (AHRD V3.3 *** AT1G71310.2)
	Solyc04g016510.3.1	Solyc04g016510.3	930	910	2.2	["target: 5' TCGATAAACCTCTGCATCCAG 3'", ' :|:||*||||||||||||||* ', "miRNA: 3' GGTTAGTTGGAGACGTAGGTG 5'"]	no	Solyc04g016510.3	Transducin/WD40 repeat-like superfamily protein (AHRD V3.3 *** A0A0K9PSA6_ZOSMR)
	Solyc11g064835.1.1	Solyc11g064835.1	950	930	2.5	["target: 5' TCGATAAACCTCTGCATCCAG 3'", ' ||||||||*||*||||||*|| ', "miRNA: 3' AGCTATTTAGACACGTAGTTC 5'"]	no	Solyc11g064835.1	Acyl-CoA N-acyltransferases (NAT) superfamily protein (AHRD V3.3 *-* AT2G23060.1)
sly-miR159b	Solyc04g005040.1.1	Solyc04g005040.1	79	59	2.5	["target: 5' TTGGAAAGAAGGGAGCTCTAC 3'", ' ||||||||||:*|||||**|| ', "miRNA: 3' AACCTTTCTTTACTCGACTTG 5'"]	no	Solyc04g005040.1	Matrix metalloproteinase (AHRD V3.3 *** I7KJ40_SOLLC)
	Solyc12g096920.1.1	Solyc12g096920.1	1696	1676	2.2	["target: 5' TTGGAAAGAAGGGAGCTCTAC 3'", ' |||||||||||::||||*:*| ', "miRNA: 3' AACCTTTCTTCTTTCGACGAG 5'"]	no	Solyc12g096920.1	Disease resistance protein (CC-NBS-LRR class) family protein (AHRD V3.3 *** G7IID2_MEDTR)
	Solyc01g112210.3.1	Solyc01g112210.3	308	287	2.5	["target: 5' TTGGAAAGAAGGGAGCTCT-AC 3'", ' ||:||||||||:||*||||*|| ', "miRNA: 3' AATCTTTCTTCTCTGGAGACTG 5'"]	no	Solyc01g112210.3	Hexosyltransferase (AHRD V3.3 *** M1B698_SOLTU)
	Solyc01g080720.3.1	Solyc01g080720.3	3983	3963	2.5	["target: 5' TTGGAAAGAAGGGAGCTCTAC 3'", ' |::|||*|||||||:|||||| ', "miRNA: 3' AGTCTTACTTCCCTTGAGATG 5'"]	no	Solyc01g080720.3	Pentatricopeptide repeat-containing protein, putative (AHRD V3.3 *** A0A061ENU5_THECC)
	Solyc07g055830.3.1	Solyc07g055830.3	42	22	2.5	["target: 5' TTGGAAAGAAGGGAGCTCTAC 3'", ' ||||||||||::||:||*|*| ', "miRNA: 3' AACCTTTCTTTTCTTGATAAG 5'"]	no	Solyc07g055830.3	Elongin-A (AHRD V3.3 *** A0A0B0MEQ4_GOSAR)
	Solyc11g072060.2.1	Solyc11g072060.2	933	912	0.8	["target: 5' TTGGAAAGAAGGGAGCTCTA-C 3'", ' ||||||||||||||||||:|*| ', "miRNA: 3' AACCTTTCTTCCCTCGAGGTCG 5'"]	no	Solyc11g072060.2	MYB-related transcription factor (AHRD V3.3 *** A0A059PSR6_SALMI)
	Solyc04g078220.2.1	Solyc04g078220.2	110	90	2	["target: 5' TTGGAAAGAAGGGAGCTCTAC 3'", ' ||:|||||||:|:|||||*|| ', "miRNA: 3' AATCTTTCTTTCTTCGAGTTG 5'"]	no	Solyc04g078220.2	Metal transporter (AHRD V3.3 --* G5DVW2_SILLA)
	Solyc12g006095.1.1	Solyc12g006095.1	175	155	2.5	["target: 5' TTGGAAAGAAGGGAGCTCTAC 3'", ' |||:|||||*||||*|||||| ', "miRNA: 3' AACTTTTCTACCCTGGAGATG 5'"]	no	Solyc12g006095.1	Serine/threonine-protein phosphatase (AHRD V3.3 *** K4DBE7_SOLLC)
	Solyc11g067330.1.1	Solyc11g067330.1	589	568	1.8	["target: 5' TTGGAAAGAAGGGAGCTCTA-C 3'", ' *|||||||||||:|||||:|*| ', "miRNA: 3' CACCTTTCTTCCTTCGAGGTAG 5'"]	no	Solyc11g067330.1	Acylsugar acyltransferase 3 (AHRD V3.3 *** ASAT3_SOLLC)
	Solyc02g082010.2.1	Solyc02g082010.2	297	277	2.5	["target: 5' TTGGAAAGAAGGGAGCTCTAC 3'", ' ||*:|||:||||||||:|||| ', "miRNA: 3' AAATTTTTTTCCCTCGGGATG 5'"]	no	Solyc02g082010.2	Mitochondrial transcription termination factor family protein (AHRD V3.3 *** AT5G07900.1)
	Solyc12g006100.2.1	Solyc12g006100.2	175	155	2.5	["target: 5' TTGGAAAGAAGGGAGCTCTAC 3'", ' |||:|||||*||||*|||||| ', "miRNA: 3' AACTTTTCTACCCTGGAGATG 5'"]	no	Solyc12g006100.2	Serine/threonine-protein phosphatase (AHRD V3.3 *** K4DBE7_SOLLC)
sly-miR159	Solyc03g119530.3.1	Solyc03g119530.3	2526	2505	1.5	["target: 5' TTTGGATTGAAGGGAGCT-CTA 3'", ' *|||||:|||||||||||*||| ', "miRNA: 3' TAACCTGACTTCCCTCGAGGAT 5'"]	no	Solyc03g119530.3	LOB domain protein 40 (AHRD V3.3 *** K7VSW9_SOLTU)
	Solyc01g009070.3.1	Solyc01g009070.3	1856	1836	1.2	["target: 5' TTTGGATTGAAGGGAGCTCTA 3'", ' ||||||*||||||||||||:| ', "miRNA: 3' AAACCTCACTTCCCTCGAGGT 5'"]	no	Solyc01g009070.3	gamyb-like 1
	Solyc09g011780.3.1	Solyc09g011780.3	1364	1344	2.5	["target: 5' TTTGGATTGAAGGGAGCTCTA 3'", ' *||||||||||||*|||:*:| ', "miRNA: 3' CAACCTAACTTCCATCGGAGT 5'"]	no	Solyc09g011780.3	R2R3MYB transcription factor 1
	Solyc09g082890.2.1	Solyc09g082890.2	179	159	2.5	["target: 5' TTTGGATTGAAGGGAGCTCTA 3'", ' :||||||||*|||*|||||:| ', "miRNA: 3' GAACCTAACATCCGTCGAGGT 5'"]	no	Solyc09g082890.2	LOW QUALITY:Calcium-transporting ATPase (AHRD V3.3 *-* M1DHY7_SOLTU)
	Solyc01g098770.1.1	Solyc01g098770.1	101	81	2.5	["target: 5' TTTGGATTGAAGGGAGCTCTA 3'", ' |:*||*||||||||||||||| ', "miRNA: 3' AGTCCAAACTTCCCTCGAGAT 5'"]	no	Solyc01g098770.1	Eukaryotic aspartyl protease family protein, putative (AHRD V3.3 *** A0A061F3Y1_THECC)
	Solyc07g062750.3.1	Solyc07g062750.3	1834	1814	1.8	["target: 5' TTTGGATTGAAGGGAGCTCTA 3'", ' :|||||||:||:|||:||||| ', "miRNA: 3' GAACCTAATTTTCCTTGAGAT 5'"]	no	Solyc07g062750.3	Polynucleotidyl transferase ribonuclease H-like superfamily protein (AHRD V3.3 *-* A0A0G4APF7_9ROSI)
	Solyc12g097075.1.1	Solyc12g097075.1	74	55	2.5	["target: 5' TTTGGATTGAAGGGAGCTCTA 3'", ' ||||||||:||:|||:*|||| ', "miRNA: 3' AAACCTAATTTTCCTT-AGAT 5'"]	no	Solyc12g097075.1	plant self-incompatibility protein S1 family protein (AHRD V3.3 --* AT3G44170.1)
	Solyc07g062685.1.1	Solyc07g062685.1	496	476	2.2	["target: 5' TTTGGATTGAAGGGAGCTCTA 3'", ' |||||*||||||||*||||:| ', "miRNA: 3' AAACCAAACTTCCCCCGAGGT 5'"]	no	Solyc07g062685.1	Aspartyl/glutamyl-tRNA (Asn/Gln) amidotransferase subunit B (AHRD V3.3 *** A0A0B0PLB6_GOSAR)
	Solyc05g006830.3.1	Solyc05g006830.3	1955	1936	2.5	["target: 5' TTTGGATTGAAGGGAGCTCTA 3'", ' ||||||:*|||||||:|||*| ', "miRNA: 3' AAACCTGCCTTCCCTTGAG-T 5'"]	no	Solyc05g006830.3	Thioredoxin family protein (AHRD V3.3 *** B9IJS4_POPTR)
	Solyc02g078670.3.1	Solyc02g078670.3	562	542	2.5	["target: 5' TTTGGATTGAAGGGAGCTCTA 3'", ' *||||||||||*|||:||||* ', "miRNA: 3' TAACCTAACTTACCTTGAGAG 5'"]	no	Solyc02g078670.3	COP1-interacting protein, putative (AHRD V3.3 *** A0A072VAF6_MEDTR)
	Solyc06g073640.3.1	Solyc06g073640.3	1778	1758	1.5	["target: 5' TTTGGATTGAAGGGAGCTCTA 3'", ' ||||||*||||||||||||*| ', "miRNA: 3' AAACCTCACTTCCCTCGAGCT 5'"]	no	Solyc06g073640.3	GAMYB-like2
	Solyc12g014120.2.1	Solyc12g014120.2	1090	1070	2.2	["target: 5' TTTGGATTGAAGGGAGCTCTA 3'", ' |||||*||||||||*||||:| ', "miRNA: 3' AAACCAAACTTCCCCCGAGGT 5'"]	no	Solyc12g014120.2	Actin cytoskeleton-regulatory complex protein pan1, putative isoform 2 (AHRD V3.3 *** A0A061F841_THECC)
	Solyc03g043890.3.1	Solyc03g043890.3	546	526	2.5	["target: 5' TTTGGATTGAAGGGAGCTCTA 3'", ' ||||||||:||||*|:||*|| ', "miRNA: 3' AAACCTAATTTCCATTGAAAT 5'"]	no	Solyc03g043890.3	1-aminocyclopropane-1-carboxylate synthase
	Solyc02g092700.3.1	Solyc02g092700.3	68	49	2.5	["target: 5' TTTGGATTGAAGGGAGCTCTA 3'", ' ||||||*|||||||||*|*|| ', "miRNA: 3' AAACCTTACTTCCCTC-ATAT 5'"]	no	Solyc02g092700.3	DUF1230 family protein (DUF1230) (AHRD V3.3 *** AT5G67370.1)
	Solyc06g008320.3.1	Solyc06g008320.3	2028	2008	2.5	["target: 5' TTTGGATTGAAGGGAGCTCTA 3'", ' ||:||||||||:|:|:|||*| ', "miRNA: 3' AAGCCTAACTTTCTTTGAGCT 5'"]	no	Solyc06g008320.3	Casein kinase, putative (AHRD V3.3 *-* B9SV24_RICCO)
	Solyc10g019260.2.1	Solyc10g019260.2	207	187	1.8	["target: 5' TTTGGATTGAAGGGAGCTCTA 3'", ' |||||||:|||*|||||||:| ', "miRNA: 3' AAACCTAGCTTACCTCGAGGT 5'"]	no	Solyc10g019260.2	R2R3MYB transcription factor 120
	Solyc08g076885.1.1	Solyc08g076885.1	806	786	2.5	["target: 5' TTTGGATTGAAGGGAGCTCTA 3'", ' |:|:||||||*|:|||||||| ', "miRNA: 3' AGATCTAACTCCTCTCGAGAT 5'"]	no	Solyc08g076885.1	Unknown protein (AHRD V3.3 )
	Solyc07g052640.3.1	Solyc07g052640.3	423	403	2.5	["target: 5' TTTGGATTGAAGGGAGCTCTA 3'", ' |||||||||||||:||*|*|* ', "miRNA: 3' AAACCTAACTTCCTTCAAAAC 5'"]	no	Solyc07g052640.3	Transferring glycosyl group transferase (AHRD V3.3 *** A0A072UKL4_MEDTR)
	Solyc01g090530.2.1	Solyc01g090530.2	1124	1104	1.8	["target: 5' TTTGGATTGAAGGGAGCTCTA 3'", ' |||||||:|||*|||||||:| ', "miRNA: 3' AAACCTAGCTTACCTCGAGGT 5'"]	no	Solyc01g090530.2	R2R3MYB transcription factor 104
sly-miR156e-5p	Solyc11g072060.2.1	Solyc11g072060.2	934	914	2.2	["target: 5' TTTGGATTGAAGGGAGCTCTA 3'", ' ||||||**|||||||||||:| ', "miRNA: 3' AAACCTTTCTTCCCTCGAGGT 5'"]	no	Solyc11g072060.2	MYB-related transcription factor (AHRD V3.3 *** A0A059PSR6_SALMI)
	Solyc12g038520.2.1	Solyc12g038520.2	1450	1431	1.5	["target: 5' TGATAGAAGAGAGTGAGCAC 3'", ' |||:|||||||||*|||||| ', "miRNA: 3' ACTGTCTTCTCTCTCTCGTG 5'"]	no	Solyc12g038520.2	Squamosa promoter binding protein 6c
	Solyc12g010740.2.1	Solyc12g010740.2	560	542	2.5	["target: 5' TGATAGAAGAGAGTGAGCAC 3'", ' |||*||||||:|:|||||*| ', "miRNA: 3' ACTCTCTTCTTTTACTCG-G 5'"]	no	Solyc12g010740.2	Leucine-rich repeat receptor-like protein kinase (AHRD V3.3 *-* C0LGQ2_ARATH)
	Solyc11g007960.2.1	Solyc11g007960.2	1870	1851	2.5	["target: 5' TGATAGAAGAGAGTGAGCAC 3'", ' |||||:||||:||::||*|| ', "miRNA: 3' ACTATTTTCTTTCGTTCATG 5'"]	no	Solyc11g007960.2	Acyl-CoA-binding domain-containing protein 4 (AHRD V3.3 *** A0A151T0U9_CAJCA)
	Solyc03g114850.3.1	Solyc03g114850.3	1751	1732	2	["target: 5' TGATAGAAGAGAGTGAGCAC 3'", ' |||:|||||||||*|||||* ', "miRNA: 3' ACTGTCTTCTCTCTCTCGTA 5'"]	no	Solyc03g114850.3	Squamosa promoter binding protein 6a
	Solyc04g009020.3.1	Solyc04g009020.3	533	515	1.5	["target: 5' TGATAGAAGAGAGTGAGCAC 3'", ' ||||||||||||||||:*|* ', "miRNA: 3' ACTATCTTCTCTCACTT-TA 5'"]	no	Solyc04g009020.3	PsbB mRNA maturation factor Mbb1 (AHRD V3.3 *** W9RTZ1_9ROSA)
	Solyc05g005330.3.1	Solyc05g005330.3	1554	1536	2.5	["target: 5' TGATAGAAGAGAGTGAGCAC 3'", ' |*||||||||:||||||**| ', "miRNA: 3' AATATCTTCTTTCACTC-AG 5'"]	no	Solyc05g005330.3	Disease resistance protein, putative (AHRD V3.3 *-* Q6L432_SOLDE)
	Solyc01g098610.3.1	Solyc01g098610.3	3033	3014	2.5	["target: 5' TGATAGAAGAGAGTGAGCAC 3'", ' |||||||||||*|::|||*| ', "miRNA: 3' ACTATCTTCTCGCGTTCGAG 5'"]	no	Solyc01g098610.3	glutathione synthetase 2
	Solyc01g080880.3.1	Solyc01g080880.3	55	36	2.5	["target: 5' TGATAGAAGAGAGTGAGCAC 3'", ' |:||*|||||:||||||*|| ', "miRNA: 3' ATTACCTTCTTTCACTCTTG 5'"]	no	Solyc01g080880.3	Kinase family protein (AHRD V3.3 *** D7MRC6_ARALL)
	Solyc08g061560.3.1	Solyc08g061560.3	780	762	2.5	["target: 5' TGATAGAAGAGAGTGAGCAC 3'", ' ||||||||:||||*|||*|* ', "miRNA: 3' ACTATCTTTTCTCTCTC-TC 5'"]	no	Solyc08g061560.3	Receptor protein kinase (AHRD V3.3 *** A0A0U5BM22_RORAQ)
	Solyc06g035790.3.1	Solyc06g035790.3	35	16	2.5	["target: 5' TGATAGAAGAGAGTGAGCAC 3'", ' |*||||||||:||||||*|* ', "miRNA: 3' AATATCTTCTTTCACTCCTT 5'"]	no	Solyc06g035790.3	S-adenosyl-L-methionine-dependent methyltransferases superfamily protein (AHRD V3.3 *** AT4G00750.1)
	Solyc02g079040.3.1	Solyc02g079040.3	165	146	2	["target: 5' TGATAGAAGAGAGTGAGCAC 3'", ' *|||||||||:||||||*|* ', "miRNA: 3' CCTATCTTCTTTCACTCTTT 5'"]	no	Solyc02g079040.3	Calmodulin-binding protein (AHRD V3.3 *** A0A072V4D6_MEDTR)
	Solyc01g005600.3.1	Solyc01g005600.3	1067	1048	2.5	["target: 5' TGATAGAAGAGAGTGAGCAC 3'", ' |||*||||:|||||:||||* ', "miRNA: 3' ACTTTCTTTTCTCATTCGTA 5'"]	no	Solyc01g005600.3	5'-adenylylsulfate reductase-like 5 (AHRD V3.3 *** APRL5_ARATH)
	Solyc07g054720.2.1	Solyc07g054720.2	680	661	2.5	["target: 5' TGATAGAAGAGAGTGAGCAC 3'", ' *||*|:|||||||||||*|| ', "miRNA: 3' TCTTTTTTCTCTCACTCCTG 5'"]	no	Solyc07g054720.2	Type II proteinase inhibitor family protein (AHRD V3.3 -** B6SSS5_MAIZE)
	Solyc05g015840.3.1	Solyc05g015840.3	919	900	1.5	["target: 5' TGATAGAAGAGAGTGAGCAC 3'", ' |||:|||||||||*|||||| ', "miRNA: 3' ACTGTCTTCTCTCTCTCGTG 5'"]	no	Solyc05g015840.3	Squamosa promoter binding protein 13
	Solyc04g045560.3.1	Solyc04g045560.3	958	939	1.5	["target: 5' TGATAGAAGAGAGTGAGCAC 3'", ' |||:|||||||||*|||||| ', "miRNA: 3' ACTGTCTTCTCTCTCTCGTG 5'"]	no	Solyc04g045560.3	Squamosa promoter-binding protein 3
	Solyc05g013340.3.1	Solyc05g013340.3	1658	1639	2.5	["target: 5' TGATAGAAGAGAGTGAGCAC 3'", ' |||||*||||:|:|||:||| ', "miRNA: 3' ACTATGTTCTTTTACTTGTG 5'"]	no	Solyc05g013340.3	AP-1 complex subunit mu-1 (AHRD V3.3 *** A0A1D1ZCP5_9ARAE)
	Solyc03g097670.3.1	Solyc03g097670.3	3562	3543	2.5	["target: 5' TGATAGAAGAGAGTGAGCAC 3'", ' |||*|||||*||:||||||| ', "miRNA: 3' ACTCTCTTCCCTTACTCGTG 5'"]	no	Solyc03g097670.3	ATP/DNA binding protein (AHRD V3.3 *** AT3G48770.2)
	Solyc10g078700.2.1	Solyc10g078700.2	3633	3614	1.5	["target: 5' TGATAGAAGAGAGTGAGCAC 3'", ' |||:|||||||||*|||||| ', "miRNA: 3' ACTGTCTTCTCTCTCTCGTG 5'"]	no	Solyc10g078700.2	Squamosa promoter binding protein 15
	Solyc11g013180.2.1	Solyc11g013180.2	139	120	2.5	["target: 5' TGATAGAAGAGAGTGAGCAC 3'", ' *||||||||||||*|||*|* ', "miRNA: 3' TCTATCTTCTCTCTCTCTTT 5'"]	no	Solyc11g013180.2	Phosphatidylinositol-4-phosphate 5-kinase, putative (AHRD V3.3 *** B9RJA3_RICCO)
	Solyc05g012040.3.1	Solyc05g012040.3	1478	1459	1.5	["target: 5' TGATAGAAGAGAGTGAGCAC 3'", ' |||:|||||||||*|||||| ', "miRNA: 3' ACTGTCTTCTCTCTCTCGTG 5'"]	no	Solyc05g012040.3	Squamosa promoter binding protein 6b
	Solyc01g005080.3.1	Solyc01g005080.3	2631	2613	2.5	["target: 5' TGATAGAAGAGAGTGAGCAC 3'", ' *:||||||||||:|||*||| ', "miRNA: 3' TTTATCTTCTCTTACT-GTG 5'"]	no	Solyc01g005080.3	microtubule-associated protein 65-7 (AHRD V3.3 *** AT1G14690.2)
	Solyc01g105270.3.1	Solyc01g105270.3	902	883	1.5	["target: 5' TGATAGAAGAGAGTGAGCAC 3'", ' |:||||||||||:||||*|| ', "miRNA: 3' ATTATCTTCTCTTACTCTTG 5'"]	no	Solyc01g105270.3	LeTH2tobamovirus multiplication 1 homolog 2
	Solyc12g008730.2.1	Solyc12g008730.2	655	637	2.5	["target: 5' TGATAGAAGAGAGTGAGCAC 3'", ' |:||||||:||||*|||*|| ', "miRNA: 3' ATTATCTTTTCTCTCTC-TG 5'"]	no	Solyc12g008730.2	Mitochondrial ATP synthase subunit G protein (AHRD V3.3 *** AT4G26210.2)
	Solyc07g053810.3.1	Solyc07g053810.3	748	729	2	["target: 5' TGATAGAAGAGAGTGAGCAC 3'", ' |||:|||||||||*|||||* ', "miRNA: 3' ACTGTCTTCTCTCTCTCGTT 5'"]	no	Solyc07g053810.3	Squamosa promoter binding protein 4
	Solyc07g062980.3.1	Solyc07g062980.3	462	443	1.5	["target: 5' TGATAGAAGAGAGTGAGCAC 3'", ' |||:||||||||||:||||* ', "miRNA: 3' ACTGTCTTCTCTCATTCGTA 5'"]	no	Solyc07g062980.3	Squamosa promoter-binding protein, putative (AHRD V3.3 *** B9T4B7_RICCO)
	Solyc05g015510.3.1	Solyc05g015510.3	2574	2555	1.5	["target: 5' TGATAGAAGAGAGTGAGCAC 3'", ' |||:|||||||||*|||||| ', "miRNA: 3' ACTGTCTTCTCTCTCTCGTG 5'"]	no	Solyc05g015510.3	Squamosa promoter-binding protein 10
	Solyc10g005450.2.1	Solyc10g005450.2	513	494	2	["target: 5' TGATAGAAGAGAGTGAGCAC 3'", ' |||||:|*||||||:||||| ', "miRNA: 3' ACTATTTGCTCTCATTCGTG 5'"]	no	Solyc10g005450.2	Equilibrative nucleoside transporter family protein (AHRD V3.3 *** B9H200_POPTR)
	Solyc02g081930.3.1	Solyc02g081930.3	402	384	2.5	["target: 5' TGATAGAAGAGAGTGAGCAC 3'", ' |:||||||:|||*|||||*| ', "miRNA: 3' ATTATCTTTTCTAACTCG-G 5'"]	no	Solyc02g081930.3	Pentatricopeptide repeat-containing protein, putative (AHRD V3.3 *-* A0A061DVU2_THECC)
	Solyc10g009080.3.1	Solyc10g009080.3	521	502	2.5	["target: 5' TGATAGAAGAGAGTGAGCAC 3'", ' |||:|||||||||*||||** ', "miRNA: 3' ACTGTCTTCTCTCTCTCGCA 5'"]	no	Solyc10g009080.3	Squamosa promoter binding protein 3
	Solyc08g078560.3.1	Solyc08g078560.3	174	155	2.5	["target: 5' TGATAGAAGAGAGTGAGCAC 3'", ' ||||||||||:||:||:**| ', "miRNA: 3' ACTATCTTCTTTCGCTTCGG 5'"]	no	Solyc08g078560.3	nuclear fusion defective 6 (AHRD V3.3 --* AT2G20585.7)
	Solyc03g121670.3.1	Solyc03g121670.3	166	147	2.5	["target: 5' TGATAGAAGAGAGTGAGCAC 3'", ' ||||||||:|||||||:*** ', "miRNA: 3' ACTATCTTTTCTCACTTACC 5'"]	no	Solyc03g121670.3	Metallo-hydrolase/oxidoreductase superfamily protein (AHRD V3.3 *** AT3G13800.4)
sly-miR156c	Solyc01g097150.3.1	Solyc01g097150.3	717	697	2.5	["target: 5' TTGACAGAAGATAGAGAGCAC 3'", ' ||||||:||||||||:|***| ', "miRNA: 3' AACTGTTTTCTATCTTTAAGG 5'"]	no	Solyc01g097150.3	Amino acid permease family protein (AHRD V3.3 *-* AT5G05630.1)
	Solyc03g119360.3.1	Solyc03g119360.3	45	26	2.2	["target: 5' TTGACAGAAGATAGAGAGCAC 3'", ' :||||||||||||:|:|*|*| ', "miRNA: 3' GACTGTCTTCTATTTTT-GGG 5'"]	no	Solyc03g119360.3	40S ribosomal protein S7-like protein (AHRD V3.3 *** Q3HRX6_SOLTU)
	Solyc07g063510.3.1	Solyc07g063510.3	1337	1318	2.5	["target: 5' TTGACAGAAGATAGAGAGCAC 3'", ' :||||||||:|:|||||:*|* ', "miRNA: 3' GACTGTCTTTTGTCTCTT-TC 5'"]	no	Solyc07g063510.3	Cystathionine beta-lyase family protein (AHRD V3.3 *** G7LD70_MEDTR)
	Solyc11g020820.2.1	Solyc11g020820.2	1302	1282	2.5	["target: 5' TTGACAGAAGATAGAGAGCAC 3'", ' ||||**||||||||||||*|| ', "miRNA: 3' AACTACCTTCTATCTCTCTTG 5'"]	no	Solyc11g020820.2	FtsJ-like methyltransferase family protein (AHRD V3.3 *** AT4G25730.1)
	Solyc04g082845.1.1	Solyc04g082845.1	48	28	2.5	["target: 5' TTGACAGAAGATAGAGAGCAC 3'", ' ||*||||||:|||||||||** ', "miRNA: 3' AAATGTCTTTTATCTCTCGAA 5'"]	no	Solyc04g082845.1	FAR1-related sequence 5 (AHRD V3.3 *** AT4G38180.1)
	Solyc07g053810.3.1	Solyc07g053810.3	749	729	2	["target: 5' TTGACAGAAGATAGAGAGCAC 3'", ' *||||||||||*||||||||* ', "miRNA: 3' TACTGTCTTCTCTCTCTCGTT 5'"]	no	Solyc07g053810.3	Squamosa promoter binding protein 4
	Solyc12g038520.2.1	Solyc12g038520.2	1451	1431	1.5	["target: 5' TTGACAGAAGATAGAGAGCAC 3'", ' *||||||||||*||||||||| ', "miRNA: 3' TACTGTCTTCTCTCTCTCGTG 5'"]	no	Solyc12g038520.2	Squamosa promoter binding protein 6c
	Solyc09g092420.2.1	Solyc09g092420.2	728	708	2.5	["target: 5' TTGACAGAAGATAGAGAGCAC 3'", ' ||||||:||||||||:|***| ', "miRNA: 3' AACTGTTTTCTATCTTTAAGG 5'"]	no	Solyc09g092420.2	Amino acid permease family protein (AHRD V3.3 *** AT1G31830.1)
	Solyc08g041870.3.1	Solyc08g041870.3	219	199	2.2	["target: 5' TTGACAGAAGATAGAGAGCAC 3'", ' *|||||||||*||||||:*|| ', "miRNA: 3' CACTGTCTTCGATCTCTTTTG 5'"]	no	Solyc08g041870.3	Aspartate aminotransferase (AHRD V3.3 *** K4CK47_SOLLC)
	Solyc02g071220.3.1	Solyc02g071220.3	316	297	2.5	["target: 5' TTGACAGAAGATAGAGAGCAC 3'", ' |||||||||||*|:||||*|* ', "miRNA: 3' AACTGTCTTCTCTTTCTC-TC 5'"]	no	Solyc02g071220.3	type-A response regulator2
	Solyc03g114850.3.1	Solyc03g114850.3	1752	1732	2	["target: 5' TTGACAGAAGATAGAGAGCAC 3'", ' *||||||||||*||||||||* ', "miRNA: 3' TACTGTCTTCTCTCTCTCGTA 5'"]	no	Solyc03g114850.3	Squamosa promoter binding protein 6a
	Solyc10g047680.2.1	Solyc10g047680.2	32	11	2.5	["target: 5' TTGACAGAAGATAGAGAG-CAC 3'", ' ||||*||||||||:||||*||* ', "miRNA: 3' AACTCTCTTCTATTTCTCCGTT 5'"]	no	Solyc10g047680.2	Clade XVII lectin receptor kinase (AHRD V3.3 *** K4D030_SOLLC)
	Solyc01g088620.3.1	Solyc01g088620.3	992	973	2.5	["target: 5' TTGACAGAAGATAGAGAGCAC 3'", ' ||||*||||||||:|:|*||| ', "miRNA: 3' AACTTTCTTCTATTTTT-GTG 5'"]	no	Solyc01g088620.3	Ferredoxin-related (AHRD V3.3 *** A0A061E2R5_THECC)
	Solyc10g078700.2.1	Solyc10g078700.2	3634	3614	1	["target: 5' TTGACAGAAGATAGAGAGCAC 3'", ' |||||||||||*||||||||| ', "miRNA: 3' AACTGTCTTCTCTCTCTCGTG 5'"]	no	Solyc10g078700.2	Squamosa promoter binding protein 15
	Solyc04g045560.3.1	Solyc04g045560.3	959	939	1	["target: 5' TTGACAGAAGATAGAGAGCAC 3'", ' |||||||||||*||||||||| ', "miRNA: 3' AACTGTCTTCTCTCTCTCGTG 5'"]	no	Solyc04g045560.3	Squamosa promoter-binding protein 3
	Solyc05g012040.3.1	Solyc05g012040.3	1479	1459	1.2	["target: 5' TTGACAGAAGATAGAGAGCAC 3'", ' :||||||||||*||||||||| ', "miRNA: 3' GACTGTCTTCTCTCTCTCGTG 5'"]	no	Solyc05g012040.3	Squamosa promoter binding protein 6b
	Solyc11g005660.2.1	Solyc11g005660.2	315	295	2.5	["target: 5' TTGACAGAAGATAGAGAGCAC 3'", ' ||:||||||||||:|:|||** ', "miRNA: 3' AATTGTCTTCTATTTTTCGAC 5'"]	no	Solyc11g005660.2	Kinase family protein (AHRD V3.3 *** U5FF83_POPTR)
	Solyc11g020810.2.1	Solyc11g020810.2	1381	1361	2.5	["target: 5' TTGACAGAAGATAGAGAGCAC 3'", ' ||||**||||||||||||*|| ', "miRNA: 3' AACTACCTTCTATCTCTCTTG 5'"]	no	Solyc11g020810.2	FtsJ-like methyltransferase family protein (AHRD V3.3 *** AT4G25730.1)
	Solyc02g070280.3.1	Solyc02g070280.3	669	649	2	["target: 5' TTGACAGAAGATAGAGAGCAC 3'", ' *|:||||||||:||||||||* ', "miRNA: 3' CATTGTCTTCTGTCTCTCGTT 5'"]	no	Solyc02g070280.3	Cationic amino acid transporter, putative (AHRD V3.3 *** B9SKU5_RICCO)
	Solyc02g078350.3.1	Solyc02g078350.3	545	524	2.5	["target: 5' TTGACAGAAGATAGAGAG-CAC 3'", ' *:*|||||||||||||||*||| ', "miRNA: 3' CGGTGTCTTCTATCTCTCTGTG 5'"]	no	Solyc02g078350.3	Pentatricopeptide repeat-containing family protein (AHRD V3.3 *** B9H2W0_POPTR)
	Solyc04g028560.3.1	Solyc04g028560.3	3657	3638	2.5	["target: 5' TTGACAGAAGATAGAGAGCAC 3'", ' ||||||:||||||:|:|*||* ', "miRNA: 3' AACTGTTTTCTATTTTT-GTC 5'"]	no	Solyc04g028560.3	Retrovirus-related Pol polyprotein from transposon TNT 1-94 (AHRD V3.3 *-* W9SFC2_9ROSA)
	Solyc05g015840.3.1	Solyc05g015840.3	920	900	1.5	["target: 5' TTGACAGAAGATAGAGAGCAC 3'", ' *||||||||||*||||||||| ', "miRNA: 3' TACTGTCTTCTCTCTCTCGTG 5'"]	no	Solyc05g015840.3	Squamosa promoter binding protein 13
	Solyc10g009080.3.1	Solyc10g009080.3	522	502	2.5	["target: 5' TTGACAGAAGATAGAGAGCAC 3'", ' *||||||||||*|||||||** ', "miRNA: 3' TACTGTCTTCTCTCTCTCGCA 5'"]	no	Solyc10g009080.3	Squamosa promoter binding protein 3
	Solyc01g106780.3.1	Solyc01g106780.3	1189	1170	2	["target: 5' TTGACAGAAGATAGAGAGCAC 3'", ' ||||||||||||*:|||||*| ', "miRNA: 3' AACTGTCTTCTACTTCTCG-G 5'"]	no	Solyc01g106780.3	Pyruvate kinase (AHRD V3.3 *** K4B2P5_SOLLC)
	Solyc05g015510.3.1	Solyc05g015510.3	2575	2555	1	["target: 5' TTGACAGAAGATAGAGAGCAC 3'", ' |||||||||||*||||||||| ', "miRNA: 3' AACTGTCTTCTCTCTCTCGTG 5'"]	no	Solyc05g015510.3	Squamosa promoter-binding protein 10
sly-miR156b	Solyc11g020810.2.1	Solyc11g020810.2	1381	1361	2.5	["target: 5' TTGACAGAAGATAGAGAGCAC 3'", ' ||||**||||||||||||*|| ', "miRNA: 3' AACTACCTTCTATCTCTCTTG 5'"]	no	Solyc11g020810.2	FtsJ-like methyltransferase family protein (AHRD V3.3 *** AT4G25730.1)
	Solyc01g088620.3.1	Solyc01g088620.3	992	973	2.5	["target: 5' TTGACAGAAGATAGAGAGCAC 3'", ' ||||*||||||||:|:|*||| ', "miRNA: 3' AACTTTCTTCTATTTTT-GTG 5'"]	no	Solyc01g088620.3	Ferredoxin-related (AHRD V3.3 *** A0A061E2R5_THECC)
	Solyc11g005660.2.1	Solyc11g005660.2	315	295	2.5	["target: 5' TTGACAGAAGATAGAGAGCAC 3'", ' ||:||||||||||:|:|||** ', "miRNA: 3' AATTGTCTTCTATTTTTCGAC 5'"]	no	Solyc11g005660.2	Kinase family protein (AHRD V3.3 *** U5FF83_POPTR)
	Solyc10g047680.2.1	Solyc10g047680.2	32	11	2.5	["target: 5' TTGACAGAAGATAGAGAG-CAC 3'", ' ||||*||||||||:||||*||* ', "miRNA: 3' AACTCTCTTCTATTTCTCCGTT 5'"]	no	Solyc10g047680.2	Clade XVII lectin receptor kinase (AHRD V3.3 *** K4D030_SOLLC)
	Solyc03g114850.3.1	Solyc03g114850.3	1752	1732	2	["target: 5' TTGACAGAAGATAGAGAGCAC 3'", ' *||||||||||*||||||||* ', "miRNA: 3' TACTGTCTTCTCTCTCTCGTA 5'"]	no	Solyc03g114850.3	Squamosa promoter binding protein 6a
	Solyc10g078700.2.1	Solyc10g078700.2	3634	3614	1	["target: 5' TTGACAGAAGATAGAGAGCAC 3'", ' |||||||||||*||||||||| ', "miRNA: 3' AACTGTCTTCTCTCTCTCGTG 5'"]	no	Solyc10g078700.2	Squamosa promoter binding protein 15
	Solyc08g041870.3.1	Solyc08g041870.3	219	199	2.2	["target: 5' TTGACAGAAGATAGAGAGCAC 3'", ' *|||||||||*||||||:*|| ', "miRNA: 3' CACTGTCTTCGATCTCTTTTG 5'"]	no	Solyc08g041870.3	Aspartate aminotransferase (AHRD V3.3 *** K4CK47_SOLLC)
	Solyc05g015840.3.1	Solyc05g015840.3	920	900	1.5	["target: 5' TTGACAGAAGATAGAGAGCAC 3'", ' *||||||||||*||||||||| ', "miRNA: 3' TACTGTCTTCTCTCTCTCGTG 5'"]	no	Solyc05g015840.3	Squamosa promoter binding protein 13
	Solyc02g070280.3.1	Solyc02g070280.3	669	649	2	["target: 5' TTGACAGAAGATAGAGAGCAC 3'", ' *|:||||||||:||||||||* ', "miRNA: 3' CATTGTCTTCTGTCTCTCGTT 5'"]	no	Solyc02g070280.3	Cationic amino acid transporter, putative (AHRD V3.3 *** B9SKU5_RICCO)
	Solyc11g020820.2.1	Solyc11g020820.2	1302	1282	2.5	["target: 5' TTGACAGAAGATAGAGAGCAC 3'", ' ||||**||||||||||||*|| ', "miRNA: 3' AACTACCTTCTATCTCTCTTG 5'"]	no	Solyc11g020820.2	FtsJ-like methyltransferase family protein (AHRD V3.3 *** AT4G25730.1)
	Solyc05g012040.3.1	Solyc05g012040.3	1479	1459	1.2	["target: 5' TTGACAGAAGATAGAGAGCAC 3'", ' :||||||||||*||||||||| ', "miRNA: 3' GACTGTCTTCTCTCTCTCGTG 5'"]	no	Solyc05g012040.3	Squamosa promoter binding protein 6b
	Solyc10g009080.3.1	Solyc10g009080.3	522	502	2.5	["target: 5' TTGACAGAAGATAGAGAGCAC 3'", ' *||||||||||*|||||||** ', "miRNA: 3' TACTGTCTTCTCTCTCTCGCA 5'"]	no	Solyc10g009080.3	Squamosa promoter binding protein 3
	Solyc04g028560.3.1	Solyc04g028560.3	3657	3638	2.5	["target: 5' TTGACAGAAGATAGAGAGCAC 3'", ' ||||||:||||||:|:|*||* ', "miRNA: 3' AACTGTTTTCTATTTTT-GTC 5'"]	no	Solyc04g028560.3	Retrovirus-related Pol polyprotein from transposon TNT 1-94 (AHRD V3.3 *-* W9SFC2_9ROSA)
	Solyc05g015510.3.1	Solyc05g015510.3	2575	2555	1	["target: 5' TTGACAGAAGATAGAGAGCAC 3'", ' |||||||||||*||||||||| ', "miRNA: 3' AACTGTCTTCTCTCTCTCGTG 5'"]	no	Solyc05g015510.3	Squamosa promoter-binding protein 10
	Solyc02g078350.3.1	Solyc02g078350.3	545	524	2.5	["target: 5' TTGACAGAAGATAGAGAG-CAC 3'", ' *:*|||||||||||||||*||| ', "miRNA: 3' CGGTGTCTTCTATCTCTCTGTG 5'"]	no	Solyc02g078350.3	Pentatricopeptide repeat-containing family protein (AHRD V3.3 *** B9H2W0_POPTR)
	Solyc01g097150.3.1	Solyc01g097150.3	717	697	2.5	["target: 5' TTGACAGAAGATAGAGAGCAC 3'", ' ||||||:||||||||:|***| ', "miRNA: 3' AACTGTTTTCTATCTTTAAGG 5'"]	no	Solyc01g097150.3	Amino acid permease family protein (AHRD V3.3 *-* AT5G05630.1)
	Solyc03g119360.3.1	Solyc03g119360.3	45	26	2.2	["target: 5' TTGACAGAAGATAGAGAGCAC 3'", ' :||||||||||||:|:|*|*| ', "miRNA: 3' GACTGTCTTCTATTTTT-GGG 5'"]	no	Solyc03g119360.3	40S ribosomal protein S7-like protein (AHRD V3.3 *** Q3HRX6_SOLTU)
	Solyc07g053810.3.1	Solyc07g053810.3	749	729	2	["target: 5' TTGACAGAAGATAGAGAGCAC 3'", ' *||||||||||*||||||||* ', "miRNA: 3' TACTGTCTTCTCTCTCTCGTT 5'"]	no	Solyc07g053810.3	Squamosa promoter binding protein 4
	Solyc02g071220.3.1	Solyc02g071220.3	316	297	2.5	["target: 5' TTGACAGAAGATAGAGAGCAC 3'", ' |||||||||||*|:||||*|* ', "miRNA: 3' AACTGTCTTCTCTTTCTC-TC 5'"]	no	Solyc02g071220.3	type-A response regulator2
	Solyc09g092420.2.1	Solyc09g092420.2	728	708	2.5	["target: 5' TTGACAGAAGATAGAGAGCAC 3'", ' ||||||:||||||||:|***| ', "miRNA: 3' AACTGTTTTCTATCTTTAAGG 5'"]	no	Solyc09g092420.2	Amino acid permease family protein (AHRD V3.3 *** AT1G31830.1)
	Solyc01g106780.3.1	Solyc01g106780.3	1189	1170	2	["target: 5' TTGACAGAAGATAGAGAGCAC 3'", ' ||||||||||||*:|||||*| ', "miRNA: 3' AACTGTCTTCTACTTCTCG-G 5'"]	no	Solyc01g106780.3	Pyruvate kinase (AHRD V3.3 *** K4B2P5_SOLLC)
	Solyc04g082845.1.1	Solyc04g082845.1	48	28	2.5	["target: 5' TTGACAGAAGATAGAGAGCAC 3'", ' ||*||||||:|||||||||** ', "miRNA: 3' AAATGTCTTTTATCTCTCGAA 5'"]	no	Solyc04g082845.1	FAR1-related sequence 5 (AHRD V3.3 *** AT4G38180.1)
	Solyc12g038520.2.1	Solyc12g038520.2	1451	1431	1.5	["target: 5' TTGACAGAAGATAGAGAGCAC 3'", ' *||||||||||*||||||||| ', "miRNA: 3' TACTGTCTTCTCTCTCTCGTG 5'"]	no	Solyc12g038520.2	Squamosa promoter binding protein 6c
	Solyc07g063510.3.1	Solyc07g063510.3	1337	1318	2.5	["target: 5' TTGACAGAAGATAGAGAGCAC 3'", ' :||||||||:|:|||||:*|* ', "miRNA: 3' GACTGTCTTTTGTCTCTT-TC 5'"]	no	Solyc07g063510.3	Cystathionine beta-lyase family protein (AHRD V3.3 *** G7LD70_MEDTR)
	Solyc04g045560.3.1	Solyc04g045560.3	959	939	1	["target: 5' TTGACAGAAGATAGAGAGCAC 3'", ' |||||||||||*||||||||| ', "miRNA: 3' AACTGTCTTCTCTCTCTCGTG 5'"]	no	Solyc04g045560.3	Squamosa promoter-binding protein 3
sly-miR156a	Solyc10g047680.2.1	Solyc10g047680.2	32	11	2.5	["target: 5' TTGACAGAAGATAGAGAG-CAC 3'", ' ||||*||||||||:||||*||* ', "miRNA: 3' AACTCTCTTCTATTTCTCCGTT 5'"]	no	Solyc10g047680.2	Clade XVII lectin receptor kinase (AHRD V3.3 *** K4D030_SOLLC)
	Solyc12g038520.2.1	Solyc12g038520.2	1451	1431	1.5	["target: 5' TTGACAGAAGATAGAGAGCAC 3'", ' *||||||||||*||||||||| ', "miRNA: 3' TACTGTCTTCTCTCTCTCGTG 5'"]	no	Solyc12g038520.2	Squamosa promoter binding protein 6c
	Solyc03g119360.3.1	Solyc03g119360.3	45	26	2.2	["target: 5' TTGACAGAAGATAGAGAGCAC 3'", ' :||||||||||||:|:|*|*| ', "miRNA: 3' GACTGTCTTCTATTTTT-GGG 5'"]	no	Solyc03g119360.3	40S ribosomal protein S7-like protein (AHRD V3.3 *** Q3HRX6_SOLTU)
	Solyc05g012040.3.1	Solyc05g012040.3	1479	1459	1.2	["target: 5' TTGACAGAAGATAGAGAGCAC 3'", ' :||||||||||*||||||||| ', "miRNA: 3' GACTGTCTTCTCTCTCTCGTG 5'"]	no	Solyc05g012040.3	Squamosa promoter binding protein 6b
	Solyc05g015840.3.1	Solyc05g015840.3	920	900	1.5	["target: 5' TTGACAGAAGATAGAGAGCAC 3'", ' *||||||||||*||||||||| ', "miRNA: 3' TACTGTCTTCTCTCTCTCGTG 5'"]	no	Solyc05g015840.3	Squamosa promoter binding protein 13
	Solyc10g009080.3.1	Solyc10g009080.3	522	502	2.5	["target: 5' TTGACAGAAGATAGAGAGCAC 3'", ' *||||||||||*|||||||** ', "miRNA: 3' TACTGTCTTCTCTCTCTCGCA 5'"]	no	Solyc10g009080.3	Squamosa promoter binding protein 3
	Solyc09g092420.2.1	Solyc09g092420.2	728	708	2.5	["target: 5' TTGACAGAAGATAGAGAGCAC 3'", ' ||||||:||||||||:|***| ', "miRNA: 3' AACTGTTTTCTATCTTTAAGG 5'"]	no	Solyc09g092420.2	Amino acid permease family protein (AHRD V3.3 *** AT1G31830.1)
	Solyc04g082845.1.1	Solyc04g082845.1	48	28	2.5	["target: 5' TTGACAGAAGATAGAGAGCAC 3'", ' ||*||||||:|||||||||** ', "miRNA: 3' AAATGTCTTTTATCTCTCGAA 5'"]	no	Solyc04g082845.1	FAR1-related sequence 5 (AHRD V3.3 *** AT4G38180.1)
	Solyc03g114850.3.1	Solyc03g114850.3	1752	1732	2	["target: 5' TTGACAGAAGATAGAGAGCAC 3'", ' *||||||||||*||||||||* ', "miRNA: 3' TACTGTCTTCTCTCTCTCGTA 5'"]	no	Solyc03g114850.3	Squamosa promoter binding protein 6a
	Solyc05g015510.3.1	Solyc05g015510.3	2575	2555	1	["target: 5' TTGACAGAAGATAGAGAGCAC 3'", ' |||||||||||*||||||||| ', "miRNA: 3' AACTGTCTTCTCTCTCTCGTG 5'"]	no	Solyc05g015510.3	Squamosa promoter-binding protein 10
	Solyc01g097150.3.1	Solyc01g097150.3	717	697	2.5	["target: 5' TTGACAGAAGATAGAGAGCAC 3'", ' ||||||:||||||||:|***| ', "miRNA: 3' AACTGTTTTCTATCTTTAAGG 5'"]	no	Solyc01g097150.3	Amino acid permease family protein (AHRD V3.3 *-* AT5G05630.1)
	Solyc02g078350.3.1	Solyc02g078350.3	545	524	2.5	["target: 5' TTGACAGAAGATAGAGAG-CAC 3'", ' *:*|||||||||||||||*||| ', "miRNA: 3' CGGTGTCTTCTATCTCTCTGTG 5'"]	no	Solyc02g078350.3	Pentatricopeptide repeat-containing family protein (AHRD V3.3 *** B9H2W0_POPTR)
	Solyc02g070280.3.1	Solyc02g070280.3	669	649	2	["target: 5' TTGACAGAAGATAGAGAGCAC 3'", ' *|:||||||||:||||||||* ', "miRNA: 3' CATTGTCTTCTGTCTCTCGTT 5'"]	no	Solyc02g070280.3	Cationic amino acid transporter, putative (AHRD V3.3 *** B9SKU5_RICCO)
	Solyc11g020810.2.1	Solyc11g020810.2	1381	1361	2.5	["target: 5' TTGACAGAAGATAGAGAGCAC 3'", ' ||||**||||||||||||*|| ', "miRNA: 3' AACTACCTTCTATCTCTCTTG 5'"]	no	Solyc11g020810.2	FtsJ-like methyltransferase family protein (AHRD V3.3 *** AT4G25730.1)
	Solyc07g063510.3.1	Solyc07g063510.3	1337	1318	2.5	["target: 5' TTGACAGAAGATAGAGAGCAC 3'", ' :||||||||:|:|||||:*|* ', "miRNA: 3' GACTGTCTTTTGTCTCTT-TC 5'"]	no	Solyc07g063510.3	Cystathionine beta-lyase family protein (AHRD V3.3 *** G7LD70_MEDTR)
	Solyc10g078700.2.1	Solyc10g078700.2	3634	3614	1	["target: 5' TTGACAGAAGATAGAGAGCAC 3'", ' |||||||||||*||||||||| ', "miRNA: 3' AACTGTCTTCTCTCTCTCGTG 5'"]	no	Solyc10g078700.2	Squamosa promoter binding protein 15
	Solyc07g053810.3.1	Solyc07g053810.3	749	729	2	["target: 5' TTGACAGAAGATAGAGAGCAC 3'", ' *||||||||||*||||||||* ', "miRNA: 3' TACTGTCTTCTCTCTCTCGTT 5'"]	no	Solyc07g053810.3	Squamosa promoter binding protein 4
	Solyc11g005660.2.1	Solyc11g005660.2	315	295	2.5	["target: 5' TTGACAGAAGATAGAGAGCAC 3'", ' ||:||||||||||:|:|||** ', "miRNA: 3' AATTGTCTTCTATTTTTCGAC 5'"]	no	Solyc11g005660.2	Kinase family protein (AHRD V3.3 *** U5FF83_POPTR)
	Solyc04g028560.3.1	Solyc04g028560.3	3657	3638	2.5	["target: 5' TTGACAGAAGATAGAGAGCAC 3'", ' ||||||:||||||:|:|*||* ', "miRNA: 3' AACTGTTTTCTATTTTT-GTC 5'"]	no	Solyc04g028560.3	Retrovirus-related Pol polyprotein from transposon TNT 1-94 (AHRD V3.3 *-* W9SFC2_9ROSA)
	Solyc01g088620.3.1	Solyc01g088620.3	992	973	2.5	["target: 5' TTGACAGAAGATAGAGAGCAC 3'", ' ||||*||||||||:|:|*||| ', "miRNA: 3' AACTTTCTTCTATTTTT-GTG 5'"]	no	Solyc01g088620.3	Ferredoxin-related (AHRD V3.3 *** A0A061E2R5_THECC)
	Solyc02g071220.3.1	Solyc02g071220.3	316	297	2.5	["target: 5' TTGACAGAAGATAGAGAGCAC 3'", ' |||||||||||*|:||||*|* ', "miRNA: 3' AACTGTCTTCTCTTTCTC-TC 5'"]	no	Solyc02g071220.3	type-A response regulator2
	Solyc11g020820.2.1	Solyc11g020820.2	1302	1282	2.5	["target: 5' TTGACAGAAGATAGAGAGCAC 3'", ' ||||**||||||||||||*|| ', "miRNA: 3' AACTACCTTCTATCTCTCTTG 5'"]	no	Solyc11g020820.2	FtsJ-like methyltransferase family protein (AHRD V3.3 *** AT4G25730.1)
	Solyc01g106780.3.1	Solyc01g106780.3	1189	1170	2	["target: 5' TTGACAGAAGATAGAGAGCAC 3'", ' ||||||||||||*:|||||*| ', "miRNA: 3' AACTGTCTTCTACTTCTCG-G 5'"]	no	Solyc01g106780.3	Pyruvate kinase (AHRD V3.3 *** K4B2P5_SOLLC)
	Solyc08g041870.3.1	Solyc08g041870.3	219	199	2.2	["target: 5' TTGACAGAAGATAGAGAGCAC 3'", ' *|||||||||*||||||:*|| ', "miRNA: 3' CACTGTCTTCGATCTCTTTTG 5'"]	no	Solyc08g041870.3	Aspartate aminotransferase (AHRD V3.3 *** K4CK47_SOLLC)
	Solyc04g045560.3.1	Solyc04g045560.3	959	939	1	["target: 5' TTGACAGAAGATAGAGAGCAC 3'", ' |||||||||||*||||||||| ', "miRNA: 3' AACTGTCTTCTCTCTCTCGTG 5'"]	no	Solyc04g045560.3	Squamosa promoter-binding protein 3
sly-miR10530	Solyc02g061600.1.1	Solyc02g061600.1	25	2	2.5	["target: 5' ACGTCCCTTCCCCATCGTTCAACA 3'", ' |||||||||||||*:||*|||*|| ', "miRNA: 3' TGCAGGGAAGGGGAGGCTAGTGGT 5'"]	no	Solyc02g061600.1	LOW QUALITY:related to AP2 12 (AHRD V3.3 --* AT1G53910.2)
	Solyc02g061700.1.1	Solyc02g061700.1	25	2	2.5	["target: 5' ACGTCCCTTCCCCATCGTTCAACA 3'", ' |||||||||||||*:||*|||*|| ', "miRNA: 3' TGCAGGGAAGGGGAGGCTAGTGGT 5'"]	no	Solyc02g061700.1	LOW QUALITY:C2H2-like zinc finger protein (AHRD V3.3 --* AT2G17180.1)
	Solyc02g061660.1.1	Solyc02g061660.1	163	140	2.5	["target: 5' ACGTCCCTTCCCCATCGTTCAACA 3'", ' |||||||||||||*:||*|||*|| ', "miRNA: 3' TGCAGGGAAGGGGAGGCTAGTGGT 5'"]	no	Solyc02g061660.1	LOW QUALITY:C2H2-like zinc finger protein (AHRD V3.3 --* AT2G18490.1)
Nov-m1607-5p	Solyc07g007840.2.1	Solyc07g007840.2	5128	5105	2.5	["target: 5' ACATTCTAGAGGTTTTGACAAACT 3'", ' *|||*|||||||||||||*|*||| ', "miRNA: 3' AGTATGATCTCCAAAACTATATGA 5'"]	no	Solyc07g007840.2	SPOC domain / Transcription elongation factor S-II protein (AHRD V3.3 *-* AT2G25640.1)
Nov-m1602-5p	Solyc03g111880.3.1	Solyc03g111880.3	756	734	2.2	["target: 5' GATTTTGACTTGACATGTAGTTT 3'", ' ||||||:||||||||::*|:||| ', "miRNA: 3' CTAAAATTGAACTGTGTTTTAAA 5'"]	no	Solyc03g111880.3	Cytochrome P450, putative (AHRD V3.3 *** B9RAS2_RICCO)
	Solyc08g076380.2.1	Solyc08g076380.2	311	289	2	["target: 5' GATTTTGACTTGACATGTAGTTT 3'", ' |||||||||||:|||::*||||| ', "miRNA: 3' CTAAAACTGAATTGTGTTTCAAA 5'"]	no	Solyc08g076380.2	AP2-like ethylene-responsive transcription factor (AHRD V3.3 *** A0A072TQP3_MEDTR)
	Solyc07g021660.2.1	Solyc07g021660.2	1046	1024	1.5	["target: 5' GATTTTGACTTGACATGTAGTTT 3'", ' :||||||||*|||||||||:||| ', "miRNA: 3' TTAAAACTGTACTGTACATTAAA 5'"]	no	Solyc07g021660.2	Ubiquitin-conjugating enzyme (AHRD V3.3 *** B3TLZ3_ELAGV)
Nov-m1587-3p	Solyc01g102490.3.1	Solyc01g102490.3	1058	1038	2.2	["target: 5' TGGTTATCTGAAGAAAAGGAA 3'", ' |||||*:||||||||||*:|| ', "miRNA: 3' ACCAAAGGACTTCTTTTGTTT 5'"]	no	Solyc01g102490.3	NADPH:adrenodoxin oxidoreductase, mitochondrial (AHRD V3.3 *** M1BK29_SOLTU)
	Solyc07g063670.2.1	Solyc07g063670.2	101	80	2.5	["target: 5' TGGTTATCTGAAGAAAAG-GAA 3'", ' ||:|*||||||||||||**||| ', "miRNA: 3' ACTACTAGACTTCTTTTGACTT 5'"]	no	Solyc07g063670.2	LOW QUALITY:mediator of RNA polymerase II transcription subunit (AHRD V3.3 --* AT4G28840.2)
	Solyc10g081200.1.1	Solyc10g081200.1	2399	2379	2.5	["target: 5' TGGTTATCTGAAGAAAAGGAA 3'", ' ||*|*|||||||||||||||* ', "miRNA: 3' ACGACTAGACTTCTTTTCCTC 5'"]	no	Solyc10g081200.1	LOW QUALITY:Transmembrane protein, putative (AHRD V3.3 *** G7L2Q0_MEDTR)
	Solyc04g074480.3.1	Solyc04g074480.3	60	40	2.5	["target: 5' TGGTTATCTGAAGAAAAGGAA 3'", ' |||*||:||||||||*||||| ', "miRNA: 3' ACCCATGGACTTCTTCTCCTT 5'"]	no	Solyc04g074480.3	DAHP synthase 2 precursor
	Solyc07g052300.3.1	Solyc07g052300.3	1604	1584	2.5	["target: 5' TGGTTATCTGAAGAAAAGGAA 3'", ' *||||*|||:||:|||||||| ', "miRNA: 3' TCCAAAAGATTTTTTTTCCTT 5'"]	no	Solyc07g052300.3	R2R3MYB transcription factor 101
	Solyc10g039217.1.1	Solyc10g039217.1	586	566	2.5	["target: 5' TGGTTATCTGAAGAAAAGGAA 3'", ' ||||**|||||||||||::|| ', "miRNA: 3' ACCATAAGACTTCTTTTTTTT 5'"]	no	Solyc10g039217.1	Nucleic acid-binding, OB-fold (AHRD V3.3 *-* A0A103XN23_CYNCS)
	Solyc02g070170.1.1	Solyc02g070170.1	203	183	1.5	["target: 5' TGGTTATCTGAAGAAAAGGAA 3'", ' ||:|||||||||:|||||||* ', "miRNA: 3' ACTAATAGACTTTTTTTCCTC 5'"]	no	Solyc02g070170.1	FAD-binding Berberine family protein (AHRD V3.3 *** A0A061GF79_THECC)
	Solyc12g008360.2.1	Solyc12g008360.2	576	556	2.5	["target: 5' TGGTTATCTGAAGAAAAGGAA 3'", ' |*:||||||:|||||||::|| ', "miRNA: 3' AATAATAGATTTCTTTTTTTT 5'"]	no	Solyc12g008360.2	Dolichyl-diphosphooligosaccharide--protein glycosyltransferase subunit STT3 (AHRD V3.3 *** W9RM44_9ROSA)
	Solyc05g052950.3.1	Solyc05g052950.3	3041	3021	1.5	["target: 5' TGGTTATCTGAAGAAAAGGAA 3'", ' |||||||||:||:||||::|| ', "miRNA: 3' ACCAATAGATTTTTTTTTTTT 5'"]	no	Solyc05g052950.3	Regulator of chromosome condensation (RCC1) family protein (AHRD V3.3 *** AT3G55580.1)
	Solyc05g025780.3.1	Solyc05g025780.3	2352	2332	2.5	["target: 5' TGGTTATCTGAAGAAAAGGAA 3'", ' ||||||:|||||:|*||*||| ', "miRNA: 3' ACCAATGGACTTTTGTTACTT 5'"]	no	Solyc05g025780.3	receptor-like protein kinase 3
Nov-m1577-3p	Solyc12g014310.2.1	Solyc12g014310.2	548	527	2.5	["target: 5' TAAAAGTCTTGTGGGATGA-CC 3'", ' ||||||:*|||||||||||**| ', "miRNA: 3' ATTTTCGTAACACCCTACTAAG 5'"]	no	Solyc12g014310.2	pathogenesis-related family protein (AHRD V3.3 *** AT1G78780.5)
	Solyc06g059885.1.1	Solyc06g059885.1	1323	1304	2.2	["target: 5' TAAAAGTCTTGTGGGATGACC 3'", ' :||||||||:|||||||*|** ', "miRNA: 3' GTTTTCAGAGCACCCTA-TAT 5'"]	no	Solyc06g059885.1	Germacrene synthase (AHRD V3.3 *** G1JUH6_SOLLC)
	Solyc07g042025.1.1	Solyc07g042025.1	780	759	2	["target: 5' TAAAAGTCTTGTGGGATG-ACC 3'", ' *|||||:|||||||||||*|*| ', "miRNA: 3' TTTTTCGGAACACCCTACATAG 5'"]	no	Solyc07g042025.1	alpha/beta-Hydrolases superfamily protein (AHRD V3.3 --* AT4G17470.4)
Nov-m1565-5p	Solyc02g067240.2.1	Solyc02g067240.2	31	12	2.2	["target: 5' GGGTTTGAGGAAATAATGGG 3'", ' :|:*||||:||||||||||| ', "miRNA: 3' TCTCAACTTCTTTATTACCC 5'"]	no	Solyc02g067240.2	Cysteine proteinase inhibitor (AHRD V3.3 --* M1A5Q0_SOLTU)
	Solyc01g086710.3.1	Solyc01g086710.3	68	49	2.2	["target: 5' GGGTTTGAGGAAATAATGGG 3'", ' ||||||:||||||*|||::: ', "miRNA: 3' CCCAAATTCCTTTTTTATTT 5'"]	no	Solyc01g086710.3	DNA-directed RNA polymerase subunit beta (AHRD V3.3 *** K4AY64_SOLLC)
	Solyc07g062650.3.1	Solyc07g062650.3	799	780	1.5	["target: 5' GGGTTTGAGGAAATAATGGG 3'", ' *||:|||||:|||||||||| ', "miRNA: 3' ACCGAACTCTTTTATTACCC 5'"]	no	Solyc07g062650.3	Malate dehydrogenase (AHRD V3.3 *** K4CGU8_SOLLC)
	Solyc02g087800.3.1	Solyc02g087800.3	922	903	2.2	["target: 5' GGGTTTGAGGAAATAATGGG 3'", ' ||||||*|||||||*||:|| ', "miRNA: 3' CCCAAAGTCCTTTAGTATCC 5'"]	no	Solyc02g087800.3	Aldose 1-epimerase (AHRD V3.3 *** K4BBT6_SOLLC)
	Solyc01g111765.1.1	Solyc01g111765.1	1251	1232	2.5	["target: 5' GGGTTTGAGGAAATAATGGG 3'", ' |*|:|||||||||||||**| ', "miRNA: 3' CACGAACTCCTTTATTAGAC 5'"]	no	Solyc01g111765.1	Sept9 (DUF616) (AHRD V3.3 *** AT4G38500.1)
	Solyc02g087770.3.1	Solyc02g087770.3	1511	1492	1.8	["target: 5' GGGTTTGAGGAAATAATGGG 3'", ' ||||||:|||||||*||:|| ', "miRNA: 3' CCCAAATTCCTTTAGTATCC 5'"]	no	Solyc02g087770.3	Aldose 1-epimerase (AHRD V3.3 *** K4BBT3_SOLLC)
	Solyc07g042750.3.1	Solyc07g042750.3	1859	1840	2.5	["target: 5' GGGTTTGAGGAAATAATGGG 3'", ' *:|:|||||||||||||*:: ', "miRNA: 3' ATCGAACTCCTTTATTAGTT 5'"]	no	Solyc07g042750.3	Pseudouridine synthase family protein (AHRD V3.3 *** AT1G78910.1)
	Solyc02g087780.3.1	Solyc02g087780.3	990	971	1.8	["target: 5' GGGTTTGAGGAAATAATGGG 3'", ' ||||||:|||||||*||:|| ', "miRNA: 3' CCCAAATTCCTTTAGTATCC 5'"]	no	Solyc02g087780.3	Aldose 1-epimerase (AHRD V3.3 *** K4BBT4_SOLLC)
	Solyc06g060710.3.1	Solyc06g060710.3	588	569	2.5	["target: 5' GGGTTTGAGGAAATAATGGG 3'", ' |:|||||||:*||||||::| ', "miRNA: 3' CTCAAACTCTATTATTATTC 5'"]	no	Solyc06g060710.3	Nucleotide-diphospho-sugar transferases superfamily protein (AHRD V3.3 *** AT4G16600.1)
	Solyc10g006820.3.1	Solyc10g006820.3	384	365	2.2	["target: 5' GGGTTTGAGGAAATAATGGG 3'", ' ||:|||||:||||*|||||: ', "miRNA: 3' CCTAAACTTCTTTTTTACCT 5'"]	no	Solyc10g006820.3	Myosin VIII-2 (AHRD V3.3 *** B0CN63_NICBE)
	Solyc06g070960.2.1	Solyc06g070960.2	2136	2117	2.5	["target: 5' GGGTTTGAGGAAATAATGGG 3'", ' :|||||*||:|||||||::: ', "miRNA: 3' TCCAAAGTCTTTTATTATTT 5'"]	no	Solyc06g070960.2	ABC transporter family protein (AHRD V3.3 *** A0A097P9Q6_HEVBR)
	Solyc05g015656.1.1	Solyc05g015656.1	81	62	2.5	["target: 5' GGGTTTGAGGAAATAATGGG 3'", ' *|||||||::|||*|||||| ', "miRNA: 3' ACCAAACTTTTTTTTTACCC 5'"]	no	Solyc05g015656.1	Serine/threonine protein phosphatase 7 long form isogeny (AHRD V3.3 *-* A0A151SDM1_CAJCA)
	Solyc04g051660.3.1	Solyc04g051660.3	55	36	2.5	["target: 5' GGGTTTGAGGAAATAATGGG 3'", ' ||||||:|||*||||||::* ', "miRNA: 3' CCCAAATTCCCTTATTATTA 5'"]	no	Solyc04g051660.3	Tetratricopeptide repeat (TPR)-like superfamily protein (AHRD V3.3 *** AT4G39470.1)
	Solyc01g106170.3.1	Solyc01g106170.3	224	205	2.2	["target: 5' GGGTTTGAGGAAATAATGGG 3'", ' |*|:|||||:||||||||:| ', "miRNA: 3' CACGAACTCTTTTATTACTC 5'"]	no	Solyc01g106170.3	AGAMOUS-like MADS-box transcription factor (AHRD V3.3 *-* Q84LE8_GINBI)
	Solyc05g055930.2.1	Solyc05g055930.2	828	809	2.5	["target: 5' GGGTTTGAGGAAATAATGGG 3'", ' :|::||||:||||||||::: ', "miRNA: 3' TCTGAACTTCTTTATTATTT 5'"]	no	Solyc05g055930.2	Cysteine-rich repeat secretory protein (AHRD V3.3 *** A0A0K9P487_ZOSMR)
	Solyc11g005870.2.1	Solyc11g005870.2	1217	1198	2.5	["target: 5' GGGTTTGAGGAAATAATGGG 3'", ' |:|:||||:||||||||**| ', "miRNA: 3' CTCGAACTTCTTTATTAGGC 5'"]	no	Solyc11g005870.2	O-fucosyltransferase family protein (AHRD V3.3 *** AT5G64600.1)
	Solyc01g067490.3.1	Solyc01g067490.3	798	779	2.5	["target: 5' GGGTTTGAGGAAATAATGGG 3'", ' ||||:||*|||||:||||:: ', "miRNA: 3' CCCAGACACCTTTGTTACTT 5'"]	no	Solyc01g067490.3	Anaphase-promoting complex subunit 7-like protein (AHRD V3.3 *** A0A0B0MSH3_GOSAR)
	Solyc05g055910.3.1	Solyc05g055910.3	429	410	2.5	["target: 5' GGGTTTGAGGAAATAATGGG 3'", ' :|::||||:||||||||::: ', "miRNA: 3' TCTGAACTTCTTTATTATTT 5'"]	no	Solyc05g055910.3	vacuolar sorting-associated protein (DUF946) (AHRD V3.3 *** AT3G04350.1)
	Solyc12g005890.2.1	Solyc12g005890.2	1625	1606	2.5	["target: 5' GGGTTTGAGGAAATAATGGG 3'", ' ||||||||||||||**|||* ', "miRNA: 3' CCCAAACTCCTTTAGCACCA 5'"]	no	Solyc12g005890.2	MYB-related transcription factor (AHRD V3.3 *** A0A075BMI0_SALMI)
Nov-m1553-3p	Solyc03g007870.3.1	Solyc03g007870.3	538	516	2	["target: 5' AGGGTGCTGATTATAGTAGATGGC 3'", ' |||:|||||||||||||*|||::* ', "miRNA: 3' TCCTACGACTAATATCA-CTATTT 5'"]	no	Solyc03g007870.3	Heavy metal transport/detoxification superfamily protein (AHRD V3.3 *** A0A072TW71_MEDTR)
Nov-m1552-3p	Solyc05g010060.3.1	Solyc05g010060.3	738	715	2.5	["target: 5' AGAGGATTGATTGATCGAATAGTT 3'", ' *|||||||||||||||:*||*:|: ', "miRNA: 3' CCTCCTAACTAACTAGTATAGTAG 5'"]	no	Solyc05g010060.3	Phosphate transporter PHO1-like protein (AHRD V3.3 *** A0A072TS35_MEDTR)
Nov-m1551-5p	Solyc05g005080.3.1	Solyc05g005080.3	4046	4022	2.5	["target: 5' ATGAGATGTCTGAACTTT-TAATCA 3'", ' ||||||||**||||||||*|||||| ', "miRNA: 3' TACTCTACTCACTTGAAATATTAGT 5'"]	no	Solyc05g005080.3	Endo-1,4-beta-glucanase
Nov-m1547-3p	Solyc02g087760.3.1	Solyc02g087760.3	124	104	2.2	["target: 5' GTCCACTTGTTCAACTTTATG 3'", ' :|||||||*|||||||||*:: ', "miRNA: 3' TAGGTGAAAAAGTTGAAAAGT 5'"]	no	Solyc02g087760.3	SUN-like protein 7
	Solyc11g044593.1.1	Solyc11g044593.1	1729	1710	2.5	["target: 5' GTCCACTTGTTCAACTTTATG 3'", ' *||*|||||||||||||*||* ', "miRNA: 3' GAGATGAACAAGTTGAA-TAA 5'"]	no	Solyc11g044593.1	Calcium-dependent protein kinase (AHRD V3.3 *-* H6UM40_TOBAC)
	Solyc05g009540.3.1	Solyc05g009540.3	1789	1769	2.5	["target: 5' GTCCACTTGTTCAACTTTATG 3'", ' :|||*|:||||||||||:||* ', "miRNA: 3' TAGGAGGACAAGTTGAAGTAG 5'"]	no	Solyc05g009540.3	Protein kinase-like protein (AHRD V3.3 *** Q8RWN3_ARATH)
	Solyc11g044800.2.1	Solyc11g044800.2	668	649	2.5	["target: 5' GTCCACTTGTTCAACTTTATG 3'", ' |||||||||*||||*|||*|| ', "miRNA: 3' CAGGTGAACTAGTTTAAA-AC 5'"]	no	Solyc11g044800.2	Protein trpH (AHRD V3.3 *** A0A151T262_CAJCA)
	Solyc05g055200.3.1	Solyc05g055200.3	1745	1725	2.5	["target: 5' GTCCACTTGTTCAACTTTATG 3'", ' |||||||||||**||||*||| ', "miRNA: 3' CAGGTGAACAAAGTGAACTAC 5'"]	no	Solyc05g055200.3	Double Clp-N motif-containing P-loop nucleoside triphosphate hydrolases superfamily protein, putative (AHRD V3.3 *-* A0A061FQV4_THECC)
	Solyc03g114705.1.1	Solyc03g114705.1	117	97	2.5	["target: 5' GTCCACTTGTTCAACTTTATG 3'", ' *||||*:||||||||||:||: ', "miRNA: 3' AAGGTAGACAAGTTGAAGTAT 5'"]	no	Solyc03g114705.1	DELLA protein (AHRD V3.3 --* Q0HA73_MALDO)
	Solyc12g006980.1.1	Solyc12g006980.1	530	509	2.5	["target: 5' GTCCACTTGTTCAACTTTAT-G 3'", ' *||*||||||||||||||*|*| ', "miRNA: 3' AAGTTGAACAAGTTGAAAGAGC 5'"]	no	Solyc12g006980.1	Leucine-rich repeat receptor-like protein kinase family (AHRD V3.3 *-* A0A0K9PTR8_ZOSMR)
	Solyc02g062650.3.1	Solyc02g062650.3	827	808	2.5	["target: 5' GTCCACTTGTTCAACTTTATG 3'", ' *||||||||||||||*|:*:| ', "miRNA: 3' GAGGTGAACAAGTTGTAG-GC 5'"]	no	Solyc02g062650.3	Laccase (AHRD V3.3 *** I1J8U1_SOYBN)
	Solyc05g051520.3.1	Solyc05g051520.3	1745	1725	1.5	["target: 5' GTCCACTTGTTCAACTTTATG 3'", ' :||||||||:|||||||:||* ', "miRNA: 3' TAGGTGAACGAGTTGAAGTAG 5'"]	no	Solyc05g051520.3	S-adenosyl-L-methionine-dependent methyltransferases superfamily protein (AHRD V3.3 *** AT2G22400.1)
	Solyc02g081250.2.1	Solyc02g081250.2	3434	3415	2.5	["target: 5' GTCCACTTGTTCAACTTTATG 3'", ' *|||||:::|||||||||*|| ', "miRNA: 3' AAGGTGGGTAAGTTGAAA-AC 5'"]	no	Solyc02g081250.2	Pentatricopeptide repeat-containing protein (AHRD V3.3 *-* A0A103Y0J8_CYNCS)
	Solyc03g119050.3.1	Solyc03g119050.3	1795	1775	2.5	["target: 5' GTCCACTTGTTCAACTTTATG 3'", ' |||||||::|:||||||:|*: ', "miRNA: 3' CAGGTGAGTAGGTTGAAGTTT 5'"]	no	Solyc03g119050.3	MYB family protein (AHRD V3.3 *-* A0A067L078_JATCU)
	Solyc08g082150.2.1	Solyc08g082150.2	81	60	2.2	["target: 5' GTCCACTTGTTCAACTTT-ATG 3'", ' *||||||||||*||||||*||: ', "miRNA: 3' AAGGTGAACAACTTGAAACTAT 5'"]	no	Solyc08g082150.2	alpha/beta-Hydrolases superfamily protein (AHRD V3.3 *-* AT5G41850.1)
	Solyc08g041820.3.1	Solyc08g041820.3	817	797	2.5	["target: 5' GTCCACTTGTTCAACTTTATG 3'", ' :|||||:||||||*|||:||* ', "miRNA: 3' TAGGTGGACAAGTAGAAGTAG 5'"]	no	Solyc08g041820.3	Homeobox protein knotted-1, putative (AHRD V3.3 *** B9RNZ6_RICCO)
	Solyc01g112350.3.1	Solyc01g112350.3	3639	3619	2.5	["target: 5' GTCCACTTGTTCAACTTTATG 3'", ' *|||||||||*|||||||*|* ', "miRNA: 3' GAGGTGAACATGTTGAAAGAG 5'"]	no	Solyc01g112350.3	Brefeldin A-inhibited guanine nucleotide-exchange protein 2 (AHRD V3.3 *** A0A0B2R8L7_GLYSO)
	Solyc05g056560.3.1	Solyc05g056560.3	5242	5222	2	["target: 5' GTCCACTTGTTCAACTTTATG 3'", ' |||*|||||||||||||:|*: ', "miRNA: 3' CAGATGAACAAGTTGAAGTTT 5'"]	no	Solyc05g056560.3	hikeshi-like protein (AHRD V3.3 *** AT1G66080.1)
	Solyc11g044590.2.1	Solyc11g044590.2	399	380	2.5	["target: 5' GTCCACTTGTTCAACTTTATG 3'", ' *||*|||||||||||||*||* ', "miRNA: 3' GAGATGAACAAGTTGAA-TAA 5'"]	no	Solyc11g044590.2	ubiquitin-specific protease 8 (AHRD V3.3 --* AT5G22030.1)
	Solyc12g006975.1.1	Solyc12g006975.1	530	509	2.5	["target: 5' GTCCACTTGTTCAACTTTAT-G 3'", ' *||*||||||||||||||*|*| ', "miRNA: 3' AAGTTGAACAAGTTGAAAGAGC 5'"]	no	Solyc12g006975.1	Leucine-rich repeat receptor-like protein kinase family (AHRD V3.3 *** A0A0K9PTR8_ZOSMR)
Nov-m1515-5p	Solyc02g077040.4.1	Solyc02g077040.4	601	581	2.5	["target: 5' TGGTTAGGTCAGCAGATTTCT 3'", ' ||||:||:||||||*||||*| ', "miRNA: 3' ACCAGTCTAGTCGTATAAATA 5'"]	no	Solyc02g077040.4	phytophthora-inhibited protease 1
	Solyc03g112140.3.1	Solyc03g112140.3	2069	2049	2.5	["target: 5' TGGTTAGGTCAGCAGATTTCT 3'", ' *:||||::||||||||||*|| ', "miRNA: 3' TTCAATTTAGTCGTCTAACGA 5'"]	no	Solyc03g112140.3	MAP kinase kinase kinase 27
	Solyc12g009413.1.1	Solyc12g009413.1	232	213	2.5	["target: 5' TGGTTAGGTCAGCAGATTTCT 3'", ' ||||||*:||||||:||*||| ', "miRNA: 3' ACCAATATAGTCGTTTA-AGA 5'"]	no	Solyc12g009413.1	Disease resistance protein RGH6 (AHRD V3.3 *-* H6TDA1_9SOLN)
	Solyc09g098230.3.1	Solyc09g098230.3	2523	2502	2	["target: 5' TGGTTAGGTCAGCAGATT-TCT 3'", ' |:|||||||||*||||||*||| ', "miRNA: 3' ATCAATCCAGTGGTCTAATAGA 5'"]	no	Solyc09g098230.3	ATP-dependent DNA helicase 2 subunit Ku70-like protein (AHRD V3.3 *** AT1G16970.1)
	Solyc01g006040.3.1	Solyc01g006040.3	190	171	2	["target: 5' TGGTTAGGTCAGCAGATTTCT 3'", ' ||||||||||||*|:||||*| ', "miRNA: 3' ACCAATCCAGTCTTTTAAA-A 5'"]	no	Solyc01g006040.3	E3 ubiquitin-protein ligase BRE1-like 2 (AHRD V3.3 *** A0A0B0NKV7_GOSAR)
Nov-m1508-3p	Solyc02g089050.3.1	Solyc02g089050.3	2317	2294	2.5	["target: 5' AAAGATTGTGACCTTTTTAAAGGG 3'", ' |||||||*||||||||||***||| ', "miRNA: 3' TTTCTAAGACTGGAAAAACCACCC 5'"]	no	Solyc02g089050.3	Longifolia protein (AHRD V3.3 *** A0A072UUU5_MEDTR)
	Solyc11g072090.2.1	Solyc11g072090.2	1954	1931	2.5	["target: 5' AAAGATTGTGACCTTTTTAAAGGG 3'", ' |||||||:||||*||||:|||:*| ', "miRNA: 3' TTTCTAATACTGTAAAAGTTTTAC 5'"]	no	Solyc11g072090.2	Translation initiation factor eIF-2B subunit gamma (AHRD V3.3 *** A0A0B2SSR8_GLYSO)
Nov-m1504-5p	Solyc09g007750.3.1	Solyc09g007750.3	1756	1736	1.5	["target: 5' TTGCGATCTTCAGCCTTAAGGA 3'", ' ||||||||||||||||*||||* ', "miRNA: 3' AACGCTAGAAGTCGGA-TTCCA 5'"]	no	Solyc09g007750.3	Kinase family protein (AHRD V3.3 *** D7L8C6_ARALL)
Nov-m1495-3p	Solyc11g066260.2.1	Solyc11g066260.2	787	764	2.5	["target: 5' TGTATCATTAACCATTTCTT-TAT 3'", ' :|:||||||*||||||||||*:|| ', "miRNA: 3' GCGTAGTAACTGGTAAAGAAGGTA 5'"]	no	Solyc11g066260.2	Vacuolar protein sorting-associated protein 24 like 1 (AHRD V3.3 *** A0A0B2QEZ9_GLYSO)
	Solyc03g007640.1.1	Solyc03g007640.1	987	965	2.5	["target: 5' TGTATCATTAACCATTTCTTTAT 3'", ' *::|||||:|||||||||*|||| ', "miRNA: 3' TTGTAGTAGTTGGTAAAGTAATA 5'"]	no	Solyc03g007640.1	LOW QUALITY:WRKY transcription factor 68
	Solyc04g025300.3.1	Solyc04g025300.3	3880	3858	2.5	["target: 5' TGTATCATTAACCATTTCTTTAT 3'", ' |||*||||||||||:||**|||| ', "miRNA: 3' ACAAAGTAATTGGTGAAATAATA 5'"]	no	Solyc04g025300.3	sgs3 innate immune response protein
	Solyc10g074470.2.1	Solyc10g074470.2	903	881	2.5	["target: 5' TGTATCATTAACCATTTCTTTAT 3'", ' :|:|||||:|||||:||*:|||| ', "miRNA: 3' GCGTAGTAGTTGGTGAAAGAATA 5'"]	no	Solyc10g074470.2	bZIP transcription factor (DUF630 and DUF632) (AHRD V3.3 *** AT2G27090.2)
	Solyc03g118310.3.1	Solyc03g118310.3	431	409	2.5	["target: 5' TGTATCATTAACCATTTCTTTAT 3'", ' |:||:||||||*||||||||*|| ', "miRNA: 3' ATATGGTAATTAGTAAAGAATTA 5'"]	no	Solyc03g118310.3	bHLH transcription factor 083
	Solyc02g069940.3.1	Solyc02g069940.3	645	623	2.5	["target: 5' TGTATCATTAACCATTTCTTTAT 3'", ' ||:|:||||||||||||*:|:|* ', "miRNA: 3' ACGTGGTAATTGGTAAACGAGTT 5'"]	no	Solyc02g069940.3	WPP domain associated protein
Nov-m1486-5p	Solyc01g087870.3.1	Solyc01g087870.3	552	530	2.5	["target: 5' AAGTTTGATTTGACGAGCTCAATC 3'", ' |||||||||||||*||:*|||||* ', "miRNA: 3' TTCAAACTAAACTTCTT-AGTTAC 5'"]	no	Solyc01g087870.3	Glucosamine-fructose-6-phosphate aminotransferase, putative (AHRD V3.3 *** B9RM60_RICCO)
Nov-m1478-3p	Solyc11g071650.2.1	Solyc11g071650.2	1728	1709	2.5	["target: 5' TGTAGAAGCTACTTGAGTGTG 3'", ' |*||||||||||||*|||*|| ', "miRNA: 3' AGATCTTCGATGAAATCA-AC 5'"]	no	Solyc11g071650.2	Beta-glucosidase (AHRD V3.3 *** A0A0B4PJM3_SOYBN)
	Solyc11g072220.2.1	Solyc11g072220.2	664	644	0	["target: 5' TGTAGAAGCTACTTGAGTGTG 3'", ' ||||||||||||||||||||| ', "miRNA: 3' ACATCTTCGATGAACTCACAC 5'"]	no	Solyc11g072220.2	Ulp1 protease family protein, putative (AHRD V3.3 *** Q6L4B6_SOLDE)
Nov-m1474-5p	Solyc08g075010.3.1	Solyc08g075010.3	1240	1217	2.5	["target: 5' ATGATCTGATAGTGTAAAACTTCC 3'", ' ||||:||:|||||||||*|*|||* ', "miRNA: 3' TACTGGATTATCACATTATTAAGA 5'"]	no	Solyc08g075010.3	Carbon catabolite repressor protein 4 like 4 (AHRD V3.3 *** A0A0B2PWB3_GLYSO)
	Solyc09g065070.2.1	Solyc09g065070.2	2074	2051	2	["target: 5' ATGATCTGATAGTGTAAAACTTCC 3'", ' *||||||||||||||||||*||** ', "miRNA: 3' GACTAGACTATCACATTTTTAATA 5'"]	no	Solyc09g065070.2	Aluminum activated malate transporter family protein, putative (AHRD V3.3 *** A0A061DXR0_THECC)
	Solyc07g063830.3.1	Solyc07g063830.3	1620	1596	2.5	["target: 5' ATGATCTGATAGTGTAAA-ACTTCC 3'", ' ||||:||||||||:||||*|*|||* ', "miRNA: 3' TACTGGACTATCATATTTTTTAAGA 5'"]	no	Solyc07g063830.3	bHLH transcription factor142
Nov-m1463-3p	Solyc02g083740.2.1	Solyc02g083740.2	3192	3173	2.5	["target: 5' CAAAGGTTTGTGACATTTCTG 3'", ' ||*|:|||||||||||:|*|| ', "miRNA: 3' GTGTTCAAACACTGTAGA-AC 5'"]	no	Solyc02g083740.2	Oligopeptide transporter, putative (AHRD V3.3 *** B9SUI4_RICCO)
	Solyc10g078350.2.1	Solyc10g078350.2	1827	1808	2.5	["target: 5' CAAAGGTTTGTGACATTTCTG 3'", ' |||||:|||||||||*:||*| ', "miRNA: 3' GTTTCTAAACACTGTCGAG-C 5'"]	no	Solyc10g078350.2	Transcription elongation factor (TFIIS) family protein (AHRD V3.3 *** G7L5V3_MEDTR)
	Solyc01g100070.3.1	Solyc01g100070.3	835	814	2	["target: 5' CAAAGGTTTGTGACATTT-CTG 3'", ' *||||||||*||||||||*||| ', "miRNA: 3' ATTTCCAAAAACTGTAAAGGAC 5'"]	no	Solyc01g100070.3	LOW QUALITY:Pentatricopeptide repeat-containing protein (AHRD V3.3 --* A0A1D1ZFE6_9ARAE)
	Solyc01g005090.3.1	Solyc01g005090.3	977	957	2.5	["target: 5' CAAAGGTTTGTGACATTTCTG 3'", ' ||||::|||*||||||||*|| ', "miRNA: 3' GTTTTTAAAAACTGTAAAAAC 5'"]	no	Solyc01g005090.3	Type I inositol-1,4,5-trisphosphate 5-phosphatase CVP2 (AHRD V3.3 *** A0A0B2RAB0_GLYSO)
	Solyc09g092550.3.1	Solyc09g092550.3	76	56	2.5	["target: 5' CAAAGGTTTGTGACATTTCTG 3'", ' *|||||||||||||*||**|| ', "miRNA: 3' CTTTCCAAACACTGAAACCAC 5'"]	no	Solyc09g092550.3	30S ribosomal S5 (AHRD V3.3 *-* A0A0B0MR18_GOSAR)
	Solyc11g071700.2.1	Solyc11g071700.2	1461	1441	2.5	["target: 5' CAAAGGTTTGTGACATTTCTG 3'", ' *||||||||*|||||:|||:: ', "miRNA: 3' ATTTCCAAAGACTGTGAAGGT 5'"]	no	Solyc11g071700.2	Ubiquitin carboxyl-terminal hydrolase 12-like protein (AHRD V3.3 *** A0A0B0PTR8_GOSAR)
	Solyc02g071860.3.1	Solyc02g071860.3	1468	1448	2.5	["target: 5' CAAAGGTTTGTGACATTTCTG 3'", ' *||||||:|:|*||||||||| ', "miRNA: 3' CTTTCCAGATAGTGTAAAGAC 5'"]	no	Solyc02g071860.3	Receptor-like protein kinase (AHRD V3.3 *** B9I1R1_POPTR)
	Solyc12g014360.2.1	Solyc12g014360.2	1228	1209	2.5	["target: 5' CAAAGGTTTGTGACATTTCTG 3'", ' |||||:||||||||||:***| ', "miRNA: 3' GTTTCTAAACACTGTAG-TTC 5'"]	no	Solyc12g014360.2	protein trichome birefringence-like 41
Nov-m1429-5p	Solyc03g114550.2.1	Solyc03g114550.2	67	44	2.5	["target: 5' TGACATGACCTTAGATAAAAGGGT 3'", ' *||||||||||||||:|**|||*| ', "miRNA: 3' CCTGTACTGGAATCTGTCCTCCAA 5'"]	no	Solyc03g114550.2	Strictosidine synthase-like protein, putative (AHRD V3.3 *** G7JT39_MEDTR)
	Solyc05g052320.3.1	Solyc05g052320.3	952	929	2.5	["target: 5' TGACATGACCTTAGATAAAAGGGT 3'", ' |||||*|||||*||||||||||:: ', "miRNA: 3' ACTGTTCTGGATTCTATTTTCCTG 5'"]	no	Solyc05g052320.3	LOW QUALITY:Cation/H(+) antiporter (AHRD V3.3 *** A0A0K9NPK0_ZOSMR)
Nov-m1359-5p	Solyc10g055170.1.1	Solyc10g055170.1	352	332	2	["target: 5' ACGAACGCTTGGTTTTATGCT 3'", ' |||||*|||||||||||*|*| ', "miRNA: 3' TGCTTCCGAACCAAAATTCTA 5'"]	no	Solyc10g055170.1	LOW QUALITY:Disease resistance protein (CC-NBS-LRR class) family protein (AHRD V3.3 *-* A0A072VSK9_MEDTR)
	Solyc10g055080.2.1	Solyc10g055080.2	415	395	2	["target: 5' ACGAACGCTTGGTTTTATGCT 3'", ' |||||*|||||||||||*|*| ', "miRNA: 3' TGCTTCCGAACCAAAATTCCA 5'"]	no	Solyc10g055080.2	CC-NBS-LRR disease resistance protein (AHRD V3.3 *-* V5UP80_CICAR)
	Solyc12g044190.2.1	Solyc12g044190.2	1081	1061	1.2	["target: 5' ACGAACGCTTGGTTTTATGCT 3'", ' |||||*|||||||||||:||| ', "miRNA: 3' TGCTTCCGAACCAAAATGCGA 5'"]	no	Solyc12g044190.2	Disease resistance protein (CC-NBS-LRR class) family protein (AHRD V3.3 *** A0A072U106_MEDTR)
	Solyc10g055140.2.1	Solyc10g055140.2	601	581	2	["target: 5' ACGAACGCTTGGTTTTATGCT 3'", ' |||||*|||||||||||*|*| ', "miRNA: 3' TGCTTCCGAACCAAAATTCTA 5'"]	no	Solyc10g055140.2	Nucleotide binding site-leucine rich repeat protein (AHRD V3.3 *** C8BNN4_SOLLC)
	Solyc12g044180.2.1	Solyc12g044180.2	1081	1061	1.2	["target: 5' ACGAACGCTTGGTTTTATGCT 3'", ' |||||*|||||||||||:||| ', "miRNA: 3' TGCTTCCGAACCAAAATGCGA 5'"]	no	Solyc12g044180.2	CC-NBS-LRR disease resistance protein (AHRD V3.3 *** A0A067XSU8_CICAR)
	Solyc03g094100.1.1	Solyc03g094100.1	601	581	2.2	["target: 5' ACGAACGCTTGGTTTTATGCT 3'", ' ||||**|||||||||||:||| ', "miRNA: 3' TGCTCCCGAACCAAAATGCGA 5'"]	no	Solyc03g094100.1	LOW QUALITY:Nucleotide binding site-leucine rich repeat protein (AHRD V3.3 *** A0A0H5AGV4_SOLPI)
	Solyc04g005550.2.1	Solyc04g005550.2	1422	1402	2	["target: 5' ACGAACGCTTGGTTTTATGCT 3'", ' |||||*||||:||||||*||| ', "miRNA: 3' TGCTTCCGAATCAAAATTCGA 5'"]	no	Solyc04g005550.2	Disease resistance protein (NBS-LRR class) family (AHRD V3.3 *-* AT5G40060.1)
	Solyc07g044793.1.1	Solyc07g044793.1	202	182	1	["target: 5' ACGAACGCTTGGTTTTATGCT 3'", ' |*||||||||||||||||||| ', "miRNA: 3' TACTTGCGAACCAAAATACGA 5'"]	no	Solyc07g044793.1	CC-NBS-LRR disease resistance protein (AHRD V3.3 *-* A0A067XSU8_CICAR)
	Solyc10g055060.2.1	Solyc10g055060.2	184	164	2	["target: 5' ACGAACGCTTGGTTTTATGCT 3'", ' |||||*|||||||||||*|*| ', "miRNA: 3' TGCTTCCGAACCAAAATTCTA 5'"]	no	Solyc10g055060.2	Nucleotide binding site-leucine rich repeat protein (AHRD V3.3 *** A0A0H5AGV4_SOLPI)
	Solyc10g055120.1.1	Solyc10g055120.1	295	275	2	["target: 5' ACGAACGCTTGGTTTTATGCT 3'", ' |||||*|||||||||||*|*| ', "miRNA: 3' TGCTTCCGAACCAAAATTCTA 5'"]	no	Solyc10g055120.1	Nucleotide binding site-leucine rich repeat protein (AHRD V3.3 *** A0A0H5AGV4_SOLPI)
	Solyc01g067165.1.1	Solyc01g067165.1	1084	1064	2	["target: 5' ACGAACGCTTGGTTTTATGCT 3'", ' |*|||*||||||||||||||| ', "miRNA: 3' TACTTCCGAACCAAAATACGA 5'"]	no	Solyc01g067165.1	Disease resistance protein (CC-NBS-LRR class) family protein (AHRD V3.3 *** A0A072VNI6_MEDTR)
	Solyc07g044790.3.1	Solyc07g044790.3	1777	1757	1	["target: 5' ACGAACGCTTGGTTTTATGCT 3'", ' |*||||||||||||||||||| ', "miRNA: 3' TACTTGCGAACCAAAATACGA 5'"]	no	Solyc07g044790.3	Pvr4 (AHRD V3.3 *-* A0A1D5AHY8_CAPAN)
	Solyc12g044200.2.1	Solyc12g044200.2	1741	1721	1.2	["target: 5' ACGAACGCTTGGTTTTATGCT 3'", ' |||||*|||||||||||:||| ', "miRNA: 3' TGCTTCCGAACCAAAATGCGA 5'"]	no	Solyc12g044200.2	Disease resistance protein (CC-NBS-LRR class) family protein (AHRD V3.3 *** A0A072VNI6_MEDTR)
	Solyc10g055050.2.1	Solyc10g055050.2	934	914	2	["target: 5' ACGAACGCTTGGTTTTATGCT 3'", ' |||||*|||||||||||*|*| ', "miRNA: 3' TGCTTCCGAACCAAAATTCTA 5'"]	no	Solyc10g055050.2	CC-NBS-LRR disease resistance protein (AHRD V3.3 *-* A0A067XSU8_CICAR)
	Solyc04g005540.3.1	Solyc04g005540.3	1407	1387	0	["target: 5' ACGAACGCTTGGTTTTATGCT 3'", ' ||||||||||||||||||||| ', "miRNA: 3' TGCTTGCGAACCAAAATACGA 5'"]	no	Solyc04g005540.3	Disease resistance protein (NBS-LRR class) family (AHRD V3.3 *-* AT5G38350.1)
Nov-m1354-3p	Solyc06g060440.2.1	Solyc06g060440.2	1045	1022	2.5	["target: 5' TTGGATAAAGTGGAATTTT-TTCT 3'", ' ||||||||||||:|||*||*||*| ', "miRNA: 3' AACCTATTTCACTTTACAACAAAA 5'"]	no	Solyc06g060440.2	Transmembrane emp24 domain-containing protein 10, putative (AHRD V3.3 *** B9RJ70_RICCO)
Nov-m1352-3p	Solyc09g061330.2.1	Solyc09g061330.2	953	934	2.2	["target: 5' GAAACTACACCAAGTCTATCA 3'", ' :||||||||||||:*||||*| ', "miRNA: 3' TTTTGATGTGGTTTCGATA-T 5'"]	no	Solyc09g061330.2	Kinase family protein (AHRD V3.3 *** D7L628_ARALL)
Nov-m1342-5p	Solyc06g082360.3.1	Solyc06g082360.3	976	952	2.5	["target: 5' TTTCTAAGGATTAGTATG-AAAATT 3'", ' |||||*||||||||||::*|||||: ', "miRNA: 3' AAAGAATCCTAATCATGTATTTTAG 5'"]	no	Solyc06g082360.3	U1 small nuclear ribonucleoprotein (AHRD V3.3 *** G7K5T4_MEDTR)
Nov-m1340-3p	Solyc07g045120.2.1	Solyc07g045120.2	1164	1141	2.5	["target: 5' ATGAAGAGATGTGGCTTTTATGAA 3'", ' *||||||||||||||*:*|||||| ', "miRNA: 3' AACTTCTCTACACCGTGCATACTT 5'"]	no	Solyc07g045120.2	Exostosin family protein (AHRD V3.3 *** A0A072VBU5_MEDTR)
Nov-m1331-5p	Solyc11g066970.2.1	Solyc11g066970.2	343	321	2.5	["target: 5' TTAGAGTCCGACTAATTCAAATT 3'", ' |||:|:|*||||||||||*|||| ', "miRNA: 3' AATTTTAAGCTGATTAAGCTTAA 5'"]	no	Solyc11g066970.2	RAB6-interacting golgin (DUF662) (AHRD V3.3 *** AT2G27740.1)
	Solyc12g094550.2.1	Solyc12g094550.2	1906	1884	1.5	["target: 5' TTAGAGTCCGACTAATTCAAATT 3'", ' |||||:||||||||*|||||||| ', "miRNA: 3' AATCTTAGGCTGATAAAGTTTAA 5'"]	no	Solyc12g094550.2	At1g76250 (AHRD V3.3 *** Q8GX25_ARATH)
	Solyc11g066740.2.1	Solyc11g066740.2	24	2	2.5	["target: 5' TTAGAGTCCGACTAATTCAAATT 3'", ' ||*||||*|||||||||*||||| ', "miRNA: 3' AAGCTCAAGCTGATTAAATTTAA 5'"]	no	Solyc11g066740.2	reticulata-like protein, putative (DUF3411) (AHRD V3.3 *** AT2G37860.4)
Nov-m1330-5p	Solyc09g056410.2.1	Solyc09g056410.2	335	312	2	["target: 5' TGTTGCCCAATTGAAACTGTAGGC 3'", ' |||||*|||||*|||||||||||| ', "miRNA: 3' ACAACAGGTTATCTTTGACATCCG 5'"]	no	Solyc09g056410.2	FBD, F-box, Skp2-like and Leucine Rich Repeat domains containing protein (AHRD V3.3 --* AT5G22660.2)
Nov-m1314-3p	Solyc11g072290.2.1	Solyc11g072290.2	1211	1191	2.5	["target: 5' ATTTAGTACACTTTTTGAATT 3'", ' |:|||::||||||||||||** ', "miRNA: 3' TGAATTGTGTGAAAAACTTCT 5'"]	no	Solyc11g072290.2	cysteine and histidine-rich domain-containing protein RAR1 (AHRD V3.3 *** AT5G51700.1)
	Solyc12g098590.2.1	Solyc12g098590.2	1517	1497	2.5	["target: 5' ATTTAGTACACTTTTTGAATT 3'", ' |||:|:|||||:||||*|||| ', "miRNA: 3' TAAGTTATGTGGAAAAGTTAA 5'"]	no	Solyc12g098590.2	Glycosyltransferase (AHRD V3.3 *** K4DHN2_SOLLC)
	Solyc06g048930.3.1	Solyc06g048930.3	2317	2298	2.5	["target: 5' ATTTAGTACACTTTTTGAATT 3'", ' *||||:||||*||||||*||| ', "miRNA: 3' AAAATTATGTTAAAAAC-TAA 5'"]	no	Solyc06g048930.3	Tomato Response regulator 16,17
	Solyc07g064410.1.1	Solyc07g064410.1	285	265	1.5	["target: 5' ATTTAGTACACTTTTTGAATT 3'", ' |||||:|||||||||:|*||| ', "miRNA: 3' TAAATTATGTGAAAAGCATAA 5'"]	no	Solyc07g064410.1	Kua-ubiquitin conjugating enzyme hybrid, localization (AHRD V3.3 *** A0A103XYI2_CYNCS)
	Solyc02g094250.3.1	Solyc02g094250.3	1357	1337	2.5	["target: 5' ATTTAGTACACTTTTTGAATT 3'", ' ||||||||*|*||||||*||| ', "miRNA: 3' TAAATCATATAAAAAACGTAA 5'"]	no	Solyc02g094250.3	Chlorophyll a-b binding protein, chloroplastic (AHRD V3.3 --* A8I000_CHLRE)
	Solyc10g083530.2.1	Solyc10g083530.2	2881	2861	2.5	["target: 5' ATTTAGTACACTTTTTGAATT 3'", ' ||||||||||*|||||:**|| ', "miRNA: 3' TAAATCATGTAAAAAATGAAA 5'"]	no	Solyc10g083530.2	Phosphatidylinositol N-acetyglucosaminlytransferase subunit P-like protein (AHRD V3.3 --* AT2G39435.6)
	Solyc02g068230.3.1	Solyc02g068230.3	573	553	2.5	["target: 5' ATTTAGTACACTTTTTGAATT 3'", ' ||::||:|||||||:||*||| ', "miRNA: 3' TAGGTCGTGTGAAAGACATAA 5'"]	no	Solyc02g068230.3	Membrane-anchored ubiquitin-fold protein (AHRD V3.3 *** F4YBD3_SOLNI)
	Solyc07g066180.2.1	Solyc07g066180.2	2158	2138	1.5	["target: 5' ATTTAGTACACTTTTTGAATT 3'", ' |||||||*|||||||||||:: ', "miRNA: 3' TAAATCAGGTGAAAAACTTGG 5'"]	no	Solyc07g066180.2	Tir-nbs resistance protein (AHRD V3.3 *** A0A061F4L1_THECC)
	Solyc05g016185.1.1	Solyc05g016185.1	1273	1253	2.5	["target: 5' ATTTAGTACACTTTTTGAATT 3'", ' *||:|||||||||*||||*|| ', "miRNA: 3' AAAGTCATGTGAATAACTGAA 5'"]	no	Solyc05g016185.1	Protein kinase, putative (AHRD V3.3 --* Q1ENY6_MUSAC)
	Solyc12g099860.2.1	Solyc12g099860.2	3196	3177	2.5	["target: 5' ATTTAGTACACTTTTTGAATT 3'", ' *|||||||*||||||||*||* ', "miRNA: 3' AAAATCATATGAAAAAC-TAC 5'"]	no	Solyc12g099860.2	Mitochondrial GTPase 1 (AHRD V3.3 *** A0A1D1XTV6_9ARAE)
	Solyc07g055730.3.1	Solyc07g055730.3	656	636	2.5	["target: 5' ATTTAGTACACTTTTTGAATT 3'", ' *||||:|||*||||||||*|| ', "miRNA: 3' GAAATTATGAGAAAAACTAAA 5'"]	no	Solyc07g055730.3	Trichome birefringence-like protein (AHRD V3.3 *** G7JPR2_MEDTR)
	Solyc05g016180.3.1	Solyc05g016180.3	2410	2390	2.5	["target: 5' ATTTAGTACACTTTTTGAATT 3'", ' *||:|||||||||*||||*|| ', "miRNA: 3' AAAGTCATGTGAATAACTGAA 5'"]	no	Solyc05g016180.3	Class I glutamine amidotransferase-like superfamily protein (AHRD V3.3 *-* AT5G38200.3)
	Solyc09g090940.3.1	Solyc09g090940.3	1018	998	2.5	["target: 5' ATTTAGTACACTTTTTGAATT 3'", ' |||||*:|*|||||||||||| ', "miRNA: 3' TAAATGGTTTGAAAAACTTAA 5'"]	no	Solyc09g090940.3	Nuclear transport factor 2 (AHRD V3.3 *** A0A103Y0S2_CYNCS)
	Solyc10g049620.2.1	Solyc10g049620.2	37	17	2.5	["target: 5' ATTTAGTACACTTTTTGAATT 3'", ' ||:||:|||||||||*:|||| ', "miRNA: 3' TAGATTATGTGAAAATTTTAA 5'"]	no	Solyc10g049620.2	Progesterone 5-beta-reductase (AHRD V3.3 *** D6NIX2_ATRBE)
Nov-m1293-3p	Solyc10g054840.2.1	Solyc10g054840.2	760	737	2.2	["target: 5' AAGAGTAGGATTGTGATTATGACT 3'", ' |*||||||:||||||||:|::||| ', "miRNA: 3' TCCTCATCTTAACACTAGTGTTGA 5'"]	no	Solyc10g054840.2	X-intrinsic protein 1.1
	Solyc10g054800.2.1	Solyc10g054800.2	352	329	0	["target: 5' AAGAGTAGGATTGTGATTATGACT 3'", ' |||||||||||||||||||||||| ', "miRNA: 3' TTCTCATCCTAACACTAATACTGA 5'"]	no	Solyc10g054800.2	X-intrinsic protein 1.4
	Solyc02g090310.1.1	Solyc02g090310.1	480	458	2	["target: 5' AAGAGTAGGATTGTGATTATGACT 3'", ' ||||:|||||||:|||||*|||*| ', "miRNA: 3' TTCTTATCCTAATACTAAGACT-A 5'"]	no	Solyc02g090310.1	Dof zinc finger protein (AHRD V3.3 *-* W9QGW0_9ROSA)
	Solyc05g042040.3.1	Solyc05g042040.3	205	182	2.5	["target: 5' AAGAGTAGGATTGTGATTATGACT 3'", ' ||||||||||::||||||**|||* ', "miRNA: 3' TTCTCATCCTGGCACTAAGCCTGC 5'"]	no	Solyc05g042040.3	UBA/UBX domain protein (AHRD V3.3 *** AT4G22150.1)
	Solyc04g056494.1.1	Solyc04g056494.1	619	597	2.5	["target: 5' AAGAGTAGGATTGTGATTATGACT 3'", ' ||:|:|||||||||:|||*||*|| ', "miRNA: 3' TTTTTATCCTAACATTAA-ACGGA 5'"]	no	Solyc04g056494.1	BZIP transcription factor family protein (AHRD V3.3 *-* B9IHM4_POPTR)
Nov-m1286-3p	Solyc09g091550.3.1	Solyc09g091550.3	672	649	2.5	["target: 5' GATATTTCAAGAAGACTGGAGAAT 3'", ' ||||||||||:||:|*||:|:||| ', "miRNA: 3' CTATAAAGTTTTTTTAACTTTTTA 5'"]	no	Solyc09g091550.3	S-adenosyl-L-methionine: salicylic acid carboxyl methyltransferase (AHRD V3.3 *** D2Y3T9_SOLLC)
Nov-m1276-3p	Solyc01g112020.3.1	Solyc01g112020.3	935	913	2	["target: 5' TCGTAGAGTTCTTCTTGA-AGAT 3'", ' |*|||:||||||||||||*|||| ', "miRNA: 3' AACATTTCAAGAAGAACTCTCTA 5'"]	no	Solyc01g112020.3	Pentatricopeptide repeat superfamily protein (AHRD V3.3 *** A0A0G2T442_9ROSI)
	Solyc12g014130.2.1	Solyc12g014130.2	1773	1751	2.5	["target: 5' TCGTAGAGTTCTTCTTGA-AGAT 3'", ' :|||||||||*||||||**|:|| ', "miRNA: 3' GGCATCTCAAAAAGAACGGTTTA 5'"]	no	Solyc12g014130.2	SUN-like protein 33
	Solyc05g048810.3.1	Solyc05g048810.3	345	325	2.5	["target: 5' TCGTAGAGTTCTTCTTGAAGAT 3'", ' |*||||||:||||||||**||| ', "miRNA: 3' ATCATCTCGAGAAGAAC-GCTA 5'"]	no	Solyc05g048810.3	Adenosine-deaminase family protein (AHRD V3.3 *** B9I8G9_POPTR)
	Solyc08g007930.2.1	Solyc08g007930.2	306	284	2.5	["target: 5' TCGTAGAGTTCTTCTTGA-AGAT 3'", ' *||||:||:|||:|||||*|||| ', "miRNA: 3' CGCATTTCGAGAGGAACTGTCTA 5'"]	no	Solyc08g007930.2	SUN-like protein 20
Nov-m1260-3p	Solyc06g005800.3.1	Solyc06g005800.3	2193	2170	2.5	["target: 5' ATCTCTGATTAAGAATGAAATAAT 3'", ' ||*||||||||||||:|||**||| ', "miRNA: 3' TATAGACTAATTCTTGCTTCTTTA 5'"]	no	Solyc06g005800.3	Serine/threonine-protein phosphatase (AHRD V3.3 *** A0A0V0I8D9_SOLCH)
	Solyc05g054655.1.1	Solyc05g054655.1	411	388	2	["target: 5' ATCTCTGATTAAGAATGAAATAAT 3'", ' |||||||||||||||||*||*||| ', "miRNA: 3' TAGAGACTAATTCTTACATTTTTA 5'"]	no	Solyc05g054655.1	Zinc finger family protein (AHRD V3.3 *-* B9HM54_POPTR)
	Solyc05g056170.3.1	Solyc05g056170.3	272	249	2.5	["target: 5' ATCTCTGATTAAGAATGAAATAAT 3'", ' ||*|*|||||||:||||||||||| ', "miRNA: 3' TAAAAACTAATTTTTACTTTATTA 5'"]	no	Solyc05g056170.3	phenylalanine ammonia-lyase 2
	Solyc11g012680.2.1	Solyc11g012680.2	738	714	2.5	["target: 5' ATCTCTGATTAAGAATGA-AATAAT 3'", ' |:|:||||||||:|||||*||*||| ', "miRNA: 3' TGGGGACTAATTTTTACTCTTTTTA 5'"]	no	Solyc11g012680.2	Heavy metal transport/detoxification superfamily protein (AHRD V3.3 *** AT4G16380.1)
	Solyc01g006710.3.1	Solyc01g006710.3	358	335	2.5	["target: 5' ATCTCTGATTAAGAATGAAATAAT 3'", ' *:*|||||||||||||:||||||| ', "miRNA: 3' CGAAGACTAATTCTTATTTTATTA 5'"]	no	Solyc01g006710.3	ATP-dependent RNA helicase, putative (AHRD V3.3 *** B9RL32_RICCO)
Nov-m1251-5p	Solyc09g090710.3.1	Solyc09g090710.3	2953	2930	1.8	["target: 5' GCACAGAGTTGGATCATGTGGTCC 3'", ' ||*|||||||||||||:||||:|| ', "miRNA: 3' CGAGTCTCAACCTAGTGCACCGGG 5'"]	no	Solyc09g090710.3	pfkB-like carbohydrate kinase family protein (AHRD V3.3 --* AT5G43910.2)
Nov-m1245-3p	Solyc11g007350.1.1	Solyc11g007350.1	512	490	2.5	["target: 5' TCCTTGGACAAGATTTCAGTGACA 3'", ' ||||||:|*||||||||||*||*| ', "miRNA: 3' AGGAACTTCTTCTAAAGTC-CTTT 5'"]	no	Solyc11g007350.1	Glycosyltransferase (AHRD V3.3 *** K4D4Z6_SOLLC)
Nov-m1239-3p	Solyc07g052970.3.1	Solyc07g052970.3	2459	2437	2.2	["target: 5' ATAAATTGAGATAGAGGAGATAGG 3'", ' |||||*|||||:||||||*||||: ', "miRNA: 3' TATTTTACTCTGTCTCCT-TATCT 5'"]	no	Solyc07g052970.3	Phototropic-responsive NPH3 family protein (AHRD V3.3 *** A0A072UUN1_MEDTR)
	Solyc03g044830.3.1	Solyc03g044830.3	1852	1829	2	["target: 5' ATAAATTGAGATAGAGGAGATAGG 3'", ' ||||||||||||*|||||:|||*: ', "miRNA: 3' TATTTAACTCTAACTCCTTTATAT 5'"]	no	Solyc03g044830.3	Transducin/WD40 repeat-like superfamily protein (AHRD V3.3 *** AT3G18950.1)
	Solyc09g090710.3.1	Solyc09g090710.3	3626	3603	1.5	["target: 5' ATAAATTGAGATAGAGGAGATAGG 3'", ' ||||||||||||||||||:*||:* ', "miRNA: 3' TATTTAACTCTATCTCCTTCATTG 5'"]	no	Solyc09g090710.3	pfkB-like carbohydrate kinase family protein (AHRD V3.3 --* AT5G43910.2)
	Solyc07g015870.3.1	Solyc07g015870.3	294	272	2.5	["target: 5' ATAAATTGAGATAGAGGAGATAGG 3'", ' |||||||||||||:|::|*|||:: ', "miRNA: 3' TATTTAACTCTATTTTTT-TATTT 5'"]	no	Solyc07g015870.3	Pectin lyase-like superfamily protein (AHRD V3.3 *** AT1G10640.1)
	Solyc01g106440.3.1	Solyc01g106440.3	128	105	2.5	["target: 5' ATAAATTGAGATAGAGGAGATAGG 3'", ' |:|||||||:|||||:|*|||*|| ', "miRNA: 3' TGTTTAACTTTATCTTCCCTAACC 5'"]	no	Solyc01g106440.3	S-acyltransferase (AHRD V3.3 *** K4B2L2_SOLLC)
	Solyc04g064820.3.1	Solyc04g064820.3	388	365	2.5	["target: 5' ATAAATTGAGATAGAGGAGATAGG 3'", ' |||||||||*|*||||||:|||:| ', "miRNA: 3' TATTTAACTATTTCTCCTTTATTC 5'"]	no	Solyc04g064820.3	vacuolar protein sorting 45 (AHRD V3.3 *** AT1G77140.1)
Nov-m1222-3p	Solyc00g030215.1.1	Solyc00g030215.1	152	129	0	["target: 5' TTCTGACTGAGATTTTGATCTTGC 3'", ' |||||||||||||||||||||||| ', "miRNA: 3' AAGACTGACTCTAAAACTAGAACG 5'"]	no	Solyc00g030215.1	Two-component response regulator ARR17 (AHRD V3.3 --* ARR17_ARATH)
	Solyc06g054200.2.1	Solyc06g054200.2	1429	1407	1.5	["target: 5' TTCTGACTGAGATTTTGATCTTGC 3'", ' ||||||*|||||||||||||||*| ', "miRNA: 3' AAGACTAACTCTAAAACTAGAA-G 5'"]	no	Solyc06g054200.2	Protein OBERON 1-like protein (AHRD V3.3 *-* A0A0B0NZZ1_GOSAR)
Nov-m1218-5p	Solyc08g007716.1.1	Solyc08g007716.1	1898	1878	2.2	["target: 5' TAAAAGGACGTGGCATTTTTG 3'", ' :||||::|*|||||||||||| ', "miRNA: 3' GTTTTTTTACACCGTAAAAAC 5'"]	no	Solyc08g007716.1	P-loop containing nucleoside triphosphate hydrolases superfamily protein (AHRD V3.3 --* AT5G08610.1)
	Solyc11g006410.2.1	Solyc11g006410.2	2159	2139	2.5	["target: 5' TAAAAGGACGTGGCATTTTTG 3'", ' |*|||||||:||||||:|||* ', "miRNA: 3' AGTTTCCTGTACCGTAGAAAG 5'"]	no	Solyc11g006410.2	EEIG1/EHBP1 N-terminal domain-containing protein (AHRD V3.3 *** A0A103PZW1_CYNCS)
	Solyc01g057400.1.1	Solyc01g057400.1	184	164	2.5	["target: 5' TAAAAGGACGTGGCATTTTTG 3'", ' ||||||||*||||||*||||* ', "miRNA: 3' ATTTTCCTTCACCGTTAAAAA 5'"]	no	Solyc01g057400.1	LOW QUALITY:PIF1-like helicase (AHRD V3.3 *-* A0A072VRP0_MEDTR)
	Solyc03g044840.1.1	Solyc03g044840.1	1282	1262	2.5	["target: 5' TAAAAGGACGTGGCATTTTTG 3'", ' ||||||||*||||||*||||* ', "miRNA: 3' ATTTTCCTTCACCGTTAAAAA 5'"]	no	Solyc03g044840.1	DNA helicase homolog, putative (AHRD V3.3 *-* Q1EPC6_MUSAC)
	Solyc03g097000.3.1	Solyc03g097000.3	97	77	2.5	["target: 5' TAAAAGGACGTGGCATTTTTG 3'", ' *||||::||::|||||||||| ', "miRNA: 3' TTTTTTTTGTGCCGTAAAAAC 5'"]	no	Solyc03g097000.3	Pentatricopeptide repeat-containing protein (AHRD V3.3 *** A0A124SAS7_CYNCS)
	Solyc03g116720.2.1	Solyc03g116720.2	1605	1585	2	["target: 5' TAAAAGGACGTGGCATTTTTG 3'", ' ||||||||*:||:|||||||| ', "miRNA: 3' ATTTTCCTTTACTGTAAAAAC 5'"]	no	Solyc03g116720.2	Histidine-containing phosphotransfer protein, putative (AHRD V3.3 *** B9RV70_RICCO)
	Solyc05g020030.1.1	Solyc05g020030.1	37	17	2.5	["target: 5' TAAAAGGACGTGGCATTTTTG 3'", ' ||||||||*||||||*||||* ', "miRNA: 3' ATTTTCCTTCACCGTTAAAAA 5'"]	no	Solyc05g020030.1	LOW QUALITY:PIF1-like helicase (AHRD V3.3 *-* A0A072V1R7_MEDTR)
	Solyc06g082280.3.1	Solyc06g082280.3	1617	1597	2.5	["target: 5' TAAAAGGACGTGGCATTTTTG 3'", ' ||*||:|||:||||||||*|| ', "miRNA: 3' ATCTTTCTGTACCGTAAATAC 5'"]	no	Solyc06g082280.3	Serine-threonine protein phosphatase, putative, expressed (AHRD V3.3 *** Q8L676_ORYSJ)
	Solyc04g050130.1.1	Solyc04g050130.1	91	71	2.5	["target: 5' TAAAAGGACGTGGCATTTTTG 3'", ' :|||||*||||::||||||:| ', "miRNA: 3' GTTTTCATGCATTGTAAAAGC 5'"]	no	Solyc04g050130.1	LOW QUALITY:Calcium-dependent lipid-binding (CaLB domain) family protein (AHRD V3.3 *** A0A072U4F1_MEDTR)
Nov-m1211-3p	Solyc04g063280.3.1	Solyc04g063280.3	3651	3631	2.2	["target: 5' TTTCTTGATGTGTTTTGAGTC 3'", ' |||||||*||||:||||*|:| ', "miRNA: 3' AAAGAACCACACGAAACACGG 5'"]	no	Solyc04g063280.3	ENTH/VHS/GAT family protein (AHRD V3.3 *** A0A072V220_MEDTR)
	Solyc04g006940.3.1	Solyc04g006940.3	898	879	2.2	["target: 5' TTTCTTGATGTGTTTTGAGTC 3'", ' |||||||||||::|||:|*:| ', "miRNA: 3' AAAGAACTACATGAAATT-GG 5'"]	no	Solyc04g006940.3	Phospholipid-transporting ATPase (AHRD V3.3 *** M1CCQ9_SOLTU)
	Solyc09g008415.1.1	Solyc09g008415.1	308	288	1.8	["target: 5' TTTCTTGATGTGTTTTGAGTC 3'", ' ||||||:||:||||||||:|* ', "miRNA: 3' AAAGAATTATACAAAACTTAA 5'"]	no	Solyc09g008415.1	Carbonic anhydrase, putative (AHRD V3.3 *-* B9S0D9_RICCO)
	Solyc03g093930.3.1	Solyc03g093930.3	325	304	2	["target: 5' TTTCTTGATGTGTTTTGA-GTC 3'", ' *||||||||:||||||||*|*| ', "miRNA: 3' CAAGAACTATACAAAACTACTG 5'"]	no	Solyc03g093930.3	MYB family protein (AHRD V3.3 *-* A0A067JDM6_JATCU)
	Solyc07g062790.1.1	Solyc07g062790.1	57	37	2.5	["target: 5' TTTCTTGATGTGTTTTGAGTC 3'", ' |||*|||*||||||||||||* ', "miRNA: 3' AAAAAACAACACAAAACTCAT 5'"]	no	Solyc07g062790.1	Homeobox-leucine zipper protein family (AHRD V3.3 *-* AT1G69780.1)
	Solyc07g041290.2.1	Solyc07g041290.2	318	298	2.2	["target: 5' TTTCTTGATGTGTTTTGAGTC 3'", ' |||||||||||*|||:||:|* ', "miRNA: 3' AAAGAACTACAAAAAGCTTAA 5'"]	no	Solyc07g041290.2	Protein BIG GRAIN 1-like A (AHRD V3.3 *** BIG1A_ARATH)
	Solyc01g087590.3.1	Solyc01g087590.3	1173	1154	2	["target: 5' TTTCTTGATGTGTTTTGAGTC 3'", ' |:||||:||||||:||||*|| ', "miRNA: 3' AGAGAATTACACAGAACT-AG 5'"]	no	Solyc01g087590.3	Polyamine oxidase (AHRD V3.3 *** Q4H439_TOBAC)
	Solyc05g015150.3.1	Solyc05g015150.3	3211	3191	2.5	["target: 5' TTTCTTGATGTGTTTTGAGTC 3'", ' |||||:|||||*||:||||*| ', "miRNA: 3' AAAGAGCTACAAAAGACTCTG 5'"]	no	Solyc05g015150.3	Receptor-like kinase (AHRD V3.3 *** G7KTA0_MEDTR)
	Solyc07g055870.3.1	Solyc07g055870.3	2336	2317	2	["target: 5' TTTCTTGATGTGTTTTGAGTC 3'", ' |||||*:|||||||||||*|| ', "miRNA: 3' AAAGATTTACACAAAACT-AG 5'"]	no	Solyc07g055870.3	MAP kinase kinase kinase 58
	Solyc09g010000.3.1	Solyc09g010000.3	516	497	2.5	["target: 5' TTTCTTGATGTGTTTTGAGTC 3'", ' |||||||||:|:|:|||**|| ', "miRNA: 3' AAAGAACTATATAGAAC-AAG 5'"]	no	Solyc09g010000.3	2-oxoglutarate (2OG) and Fe(II)-dependent oxygenase superfamily protein (AHRD V3.3 *** AT1G06620.1)
	Solyc05g051615.1.1	Solyc05g051615.1	516	497	2	["target: 5' TTTCTTGATGTGTTTTGAGTC 3'", ' |:|||||||||:|||||*|*| ', "miRNA: 3' AGAGAACTACATAAAAC-CTG 5'"]	no	Solyc05g051615.1	U-box domain-containing protein kinase family protein (AHRD V3.3 *-* AT5G61550.4)
	Solyc04g078890.3.1	Solyc04g078890.3	516	497	2.5	["target: 5' TTTCTTGATGTGTTTTGAGTC 3'", ' |*|||||||||:|||||*||* ', "miRNA: 3' ACAGAACTACATAAAAC-CAA 5'"]	no	Solyc04g078890.3	Coenzyme Q-binding protein COQ10, mitochondrial (AHRD V3.3 *** A0A1D1YUM5_9ARAE)
	Solyc02g083470.3.1	Solyc02g083470.3	4258	4239	2.2	["target: 5' TTTCTTGATGTGTTTTGAGTC 3'", ' |||||||||||*:|||||:*| ', "miRNA: 3' AAAGAACTACAGGAAACTT-G 5'"]	no	Solyc02g083470.3	Pre-rRNA-processing protein ESF1, putative (AHRD V3.3 *** B9T718_RICCO)
	Solyc01g105520.3.1	Solyc01g105520.3	1916	1896	2.5	["target: 5' TTTCTTGATGTGTTTTGAGTC 3'", ' *||||||*||::||||||||| ', "miRNA: 3' CAAGAACGACGTAAAACTCAG 5'"]	no	Solyc01g105520.3	DNA helicase (AHRD V3.3 *** I1Q0P7_ORYGL)
	Solyc00g024370.1.1	Solyc00g024370.1	312	292	2.5	["target: 5' TTTCTTGATGTGTTTTGAGTC 3'", ' |||||||*||||||:|||**| ', "miRNA: 3' AAAGAACAACACAAGACTACG 5'"]	no	Solyc00g024370.1	LOW QUALITY:P-loop containing nucleoside triphosphate hydrolases superfamily protein (AHRD V3.3 --* AT1G33960.1)
	Solyc03g123740.3.1	Solyc03g123740.3	3824	3804	2.2	["target: 5' TTTCTTGATGTGTTTTGAGTC 3'", ' |||||||||::*||||||:|| ', "miRNA: 3' AAAGAACTATGGAAAACTTAG 5'"]	no	Solyc03g123740.3	Ovule receptor-like kinase 28 (AHRD V3.3 *** A4GWX5_SOLCH)
	Solyc09g008730.3.1	Solyc09g008730.3	74	55	2.5	["target: 5' TTTCTTGATGTGTTTTGAGTC 3'", ' ||||||||||**|||||||*| ', "miRNA: 3' AAAGAACTACTAAAAACTC-G 5'"]	no	Solyc09g008730.3	GTP-binding protein (AHRD V3.3 *** A0A0B2PD78_GLYSO)
	Solyc06g074000.1.1	Solyc06g074000.1	195	176	2.5	["target: 5' TTTCTTGATGTGTTTTGAGTC 3'", ' |||||||||||:*||||**|| ', "miRNA: 3' AAAGAACTACATTAAAC-GAG 5'"]	no	Solyc06g074000.1	LOW QUALITY:Eukaryotic aspartyl protease family protein (AHRD V3.3 *** AT3G52500.1)
	Solyc06g054410.3.1	Solyc06g054410.3	3983	3964	2.2	["target: 5' TTTCTTGATGTGTTTTGAGTC 3'", ' :||||||*||||||||||*|* ', "miRNA: 3' GAAGAACAACACAAAACT-AT 5'"]	no	Solyc06g054410.3	IAA-amino acid hydrolase ILR1, putative (AHRD V3.3 *** B9SWZ5_RICCO)
	Solyc01g090830.2.1	Solyc01g090830.2	1316	1297	2	["target: 5' TTTCTTGATGTGTTTTGAGTC 3'", ' *|||||||::||||||||*|| ', "miRNA: 3' TAAGAACTGTACAAAACT-AG 5'"]	no	Solyc01g090830.2	LOW QUALITY:Zinc finger family protein (AHRD V3.3 *** B9IBW5_POPTR)
	Solyc05g051390.3.1	Solyc05g051390.3	840	819	2.5	["target: 5' TTTCTTGATGTGTTTTGAGT-C 3'", ' ||||||||::||||||*|||*| ', "miRNA: 3' AAAGAACTGTACAAAAATCACG 5'"]	no	Solyc05g051390.3	Kinase interacting (KIP1-like) family protein (AHRD V3.3 *** AT1G09720.1)
	Solyc06g073520.3.1	Solyc06g073520.3	1632	1612	2.5	["target: 5' TTTCTTGATGTGTTTTGAGTC 3'", ' ||||||:||||:||||:||** ', "miRNA: 3' AAAGAATTACATAAAATTCTT 5'"]	no	Solyc06g073520.3	Solute carrier family 35 protein (AHRD V3.3 *** G7KWQ4_MEDTR)
	Solyc03g120260.3.1	Solyc03g120260.3	138	118	2.5	["target: 5' TTTCTTGATGTGTTTTGAGTC 3'", ' |||||||||:||||||***|| ', "miRNA: 3' AAAGAACTATACAAAAAAGAG 5'"]	no	Solyc03g120260.3	Coatomer beta subunit, putative (AHRD V3.3 *-* B9SQC0_RICCO)
	Solyc10g047810.2.1	Solyc10g047810.2	413	392	2.5	["target: 5' TTTCTTGATGTGTTTTGA-GTC 3'", ' |||||:|||||:|||||**|*| ', "miRNA: 3' AAAGAGCTACATAAAACAACTG 5'"]	no	Solyc10g047810.2	Clade XVII lectin receptor kinase (AHRD V3.3 *** K4D043_SOLLC)
Nov-m1207-3p	Solyc08g061490.3.1	Solyc08g061490.3	622	601	2.5	["target: 5' TTGTGTTTCTCCATTTCTTTTT 3'", ' *|:|||||||||*||||||*|| ', "miRNA: 3' TATACAAAGAGGAAAAGAACAA 5'"]	no	Solyc08g061490.3	Damaged dna-binding 2, putative isoform 1 (AHRD V3.3 *-* A0A061GKJ3_THECC)
	Solyc12g035366.1.1	Solyc12g035366.1	245	224	2.5	["target: 5' TTGTGTTTCTCCATTTCTTTTT 3'", ' *|*||||||||||:|||||::| ', "miRNA: 3' TAAACAAAGAGGTGAAGAAGGA 5'"]	no	Solyc12g035366.1	Reverse transcriptase (AHRD V3.3 *-* D5LVJ1_ELEAC)
	Solyc05g012550.3.1	Solyc05g012550.3	931	910	2.5	["target: 5' TTGTGTTTCTCCATTTCTTTTT 3'", ' :||**||||||||||||||:|| ', "miRNA: 3' GACTAAAAGAGGTAAAGAAGAA 5'"]	no	Solyc05g012550.3	Remorin family protein (AHRD V3.3 *-* AT5G61280.2)
	Solyc05g055200.3.1	Solyc05g055200.3	1088	1067	1.8	["target: 5' TTGTGTTTCTCCATTTCTTTTT 3'", ' :|||||||||||*||||||*|| ', "miRNA: 3' GACACAAAGAGGAAAAGAACAA 5'"]	no	Solyc05g055200.3	Double Clp-N motif-containing P-loop nucleoside triphosphate hydrolases superfamily protein, putative (AHRD V3.3 *-* A0A061FQV4_THECC)
	Solyc11g013370.2.1	Solyc11g013370.2	1384	1363	2.2	["target: 5' TTGTGTTTCTCCATTTCTTTTT 3'", ' *|||||||||*|||:||:|||| ', "miRNA: 3' TACACAAAGACGTAGAGGAAAA 5'"]	no	Solyc11g013370.2	E3 ubiquitin-protein ligase BRE1-like 1 (AHRD V3.3 *** A0A0B0M5V2_GOSAR)
	Solyc10g076300.2.1	Solyc10g076300.2	255	234	2.2	["target: 5' TTGTGTTTCTCCATTTCTTTTT 3'", ' :|||||:||||||||||:**:| ', "miRNA: 3' GACACAGAGAGGTAAAGGCCGA 5'"]	no	Solyc10g076300.2	CASP-like protein (AHRD V3.3 *** K4D1X2_SOLLC)
	Solyc12g009820.2.1	Solyc12g009820.2	1295	1274	2.5	["target: 5' TTGTGTTTCTCCATTTCTTTTT 3'", ' *|:*||||||||||||||||*| ', "miRNA: 3' TATCCAAAGAGGTAAAGAAATA 5'"]	no	Solyc12g009820.2	Monogalactosyldiacylglycerol synthase (AHRD V3.3 *** G7JGJ5_MEDTR)
	Solyc10g081200.1.1	Solyc10g081200.1	4043	4022	2.2	["target: 5' TTGTGTTTCTCCATTTCTTTTT 3'", ' ||:*:|||||||||||||||:| ', "miRNA: 3' AATCTAAAGAGGTAAAGAAAGA 5'"]	no	Solyc10g081200.1	LOW QUALITY:Transmembrane protein, putative (AHRD V3.3 *** G7L2Q0_MEDTR)
	Solyc10g076610.2.1	Solyc10g076610.2	211	190	2.5	["target: 5' TTGTGTTTCTCCATTTCTTTTT 3'", ' |||||||*||||||||*::||| ', "miRNA: 3' AACACAACGAGGTAAACGGAAA 5'"]	no	Solyc10g076610.2	lysyl-tRNA synthetase
	Solyc08g082070.3.1	Solyc08g082070.3	1583	1562	2.2	["target: 5' TTGTGTTTCTCCATTTCTTTTT 3'", ' ||||:||:*||||||||:|||| ', "miRNA: 3' AACATAAGAAGGTAAAGGAAAA 5'"]	no	Solyc08g082070.3	High mobility group family protein (AHRD V3.3 *** B9GL80_POPTR)
	Solyc04g078980.3.1	Solyc04g078980.3	477	457	2.5	["target: 5' TTGTGTTTCTCCATTTCTTTTT 3'", ' |||||||||*||||||*|:||: ', "miRNA: 3' AACACAAAGTGGTAAA-AGAAG 5'"]	no	Solyc04g078980.3	Hexosyltransferase (AHRD V3.3 *** K4BUY2_SOLLC)
	Solyc09g010420.3.1	Solyc09g010420.3	2644	2623	2	["target: 5' TTGTGTTTCTCCATTTCTTTTT 3'", ' ||||||||*|||*||||||||| ', "miRNA: 3' AACACAAAAAGGGAAAGAAAAA 5'"]	no	Solyc09g010420.3	Arginine biosynthesis bifunctional protein ArgJ, chloroplastic (AHRD V3.3 *** K4CR69_SOLLC)
	Solyc07g054640.1.1	Solyc07g054640.1	372	351	2	["target: 5' TTGTGTTTCTCCATTTCTTTTT 3'", ' |||*:|||||||||||||:||: ', "miRNA: 3' AACTTAAAGAGGTAAAGAGAAG 5'"]	no	Solyc07g054640.1	External alternative NAD(P)H-ubiquinone oxidoreductase B1, mitochondrial (AHRD V3.3 *** ENDB1_SOLTU)
	Solyc01g090840.3.1	Solyc01g090840.3	83	62	2	["target: 5' TTGTGTTTCTCCATTTCTTTTT 3'", ' ||||||||||||||:||:::*: ', "miRNA: 3' AACACAAAGAGGTAGAGGGGTG 5'"]	no	Solyc01g090840.3	Zinc finger family protein (AHRD V3.3 *** B9GPC0_POPTR)
	Solyc03g080140.3.1	Solyc03g080140.3	2792	2770	2.5	["target: 5' TTGTGTTTCTCCATTTCT-TTTT 3'", ' :|:||:|||||||||||**|:|| ', "miRNA: 3' GATACGAAGAGGTAAAGTTAGAA 5'"]	no	Solyc03g080140.3	Hexokinase type 1 (AHRD V3.3 *** A0A0B0MXR5_GOSAR)
	Solyc07g048120.3.1	Solyc07g048120.3	1547	1526	2	["target: 5' TTGTGTTTCTCCATTTCTTTTT 3'", ' |||||:|||||*|||||:|:|| ', "miRNA: 3' AACACGAAGAGTTAAAGGAGAA 5'"]	no	Solyc07g048120.3	Ubiquitin fusion degradation 1 (AHRD V3.3 *** A0A0B0MFM6_GOSAR)
	Solyc09g090710.3.1	Solyc09g090710.3	253	231	2.5	["target: 5' TTGTGTTTCTCCATTTCTT-TTT 3'", ' ||||||:|||||||||*||**|| ', "miRNA: 3' AACACAGAGAGGTAAATAACTAA 5'"]	no	Solyc09g090710.3	pfkB-like carbohydrate kinase family protein (AHRD V3.3 --* AT5G43910.2)
	Solyc06g008720.3.1	Solyc06g008720.3	5154	5132	2.5	["target: 5' TTGTGTTTCTCCATTTCTT-TTT 3'", ' *::||||||||||||||::*||| ', "miRNA: 3' TGTACAAAGAGGTAAAGGGTAAA 5'"]	no	Solyc06g008720.3	CW-type zinc finger protein (AHRD V3.3 *-* E9NZV0_PHAVU)
	Solyc04g051680.3.1	Solyc04g051680.3	1060	1039	2.2	["target: 5' TTGTGTTTCTCCATTTCTTTTT 3'", ' ||||||||||*||*|||:|||| ', "miRNA: 3' AACACAAAGATGTTAAGGAAAA 5'"]	no	Solyc04g051680.3	Rab family GTPase (AHRD V3.3 *** D8RRT7_SELML)
	Solyc09g047933.1.1	Solyc09g047933.1	170	149	2.2	["target: 5' TTGTGTTTCTCCATTTCTTTTT 3'", ' ||*||||:||||||:|||||:| ', "miRNA: 3' AAAACAAGGAGGTAGAGAAAGA 5'"]	no	Solyc09g047933.1	histone mono-ubiquitination 2 (AHRD V3.3 --* AT1G55250.4)
Nov-m1207-3p	Solyc09g014970.3.1	Solyc09g014970.3	74	53	1.5	["target: 5' TTGTGTTTCTCCATTTCTTTTT 3'", ' |||:*||||||||||||||||| ', "miRNA: 3' AACGAAAAGAGGTAAAGAAAAA 5'"]	no	Solyc09g014970.3	Methyl esterase (AHRD V3.3 *** A0A072UEL6_MEDTR)
Nov-m1204-5p	Solyc07g041300.2.1	Solyc07g041300.2	536	516	2.5	["target: 5' AGTTGAGTCGAGTATTTTGTT 3'", ' |||::||||:|:||||||*|| ', "miRNA: 3' TCAGTTCAGTTTATAAAAGAA 5'"]	no	Solyc07g041300.2	Spermidine synthase (AHRD V3.3 *** F8WLB6_CITUN)
	Solyc02g062110.3.1	Solyc02g062110.3	1682	1662	1.5	["target: 5' AGTTGAGTCGAGTATTTTGTT 3'", ' ||||||:||:||||||||*|| ', "miRNA: 3' TCAACTTAGTTCATAAAAGAA 5'"]	no	Solyc02g062110.3	Ferredoxin--NADP reductase (AHRD V3.3 *-* K4B6A3_SOLLC)
	Solyc03g007940.3.1	Solyc03g007940.3	33	13	2.5	["target: 5' AGTTGAGTCGAGTATTTTGTT 3'", ' ||||:||||:|:||||:|*|| ', "miRNA: 3' TCAATTCAGTTTATAAGAAAA 5'"]	no	Solyc03g007940.3	Pectin lyase-like superfamily protein (AHRD V3.3 *** AT4G23500.1)
	Solyc02g062120.3.1	Solyc02g062120.3	525	505	1.5	["target: 5' AGTTGAGTCGAGTATTTTGTT 3'", ' ||||||:||:||||||||*|| ', "miRNA: 3' TCAACTTAGTTCATAAAAGAA 5'"]	no	Solyc02g062120.3	Membrane fusion protein Use1 (AHRD V3.3 *-* AT3G55600.2)
	Solyc02g069380.3.1	Solyc02g069380.3	1012	993	1.5	["target: 5' AGTTGAGTCGAGTATTTTGTT 3'", ' ||||||:||||||||:||*|| ', "miRNA: 3' TCAACTTAGCTCATAGAA-AA 5'"]	no	Solyc02g069380.3	Membrane fusion protein Use1 (AHRD V3.3 *** AT3G55600.2)
	Solyc12g094620.2.1	Solyc12g094620.2	529	508	2.2	["target: 5' AGTTGAGTCGAGTATTTT-GTT 3'", ' |||*|||||||:||||||*:|| ', "miRNA: 3' TCATCTCAGCTTATAAAAATAA 5'"]	no	Solyc12g094620.2	catalase
Nov-m1170-3p	Solyc01g107200.3.1	Solyc01g107200.3	664	642	2.5	["target: 5' AAGAAAATAAAGACTTCACAGACT 3'", ' ||:||||||||:|||:|*||*||| ', "miRNA: 3' TTTTTTTATTTTTGAGG-GTATGA 5'"]	no	Solyc01g107200.3	QWRF motif protein (DUF566) (AHRD V3.3 *** AT1G49890.1)
	Solyc04g074220.3.1	Solyc04g074220.3	1879	1857	2.5	["target: 5' AAGAAAATAAAGACTTCACAGACT 3'", ' ||||*|||||||||||*||||||* ', "miRNA: 3' TTCTCTTATTTCTGAA-TGTCTGT 5'"]	no	Solyc04g074220.3	alpha/beta-Hydrolases superfamily protein (AHRD V3.3 *** AT5G09430.1)
	Solyc11g012420.2.1	Solyc11g012420.2	1355	1333	2	["target: 5' AAGAAAATAAAGACTTCACAGACT 3'", ' |||||||||||:||||||*|*|*| ', "miRNA: 3' TTCTTTTATTTTTGAAGT-TATTA 5'"]	no	Solyc11g012420.2	Auxin induced-like protein (AHRD V3.3 *** A0A0K9NX81_ZOSMR)
Nov-m1168-3p	Solyc06g066230.3.1	Solyc06g066230.3	2564	2545	2.5	["target: 5' GATCATGTGGCAGCATCACC 3'", ' *|||||||||||*|||||** ', "miRNA: 3' ATAGTACACCGTAGTAGTAA 5'"]	no	Solyc06g066230.3	Cytochrome P450 (AHRD V3.3 *** Q9M7M3_CAPAN)
	Solyc02g072470.3.1	Solyc02g072470.3	1130	1111	2.2	["target: 5' GATCATGTGGCAGCATCACC 3'", ' :||||||||:|||||||*** ', "miRNA: 3' TTAGTACACTGTCGTAGAAC 5'"]	no	Solyc02g072470.3	LRR receptor-like kinase (AHRD V3.3 *** A0A072V4N4_MEDTR)
Nov-m1163-3p	Solyc08g083450.2.1	Solyc08g083450.2	959	940	2.5	["target: 5' CAACTGCAACATTCATGGAT 3'", ' |||||*||||||:||||**| ', "miRNA: 3' GTTGAAGTTGTAGGTACAGA 5'"]	no	Solyc08g083450.2	Cytochrome P450 family protein (AHRD V3.3 *** A0A072UZE3_MEDTR)
	Solyc07g065310.3.1	Solyc07g065310.3	265	246	2.5	["target: 5' CAACTGCAACATTCATGGAT 3'", ' *|||||||*|||:||||||* ', "miRNA: 3' TTTGACGTCGTAGGTACCTT 5'"]	no	Solyc07g065310.3	DUF21 domain-containing protein (AHRD V3.3 *** W9R460_9ROSA)
	Solyc04g009300.3.1	Solyc04g009300.3	1198	1180	2	["target: 5' CAACTGCAACATTCATGGAT 3'", ' ||||:|||||||:||||**| ', "miRNA: 3' GTTGGCGTTGTAGGTAC-GA 5'"]	no	Solyc04g009300.3	P-loop containing nucleoside triphosphate hydrolases superfamily protein (AHRD V3.3 *** AT3G57180.1)
	Solyc05g025500.3.1	Solyc05g025500.3	1390	1372	2.5	["target: 5' CAACTGCAACATTCATGGAT 3'", ' ||||||||||||*|*||*|| ', "miRNA: 3' GTTGACGTTGTATGGAC-TA 5'"]	no	Solyc05g025500.3	Glucan endo-1,3-beta-glucosidase, putative (AHRD V3.3 *** B9SWK2_RICCO)
	Solyc03g112840.2.1	Solyc03g112840.2	1187	1169	2	["target: 5' CAACTGCAACATTCATGGAT 3'", ' ||||*:|||||||||||*|| ', "miRNA: 3' GTTGTTGTTGTAAGTAC-TA 5'"]	no	Solyc03g112840.2	Transmembrane protein, putative (AHRD V3.3 *** G7J5E4_MEDTR)
	Solyc07g007140.3.1	Solyc07g007140.3	4500	4482	2.2	["target: 5' CAACTGCAACATTCATGGAT 3'", ' |||*||||||||:|||||*: ', "miRNA: 3' GTTTACGTTGTAGGTACC-G 5'"]	no	Solyc07g007140.3	MAP kinase kinase kinase 44
	Solyc02g068240.3.1	Solyc02g068240.3	1041	1022	2	["target: 5' CAACTGCAACATTCATGGAT 3'", ' |||||:||||||*|||||*| ', "miRNA: 3' GTTGATGTTGTACGTACCCA 5'"]	no	Solyc02g068240.3	Diacylglycerol acyltransferase 2 (AHRD V3.3 *** M4GID1_HELAN)
	Solyc07g066410.3.1	Solyc07g066410.3	3635	3616	2.5	["target: 5' CAACTGCAACATTCATGGAT 3'", ' ||*||||||||:|||||**| ', "miRNA: 3' GTCGACGTTGTGAGTACAAA 5'"]	no	Solyc07g066410.3	Transducin/WD-like repeat-protein (AHRD V3.3 *** G7JUE1_MEDTR)
	Solyc08g006500.3.1	Solyc08g006500.3	311	292	2.5	["target: 5' CAACTGCAACATTCATGGAT 3'", ' |||||*|||||||*|||||* ', "miRNA: 3' GTTGAGGTTGTAAATACCTT 5'"]	no	Solyc08g006500.3	glutamate receptor-like 2.6
	Solyc10g078180.2.1	Solyc10g078180.2	1348	1330	2.5	["target: 5' CAACTGCAACATTCATGGAT 3'", ' ||||||||*|||:||||**| ', "miRNA: 3' GTTGACGTAGTAGGTAC-AA 5'"]	no	Solyc10g078180.2	cyclinT1_1
	Solyc02g092970.3.1	Solyc02g092970.3	415	395	2.5	["target: 5' CAACTGCAACATTCATGG-AT 3'", ' *|*|||||||||||||:|*|| ', "miRNA: 3' ATAGACGTTGTAAGTATCGTA 5'"]	no	Solyc02g092970.3	ADP-ribosylation factor (AHRD V3.3 *** ARF_VIGUN)
	Solyc06g008490.3.1	Solyc06g008490.3	576	557	2	["target: 5' CAACTGCAACATTCATGGAT 3'", ' ||||||*|||||:||:|||| ', "miRNA: 3' GTTGACCTTGTAGGTGCCTA 5'"]	no	Solyc06g008490.3	Transcription factor jumonji family protein (AHRD V3.3 *** A0A072VM93_MEDTR)
	Solyc05g018510.3.1	Solyc05g018510.3	3697	3678	2.5	["target: 5' CAACTGCAACATTCATGGAT 3'", ' **||||||||||*||||||| ', "miRNA: 3' TGTGACGTTGTATGTACCTA 5'"]	no	Solyc05g018510.3	Drug resistance transporter-like ABC domain protein (AHRD V3.3 *** G7JU55_MEDTR)
	Solyc07g049760.1.1	Solyc07g049760.1	261	242	2.2	["target: 5' CAACTGCAACATTCATGGAT 3'", ' ||*|||||||||:||||:|* ', "miRNA: 3' GTGGACGTTGTAGGTACTTT 5'"]	no	Solyc07g049760.1	LOW QUALITY:Cell differentiation protein rcd1 (AHRD V3.3 --* A0A199VDW4_ANACO)
	Solyc01g105700.3.1	Solyc01g105700.3	1365	1347	2.5	["target: 5' CAACTGCAACATTCATGGAT 3'", ' |||||:|||||||||*|**| ', "miRNA: 3' GTTGATGTTGTAAGTCC-AA 5'"]	no	Solyc01g105700.3	Conserved peptide upstream open reading frame 37 (AHRD V3.3 *** B3H738_ARATH)
	Solyc11g008850.2.1	Solyc11g008850.2	2182	2163	2.2	["target: 5' CAACTGCAACATTCATGGAT 3'", ' *||*|||||||||||||*|: ', "miRNA: 3' TTTAACGTTGTAAGTACATG 5'"]	no	Solyc11g008850.2	Protease Do-like 10 (AHRD V3.3 *** W9SEX8_9ROSA)
	Solyc09g098220.3.1	Solyc09g098220.3	401	382	2.5	["target: 5' CAACTGCAACATTCATGGAT 3'", ' *|||::|||||||||||*|* ', "miRNA: 3' CTTGGTGTTGTAAGTACATT 5'"]	no	Solyc09g098220.3	Mitotic spindle assembly checkpoint protein MAD2B (AHRD V3.3 *** A0A151S2V7_CAJCA)
Nov-m1162-3p	Solyc05g007270.3.1	Solyc05g007270.3	639	619	2.5	["target: 5' TGCTTTGATTGGTTTGATCTGT 3'", ' ||||||||||||:|||*|**|| ', "miRNA: 3' ACGAAACTAACCGAACCA-CCA 5'"]	no	Solyc05g007270.3	helicase with zinc finger protein (AHRD V3.3 *** AT2G46420.3)
	Solyc03g120620.3.1	Solyc03g120620.3	39	19	2.5	["target: 5' TGCTTTGATTGGTTTGATCTGT 3'", ' |:|||||*||||||||||*|*| ', "miRNA: 3' ATGAAACGAACCAAACTA-AAA 5'"]	no	Solyc03g120620.3	Homeobox leucine zipper protein (AHRD V3.3 *** G7IUR3_MEDTR)
	Solyc12g062700.1.1	Solyc12g062700.1	297	276	2.2	["target: 5' TGCTTTGATTGGTTTGATCTGT 3'", ' :|||||||:|||||||*|||*| ', "miRNA: 3' GCGAAACTGACCAAACAAGAGA 5'"]	no	Solyc12g062700.1	LOW QUALITY:F-box-like/WD repeat-containing protein TBL1XR1 (AHRD V3.3 *-* A0A0B2P5E4_GLYSO)
	Solyc09g008660.3.1	Solyc09g008660.3	1172	1151	2.5	["target: 5' TGCTTTGATTGGTTTGATCTGT 3'", ' |*|||||||||||||||**|*| ', "miRNA: 3' AAGAAACTAACCAAACTTCAGA 5'"]	no	Solyc09g008660.3	LOW QUALITY:Protein CHUP1, chloroplastic (AHRD V3.3 *** A0A0B2P3P6_GLYSO)
	Solyc07g045420.3.1	Solyc07g045420.3	4458	4437	2.5	["target: 5' TGCTTTGATTGGTTTGATCTGT 3'", ' ||||||||||:||*:||*|||| ', "miRNA: 3' ACGAAACTAATCACGCTTGACA 5'"]	no	Solyc07g045420.3	ABC1 kinase (AHRD V3.3 *** B9DGY1_ARATH)
	Solyc10g050307.1.1	Solyc10g050307.1	339	319	2.5	["target: 5' TGCTTTGATTGGTTTGATCTGT 3'", ' *||||::||||||||:|*|||| ', "miRNA: 3' CCGAAGTTAACCAAATT-GACA 5'"]	no	Solyc10g050307.1	Triose phosphate/phosphate translocator, chloroplastic (AHRD V3.3 --* TPT_SPIOL)
	Solyc10g005250.3.1	Solyc10g005250.3	1269	1247	2.5	["target: 5' TGCTTTGATTGGTTTGAT-CTGT 3'", ' |:|||||||||:*|||||*|||| ', "miRNA: 3' ATGAAACTAACTTAACTAAGACA 5'"]	no	Solyc10g005250.3	LOW QUALITY:AT hook, DNA-binding motif-containing protein (AHRD V3.3 *-* A0A103YJM2_CYNCS)
Nov-m1160-5p	Solyc11g011350.2.1	Solyc11g011350.2	4536	4518	2.5	["target: 5' TTTGGTTTTAGGAAATAATG 3'", ' ||||:|||||::|||||*:: ', "miRNA: 3' AAACTAAAATTTTTTAT-GT 5'"]	no	Solyc11g011350.2	disease resistance protein (TIR-NBS-LRR class) (AHRD V3.3 *** AT5G17680.1)
	Solyc07g042270.3.1	Solyc07g042270.3	1771	1752	2	["target: 5' TTTGGTTTTAGGAAATAATG 3'", ' ||||||||||||*||:||*| ', "miRNA: 3' AAACCAAAATCCGTTGTTTC 5'"]	no	Solyc07g042270.3	RNA helicase DEAD22
	Solyc01g106540.3.1	Solyc01g106540.3	3845	3827	2.5	["target: 5' TTTGGTTTTAGGAAATAATG 3'", ' |||||:|::|:|||||||*| ', "miRNA: 3' AAACCGAGGTTCTTTATT-C 5'"]	no	Solyc01g106540.3	neurofilament heavy protein (AHRD V3.3 *** AT4G17000.3)
	Solyc09g064220.2.1	Solyc09g064220.2	258	240	2.5	["target: 5' TTTGGTTTTAGGAAATAATG 3'", ' :||:||||||||||||**|: ', "miRNA: 3' GAATCAAAATCCTTTA-AAT 5'"]	no	Solyc09g064220.2	LOW QUALITY:Zinc finger MYM-type protein 1 (AHRD V3.3 *-* A0A0B2QVQ7_GLYSO)
	Solyc08g078830.1.1	Solyc08g078830.1	66	48	2.5	["target: 5' TTTGGTTTTAGGAAATAATG 3'", ' |||::||||||||||*||*| ', "miRNA: 3' AAATTAAAATCCTTTTTT-C 5'"]	no	Solyc08g078830.1	LOW QUALITY:DEAD-box ATP-dependent RNA helicase 56-like protein (AHRD V3.3 -** A0A0B0PLQ2_GOSAR)
	Solyc09g011560.2.1	Solyc09g011560.2	992	972	2.2	["target: 5' TTTGGTTTTAGGAAATAA-TG 3'", ' |||||||*|||:||||||*|: ', "miRNA: 3' AAACCAATATCTTTTATTTAT 5'"]	no	Solyc09g011560.2	Glutathione S-transferase (AHRD V3.3 *** C0LF68_CAPAN)
	Solyc11g066140.2.1	Solyc11g066140.2	2507	2488	2.5	["target: 5' TTTGGTTTTAGGAAATAATG 3'", ' |||||:|||||:||*|||*| ', "miRNA: 3' AAACCGAAATCTTTAATTTC 5'"]	no	Solyc11g066140.2	P-hydroxybenzoic acid efflux pump subunit aaeB (AHRD V3.3 *** A0A061GW63_THECC)
	Solyc12g043020.2.1	Solyc12g043020.2	2055	2037	2.5	["target: 5' TTTGGTTTTAGGAAATAATG 3'", ' |||||||||*|*|||||*|| ', "miRNA: 3' AAACCAAAACCATTTAT-AC 5'"]	no	Solyc12g043020.2	Dihydroxy-acid dehydratase (AHRD V3.3 *** A0A1D1YZH9_9ARAE)
	Solyc02g087520.3.1	Solyc02g087520.3	221	202	2.2	["target: 5' TTTGGTTTTAGGAAATAATG 3'", ' *|||*|||||:||||||||: ', "miRNA: 3' TAACGAAAATTCTTTATTAT 5'"]	no	Solyc02g087520.3	Pathogenesis-related thaumatin family protein (AHRD V3.3 *** G7KK13_MEDTR)
	Solyc06g035530.3.1	Solyc06g035530.3	866	847	2.5	["target: 5' TTTGGTTTTAGGAAATAATG 3'", ' *|||*||||||:|||||*|| ', "miRNA: 3' TAACAAAAATCTTTTATAAC 5'"]	no	Solyc06g035530.3	gibberellin 20-oxidase-2
	Solyc06g007110.3.1	Solyc06g007110.3	3121	3102	2.2	["target: 5' TTTGGTTTTAGGAAATAATG 3'", ' ||||:|||||::||||||*: ', "miRNA: 3' AAACTAAAATTTTTTATTTT 5'"]	no	Solyc06g007110.3	Smr domain-containing protein, putative (AHRD V3.3 *** A0A061GWE6_THECC)
	Solyc07g054250.2.1	Solyc07g054250.2	37	18	2	["target: 5' TTTGGTTTTAGGAAATAATG 3'", ' |||||||||||||||:*|*| ', "miRNA: 3' AAACCAAAATCCTTTGATTC 5'"]	no	Solyc07g054250.2	Late embryogenesis abundant (LEA) hydroxyproline-rich glycoprotein family (AHRD V3.3 *** AT1G54540.1)
	Solyc04g080030.3.1	Solyc04g080030.3	3839	3820	2.5	["target: 5' TTTGGTTTTAGGAAATAATG 3'", ' ||||||||||:|||*||*:: ', "miRNA: 3' AAACCAAAATTCTTAATAGT 5'"]	no	Solyc04g080030.3	PPPDE putative thiol peptidase family protein (AHRD V3.3 *** AT1G47740.3)
	Solyc03g111660.3.1	Solyc03g111660.3	148	129	2.5	["target: 5' TTTGGTTTTAGGAAATAATG 3'", ' *||||||||*:||||||||* ', "miRNA: 3' CAACCAAAACTCTTTATTAA 5'"]	no	Solyc03g111660.3	Peptidase C78, ubiquitin fold modifier-specific peptidase 1/ 2 (AHRD V3.3 *** AT3G48380.1)
	Solyc09g091850.3.1	Solyc09g091850.3	696	677	2.2	["target: 5' TTTGGTTTTAGGAAATAATG 3'", ' :|:::|||||||||||||*| ', "miRNA: 3' GAGTTAAAATCCTTTATTTC 5'"]	no	Solyc09g091850.3	Non-lysosomal glucosylceramidase (AHRD V3.3 *** K4CWL1_SOLLC)
	Solyc02g081250.2.1	Solyc02g081250.2	2875	2857	2	["target: 5' TTTGGTTTTAGGAAATAATG 3'", ' |||||||:||*|||||||*| ', "miRNA: 3' AAACCAAGATGCTTTATT-C 5'"]	no	Solyc02g081250.2	Pentatricopeptide repeat-containing protein (AHRD V3.3 *-* A0A103Y0J8_CYNCS)
	Solyc01g006330.3.1	Solyc01g006330.3	891	873	2.2	["target: 5' TTTGGTTTTAGGAAATAATG 3'", ' |||||||:*|||||||||*: ', "miRNA: 3' AAACCAAGTTCCTTTATT-T 5'"]	no	Solyc01g006330.3	Plastid-lipid associated protein PAP / fibrillin family protein (AHRD V3.3 *** AT1G51110.1)
	Solyc06g062460.3.1	Solyc06g062460.3	1087	1068	2	["target: 5' TTTGGTTTTAGGAAATAATG 3'", ' |||||||||||:*|||||*| ', "miRNA: 3' AAACCAAAATCTCTTATTCC 5'"]	no	Solyc06g062460.3	bHLH transcription factor136
	Solyc08g006970.3.1	Solyc08g006970.3	1652	1634	2.2	["target: 5' TTTGGTTTTAGGAAATAATG 3'", ' :|:||||||||||||:|**| ', "miRNA: 3' GAGCCAAAATCCTTTGT-CC 5'"]	no	Solyc08g006970.3	Leucine-rich repeat-containing protein (AHRD V3.3 *** A0A118JUZ5_CYNCS)
	Solyc04g074250.2.1	Solyc04g074250.2	2886	2867	2.5	["target: 5' TTTGGTTTTAGGAAATAATG 3'", ' *||||||*|||:|||:|||| ', "miRNA: 3' TAACCAACATCTTTTGTTAC 5'"]	no	Solyc04g074250.2	Methyl-CpG-binding domain-containing protein 8 (AHRD V3.3 *-* A0A199UGF7_ANACO)
	Solyc04g058100.3.1	Solyc04g058100.3	77	59	2.5	["target: 5' TTTGGTTTTAGGAAATAATG 3'", ' |||*|||||*||||||||*| ', "miRNA: 3' AAAACAAAACCCTTTATT-C 5'"]	no	Solyc04g058100.3	Metallothionein-like protein type 2 (AHRD V3.3 *** MT2X_SOLLC)
	Solyc09g018160.3.1	Solyc09g018160.3	1204	1185	2	["target: 5' TTTGGTTTTAGGAAATAATG 3'", ' ||||||||*||||||||*:: ', "miRNA: 3' AAACCAAATTCCTTTATAGT 5'"]	no	Solyc09g018160.3	Nucleotidyltransferase domain containing protein, expressed (AHRD V3.3 *** A0A0K9PDV3_ZOSMR)
	Solyc02g085670.3.1	Solyc02g085670.3	4582	4563	2.5	["target: 5' TTTGGTTTTAGGAAATAATG 3'", ' *||*|||||||||||*|||| ', "miRNA: 3' TAAACAAAATCCTTTTTTAC 5'"]	no	Solyc02g085670.3	Major facilitator superfamily transporter (AHRD V3.3 *** A0A0K9PQR0_ZOSMR)
	Solyc04g016130.3.1	Solyc04g016130.3	1889	1871	2.5	["target: 5' TTTGGTTTTAGGAAATAATG 3'", ' ||*||*||||||||||||*| ', "miRNA: 3' AATCCCAAATCCTTTATT-C 5'"]	no	Solyc04g016130.3	F-box/LRR-repeat protein family (AHRD V3.3 *** A0A151TR18_CAJCA)
	Solyc02g085440.3.1	Solyc02g085440.3	407	388	2.5	["target: 5' TTTGGTTTTAGGAAATAATG 3'", ' *|||||||||:|||||*|:: ', "miRNA: 3' CAACCAAAATTCTTTAATGT 5'"]	no	Solyc02g085440.3	F-box protein (AHRD V3.3 *-* W9SND6_9ROSA)
Nov-m1158-3p	Solyc11g027770.1.1	Solyc11g027770.1	259	239	2	["target: 5' TCCGGAGGACCGAATGCCGTC 3'", ' ||*|||||||||||||*|||| ', "miRNA: 3' AGACCTCCTGGCTTACAGCAG 5'"]	no	Solyc11g027770.1	Senescence-associated protein (AHRD V3.3 *-* A0A072THZ1_MEDTR)
	Solyc02g067180.3.1	Solyc02g067180.3	320	300	2	["target: 5' TCCGGAGGACCGAATGCCGTC 3'", ' *||||||:||||||:||||*| ', "miRNA: 3' CGGCCTCTTGGCTTGCGGCCG 5'"]	no	Solyc02g067180.3	cystathionine gamma synthase
	Solyc00g009760.2.1	Solyc00g009760.2	325	305	2.5	["target: 5' TCCGGAGGACCGAATGCCGTC 3'", ' |||:||||||*|||||*|||| ', "miRNA: 3' AGGTCTCCTGACTTACAGCAG 5'"]	no	Solyc00g009760.2	LOW QUALITY:Senescence-associated protein (AHRD V3.3 *-* A0A072THZ1_MEDTR)
	Solyc04g072480.3.1	Solyc04g072480.3	985	965	2.5	["target: 5' TCCGGAGGACCGAATGCCGTC 3'", ' |||:|||||||:*||||||*| ', "miRNA: 3' AGGTCTCCTGGTCTACGGCTG 5'"]	no	Solyc04g072480.3	phosphopantothenate-cysteine ligase-like protein (AHRD V3.3 *** AT5G02080.5)
	Solyc11g008480.2.1	Solyc11g008480.2	643	624	2	["target: 5' TCCGGAGGACCGAATGCCGTC 3'", ' :||||||||||:|||||*:*| ', "miRNA: 3' GGGCCTCCTGGTTTACG-TTG 5'"]	no	Solyc11g008480.2	Photosystem II reaction center PsbP family protein (AHRD V3.3 *** AT3G05410.2)
	Solyc00g068970.2.1	Solyc00g068970.2	601	581	1	["target: 5' TCCGGAGGACCGAATGCCGTC 3'", ' ||||||||||||||||*|||| ', "miRNA: 3' AGGCCTCCTGGCTTACAGCAG 5'"]	no	Solyc00g068970.2	Senescence-associated protein (AHRD V3.3 *-* A0A072THH1_MEDTR)
	Solyc11g051200.1.1	Solyc11g051200.1	427	407	0	["target: 5' TCCGGAGGACCGAATGCCGTC 3'", ' ||||||||||||||||||||| ', "miRNA: 3' AGGCCTCCTGGCTTACGGCAG 5'"]	no	Solyc11g051200.1	LOW QUALITY:Senescence-associated protein (AHRD V3.3 *-* A0A072THH1_MEDTR)
	Solyc10g011840.2.1	Solyc10g011840.2	490	470	2.5	["target: 5' TCCGGAGGACCGAATGCCGTC 3'", ' |||:|||||||:*||||||*| ', "miRNA: 3' AGGTCTCCTGGTCTACGGCTG 5'"]	no	Solyc10g011840.2	phosphopantothenate-cysteine ligase-like protein (AHRD V3.3 *** AT5G02080.7)
Nov-m1145-3p	Solyc10g008720.3.1	Solyc10g008720.3	488	466	2.5	["target: 5' TGATGATTGCTGTAATATAATGAT 3'", ' ||||||:|||||*||:||*||||| ', "miRNA: 3' ACTACTGACGACCTTGTA-TACTA 5'"]	no	Solyc10g008720.3	GDSL esterase/lipase (AHRD V3.3 *** A0A199VJD6_ANACO)
	Solyc07g019670.3.1	Solyc07g019670.3	1423	1401	2.5	["target: 5' TGATGATTGCTGTAATATAATGAT 3'", ' |||::*||||||||||||*||||| ', "miRNA: 3' ACTGTAAACGACATTATA-TACTA 5'"]	no	Solyc07g019670.3	Fatty acid beta-oxidation multifunctional protein (AHRD V3.3 *** A0A077DAS1_9ERIC)
	Solyc05g008990.3.1	Solyc05g008990.3	811	789	2.5	["target: 5' TGATGATTGCTGTAATATAATGAT 3'", ' |||||||||||:|*|||*||::|| ', "miRNA: 3' ACTACTAACGATAATAT-TTGTTA 5'"]	no	Solyc05g008990.3	Kinase family protein (AHRD V3.3 *** D7KAJ2_ARALL)
Nov-m1124-5p	Solyc04g076600.2.1	Solyc04g076600.2	1057	1035	2.5	["target: 5' AACCTCCTGTTTGAAAATTCTGAG 3'", ' ||||||*|||||:||||*:|:||| ', "miRNA: 3' TTGGAGCACAAATTTTT-GGGCTC 5'"]	no	Solyc04g076600.2	CHCH-like protein (AHRD V3.3 *-* A0A103XM78_CYNCS)
	Solyc01g103910.1.1	Solyc01g103910.1	1020	997	2.2	["target: 5' AACCTCCTGTTTGAAAATTCTGAG 3'", ' |||||*|||:||||||||*||:|| ', "miRNA: 3' TTGGACGACGAACTTTTACGATTC 5'"]	no	Solyc01g103910.1	Phospholipase D (AHRD V3.3 *** M0ZZP4_SOLTU)
Nov-m1107-3p	Solyc01g107961.1.1	Solyc01g107961.1	1340	1319	2.5	["target: 5' TTTGATTGGATAGCTTAACAAAT 3'", ' ||||||||||:|:||||***||| ', "miRNA: 3' AAACTAACCTGTTGAAT-AATTA 5'"]	no	Solyc01g107961.1	Basic helix-loop-helix transcription factor (AHRD V3.3 *** A0A0H3YC60_SALMI)
	Solyc02g070250.3.1	Solyc02g070250.3	26	4	2.5	["target: 5' TTTGATTGGATAGCTTAACAAAT 3'", ' ||||||||||||:||*||*|*|| ', "miRNA: 3' AAACTAACCTATTGACTTTTATA 5'"]	no	Solyc02g070250.3	Accelerated cell death 11 (AHRD V3.3 *** A0A097PRE2_SOLLC)
	Solyc01g067000.3.1	Solyc01g067000.3	360	339	2.5	["target: 5' TTTGATTGGATAGCTTAACAAAT 3'", ' |:|||||*||||:||||*||||| ', "miRNA: 3' AGACTAAACTATTGAAT-GTTTA 5'"]	no	Solyc01g067000.3	Calcium-dependent lipid-binding (CaLB domain) family protein (AHRD V3.3 *** AT3G16510.1)
	Solyc10g078860.2.1	Solyc10g078860.2	3737	3716	2.5	["target: 5' TTTGATTGGATAGCTTAACAAAT 3'", ' |||||||*:|||||||||*||*| ', "miRNA: 3' AAACTAAGTTATCGAATT-TTAA 5'"]	no	Solyc10g078860.2	DNA-directed RNA polymerase subunit beta (AHRD V3.3 *** K4D2C7_SOLLC)
Nov-m1105-3p	Solyc02g069150.3.1	Solyc02g069150.3	1157	1137	2.5	["target: 5' ATTTATGAAAGACGAACAAAT 3'", ' *|||||:|||:|*|||||||| ', "miRNA: 3' GAAATATTTTTTCCTTGTTTA 5'"]	no	Solyc02g069150.3	Vesicle-associated membrane protein, putative (AHRD V3.3 *** B9SVX6_RICCO)
	Solyc03g117730.3.1	Solyc03g117730.3	1510	1490	2.5	["target: 5' ATTTATGAAAGACGAACAAAT 3'", ' *|||||||||*||:|||||*| ', "miRNA: 3' CAAATACTTTGTGTTTGTTAA 5'"]	no	Solyc03g117730.3	Tubby protein, putative (AHRD V3.3 *** B9RGP8_RICCO)
	Solyc00g009040.3.1	Solyc00g009040.3	414	394	2.5	["target: 5' ATTTATGAAAGACGAACAAAT 3'", ' *|||*|:||||||:||||||| ', "miRNA: 3' AAAACATTTTCTGTTTGTTTA 5'"]	no	Solyc00g009040.3	Polyadenylate-binding protein (AHRD V3.3 *** M1CCI5_SOLTU)
	Solyc01g080000.1.1	Solyc01g080000.1	255	235	2.5	["target: 5' ATTTATGAAAGACGAACAAAT 3'", ' ||||*||*|||||||||*||| ', "miRNA: 3' TAAAAACATTCTGCTTGATTA 5'"]	no	Solyc01g080000.1	Eukaryotic aspartyl protease family protein (AHRD V3.3 *** AT1G03220.1)
	Solyc04g011540.3.1	Solyc04g011540.3	986	967	2.5	["target: 5' ATTTATGAAAGACGAACAAAT 3'", ' *|||||:||||||:||*|||| ', "miRNA: 3' AAAATATTTTCTGTTT-TTTA 5'"]	no	Solyc04g011540.3	Calcium-dependent lipid-binding (CaLB domain) family protein (AHRD V3.3 *** AT3G55470.1)
	Solyc09g090930.3.1	Solyc09g090930.3	2406	2387	2.5	["target: 5' ATTTATGAAAGACGAACAAAT 3'", ' |||:|||||*|||:|||*||| ', "miRNA: 3' TAAGTACTTCCTGTTTG-TTA 5'"]	no	Solyc09g090930.3	Tetratricopeptide repeat (TPR)-like superfamily protein (AHRD V3.3 *-* AT1G04530.1)
Nov-m1100-3p	Solyc04g056457.1.1	Solyc04g056457.1	1575	1556	2	["target: 5' GTTAGATGTGTTGTGAGAGG 3'", ' *|||||*:|||||||||||| ', "miRNA: 3' AAATCTTTACAACACTCTCC 5'"]	no	Solyc04g056457.1	BZIP transcription factor family protein (AHRD V3.3 *** B9IHM4_POPTR)
	Solyc07g062720.2.1	Solyc07g062720.2	812	793	2.5	["target: 5' GTTAGATGTGTTGTGAGAGG 3'", ' |||||||**|||||||||*| ', "miRNA: 3' CAATCTAACCAACACTCTGC 5'"]	no	Solyc07g062720.2	RING/U-box superfamily protein (AHRD V3.3 *-* AT1G53190.2)
	Solyc03g013450.2.1	Solyc03g013450.2	363	344	2.5	["target: 5' GTTAGATGTGTTGTGAGAGG 3'", ' *|:|||*:|||||||||||| ', "miRNA: 3' AAGTCTTTACAACACTCTCC 5'"]	no	Solyc03g013450.2	BZIP transcription factor family protein (AHRD V3.3 *-* B9IHM4_POPTR)
	Solyc03g115870.3.1	Solyc03g115870.3	1907	1889	2.5	["target: 5' GTTAGATGTGTTGTGAGAGG 3'", ' :|||||:||:||:||||*|: ', "miRNA: 3' TAATCTGCATAATACTC-CT 5'"]	no	Solyc03g115870.3	Thioredoxin (AHRD V3.3 *** A0A072UTZ5_MEDTR)
	Solyc04g056470.1.1	Solyc04g056470.1	267	248	2.5	["target: 5' GTTAGATGTGTTGTGAGAGG 3'", ' *|:|||*:|||||||||||| ', "miRNA: 3' AAGTCTTTACAACACTCTCC 5'"]	no	Solyc04g056470.1	BZIP transcription factor family protein (AHRD V3.3 *-* B9IHM4_POPTR)
	Solyc06g036080.3.1	Solyc06g036080.3	2756	2738	2.5	["target: 5' GTTAGATGTGTTGTGAGAGG 3'", ' |::||||||||||*|||*|| ', "miRNA: 3' CGGTCTACACAACTCTC-CC 5'"]	no	Solyc06g036080.3	MAP kinase kinase kinase 37
	Solyc02g093000.3.1	Solyc02g093000.3	408	389	2.2	["target: 5' GTTAGATGTGTTGTGAGAGG 3'", ' *|||||||||||*||||*:| ', "miRNA: 3' GAATCTACACAAGACTCGTC 5'"]	no	Solyc02g093000.3	Phosphatidylinositol-3,4,5-trisphosphate 3-phosphatase and dual-specificity protein phosphatase PTEN, putative (AHRD V3.3 *** B9SFZ6_RICCO)
	Solyc04g056460.1.1	Solyc04g056460.1	1197	1178	2	["target: 5' GTTAGATGTGTTGTGAGAGG 3'", ' *|||||*:|||||||||||| ', "miRNA: 3' AAATCTTTACAACACTCTCC 5'"]	no	Solyc04g056460.1	BZIP transcription factor family protein (AHRD V3.3 *** B9IHM4_POPTR)
	Solyc01g094290.3.1	Solyc01g094290.3	3243	3224	2.5	["target: 5' GTTAGATGTGTTGTGAGAGG 3'", ' |:|||||:||*||||||||* ', "miRNA: 3' CGATCTATACCACACTCTCG 5'"]	no	Solyc01g094290.3	K(+) efflux antiporter (AHRD V3.3 *** A0A0K9NJL3_ZOSMR)
	Solyc07g049520.2.1	Solyc07g049520.2	201	182	2.5	["target: 5' GTTAGATGTGTTGTGAGAGG 3'", ' *||*:|||||||||||||:: ', "miRNA: 3' AAACTTACACAACACTCTTT 5'"]	no	Solyc07g049520.2	TRAF-like family protein (AHRD V3.3 *** AT3G17380.1)
	Solyc10g050840.2.1	Solyc10g050840.2	110	90	2.5	["target: 5' GTTAGATGTGTTGTGAGAG-G 3'", ' ||||:||||||*||||:||*| ', "miRNA: 3' CAATTTACACATCACTTTCAC 5'"]	no	Solyc10g050840.2	Dipeptidyl peptidase family member 6 (AHRD V3.3 *** A0A151SBS0_CAJCA)
Nov-m1084-3p	Solyc03g112330.3.1	Solyc03g112330.3	758	735	2.5	["target: 5' ATTTGGGATTTGAAGTTTATGAAT 3'", ' |||:::||||||||*||||||||| ', "miRNA: 3' TAAGTTCTAAACTTGAAATACTTA 5'"]	no	Solyc03g112330.3	U-box domain-containing protein kinase family protein (AHRD V3.3 *-* AT2G19410.2)
	Solyc01g011095.1.1	Solyc01g011095.1	223	200	2.5	["target: 5' ATTTGGGATTTGAAGTTTATGAAT 3'", ' ||||:::||||:||:||||||||| ', "miRNA: 3' TAAATTTTAAATTTTAAATACTTA 5'"]	no	Solyc01g011095.1	CLAVATA3/ESR (CLE)-related 25-like protein (AHRD V3.3 *-* A0A0B0NFL0_GOSAR)
	Solyc03g025270.3.1	Solyc03g025270.3	2820	2798	2.2	["target: 5' ATTTGGGATTTGAAGTTTATGAAT 3'", ' *|||||||||||||:||*|*:||| ', "miRNA: 3' CAAACCCTAAACTTTAA-TTTTTA 5'"]	no	Solyc03g025270.3	fibrillarin 2 (AHRD V3.3 *** AT4G25630.1)
	Solyc01g102910.3.1	Solyc01g102910.3	444	421	2.2	["target: 5' ATTTGGGATTTGAAGTTTATGAAT 3'", ' ||||:|:||||:|||||*||:||| ', "miRNA: 3' TAAATCTTAAATTTCAACTATTTA 5'"]	no	Solyc01g102910.3	Germin family protein (AHRD V3.3 *** G7I5N4_MEDTR)
	Solyc06g073180.3.1	Solyc06g073180.3	34	10	2.5	["target: 5' ATTTGGGATTTGAAGTTTAT-GAAT 3'", ' ||*|:|||||||||||||||*|*|| ', "miRNA: 3' TATATCCTAAACTTCAAATATCATA 5'"]	no	Solyc06g073180.3	CONSTANS interacting protein 1
	Solyc07g005870.3.1	Solyc07g005870.3	67	45	2.5	["target: 5' ATTTGGGATTTGAAGTTTATGAAT 3'", ' ||||||||||||||*|:*|*|||| ', "miRNA: 3' TAAACCCTAAACTTAAG-TTCTTA 5'"]	no	Solyc07g005870.3	FAD/NAD(P)-binding oxidoreductase family protein (AHRD V3.3 *** AT4G30720.1)
	Solyc12g044180.2.1	Solyc12g044180.2	3039	3016	2.2	["target: 5' ATTTGGGATTTGAAGTTTATGAAT 3'", ' ||||:|:|||||||:|||||:*|| ', "miRNA: 3' TAAATCTTAAACTTTAAATATCTA 5'"]	no	Solyc12g044180.2	CC-NBS-LRR disease resistance protein (AHRD V3.3 *** A0A067XSU8_CICAR)
	Solyc08g005680.3.1	Solyc08g005680.3	245	222	0	["target: 5' ATTTGGGATTTGAAGTTTATGAAT 3'", ' |||||||||||||||||||||||| ', "miRNA: 3' TAAACCCTAAACTTCAAATACTTA 5'"]	no	Solyc08g005680.3	Z,Z-farnesyl pyrophosphate synthase
	Solyc12g056340.2.1	Solyc12g056340.2	2859	2836	2.2	["target: 5' ATTTGGGATTTGAAGTTTATGAAT 3'", ' |||:|::||||:||||||||:||| ', "miRNA: 3' TAAGCTTTAAATTTCAAATATTTA 5'"]	no	Solyc12g056340.2	RNA helicase DEAD38
	Solyc08g005660.2.1	Solyc08g005660.2	189	167	2.5	["target: 5' ATTTGGGATTTGAAGTTTATGAAT 3'", ' *|||:|:|||||||||||||**|| ', "miRNA: 3' GAAATCTTAAACTTCAAATA-GTA 5'"]	no	Solyc08g005660.2	Alkyl transferase (AHRD V3.3 *** K7WQ45_SOLLC)
	Solyc09g082810.3.1	Solyc09g082810.3	186	163	2.2	["target: 5' ATTTGGGATTTGAAGTTTATGAAT 3'", ' |||::|:||||:||||||||:||| ', "miRNA: 3' TAAGTCTTAAATTTCAAATATTTA 5'"]	no	Solyc09g082810.3	Glycine-rich protein (AHRD V3.3 *-* D2K2U0_TOBAC)
	Solyc02g092045.1.1	Solyc02g092045.1	562	539	2	["target: 5' ATTTGGGATTTGAAGTTTATGAAT 3'", ' ||||:::||||||||||||||*|| ', "miRNA: 3' TAAATTTTAAACTTCAAATACATA 5'"]	no	Solyc02g092045.1	separase (AHRD V3.3 --* AT4G22970.3)
	Solyc07g055960.2.1	Solyc07g055960.2	68	45	2	["target: 5' ATTTGGGATTTGAAGTTTATGAAT 3'", ' ||:|:|||||||||||||||*|*| ', "miRNA: 3' TAGATCCTAAACTTCAAATAATCA 5'"]	no	Solyc07g055960.2	Unknown protein (AHRD V3.3 )
Nov-m1067-5p	Solyc08g077680.3.1	Solyc08g077680.3	210	188	2.2	["target: 5' CTGTTGCTAGTTATATTC-TGTG 3'", ' ||||:||:||:|||||||*:||| ', "miRNA: 3' GACAGCGGTCGATATAAGTGCAC 5'"]	no	Solyc08g077680.3	Kinase interacting (KIP1-like) family protein (AHRD V3.3 *** G7K0U4_MEDTR)
	Solyc10g081950.2.1	Solyc10g081950.2	3137	3116	2.5	["target: 5' CTGTTGCTAGTTATATTCTGTG 3'", ' *|||||||||||||||**::|| ', "miRNA: 3' CACAACGATCAATATATAGTAC 5'"]	no	Solyc10g081950.2	Late embryogenesis abundant (LEA) hydroxyproline-rich glycoprotein family (AHRD V3.3 --* AT2G27260.1)
	Solyc05g053150.2.1	Solyc05g053150.2	1838	1818	2.5	["target: 5' CTGTTGCTAGTTATATTCTGTG 3'", ' *||||||||*|||||||*||:: ', "miRNA: 3' AACAACGATAAATATAA-ACGT 5'"]	no	Solyc05g053150.2	R2R3MYB transcription factor 71
	Solyc10g008170.3.1	Solyc10g008170.3	896	875	2.5	["target: 5' CTGTTGCTAGTTATATTCTGTG 3'", ' ||||||*:||:||:|||||||| ', "miRNA: 3' GACAACTGTCGATGTAAGACAC 5'"]	no	Solyc10g008170.3	26S proteasome regulatory subunit (AHRD V3.3 *-* I0YWJ7_COCSC)
Nov-m1063-3p	Solyc11g007040.2.1	Solyc11g007040.2	622	600	2.5	["target: 5' ACCTCTGATTAAGGATGAAACATT 3'", ' ||||||:||||||:|*||||*||| ', "miRNA: 3' TGGAGATTAATTCTTTCTTT-TAA 5'"]	no	Solyc11g007040.2	alpha/beta-Hydrolases superfamily protein (AHRD V3.3 *** AT2G36290.1)
	Solyc06g084760.2.1	Solyc06g084760.2	702	679	2.2	["target: 5' ACCTCTGATTAAGGATGAAACATT 3'", ' ||||||:||||||||:*||||||: ', "miRNA: 3' TGGAGATTAATTCCTGGTTTGTAG 5'"]	no	Solyc06g084760.2	Cytochrome P450 (AHRD V3.3 *** A9ZT56_COPJA)
Nov-m1050-3p	Solyc12g049443.1.1	Solyc12g049443.1	95	75	2.2	["target: 5' TTATGGTGTATGTTATGGTTT 3'", ' ::||:||:|||||||||:|:| ', "miRNA: 3' GGTATCATATACAATACTAGA 5'"]	no	Solyc12g049443.1	Actin-related family protein (AHRD V3.3 *-* B9GHK1_POPTR)
	Solyc12g013850.2.1	Solyc12g013850.2	968	948	2.5	["target: 5' TTATGGTGTATGTTATGGTTT 3'", ' *|||:|||:||||:||||||* ', "miRNA: 3' TATATCACGTACAGTACCAAC 5'"]	no	Solyc12g013850.2	Core-2/I-branching beta-1,6-N-acetylglucosaminyltransferase family protein (AHRD V3.3 *** F4JIW2_ARATH)
	Solyc10g006750.3.1	Solyc10g006750.3	3205	3185	2	["target: 5' TTATGGTGTATGTTATGGTTT 3'", ' ||||:|||||||||*||:||: ', "miRNA: 3' AATATCACATACAAAACTAAG 5'"]	no	Solyc10g006750.3	ABC-2 and Plant PDR ABC-type transporter family protein (AHRD V3.3 --* AT4G15233.8)
	Solyc02g083180.3.1	Solyc02g083180.3	2710	2691	2.5	["target: 5' TTATGGTGTATGTTATGGTTT 3'", ' |||||:||||*||||||*||* ', "miRNA: 3' AATACTACATCCAATAC-AAT 5'"]	no	Solyc02g083180.3	UPF0548 protein (AHRD V3.3 *** A0A061DGD7_THECC)
	Solyc01g005910.3.1	Solyc01g005910.3	2011	1992	2.5	["target: 5' TTATGGTGTATGTTATGGTTT 3'", ' ||*||||*|||||||||*||| ', "miRNA: 3' AAGACCAAATACAATAC-AAA 5'"]	no	Solyc01g005910.3	Acid phosphatase/vanadium-dependent haloperoxidase-related protein (AHRD V3.3 *** AT3G12685.1)
	Solyc12g049460.2.1	Solyc12g049460.2	1333	1313	2.2	["target: 5' TTATGGTGTATGTTATGGTTT 3'", ' ::||:||:|||||||||:|:| ', "miRNA: 3' GGTATCATATACAATACTAGA 5'"]	no	Solyc12g049460.2	Actin-related family protein (AHRD V3.3 *-* B9GHK1_POPTR)
	Solyc10g005690.3.1	Solyc10g005690.3	3531	3511	2.5	["target: 5' TTATGGTGTATGTTATGGTTT 3'", ' *|||:|||||||:|||||**| ', "miRNA: 3' TATATCACATACGATACCTCA 5'"]	no	Solyc10g005690.3	Chloride channel protein (AHRD V3.3 *** K4CXA1_SOLLC)
	Solyc09g013160.3.1	Solyc09g013160.3	53	34	2.5	["target: 5' TTATGGTGTATGTTATGGTTT 3'", ' |*||||:|||:||||||*||| ', "miRNA: 3' ACTACCGCATGCAATAC-AAA 5'"]	no	Solyc09g013160.3	Transducin/WD40 repeat-like superfamily protein (AHRD V3.3 *** AT3G09080.3)
	Solyc08g006030.3.1	Solyc08g006030.3	142	121	2.5	["target: 5' TTATGGTGTATGTTATGGT-TT 3'", ' ||||:||||||:||||:*|*|| ', "miRNA: 3' AATATCACATATAATATAACAA 5'"]	no	Solyc08g006030.3	Myosin heavy chain-related (AHRD V3.3 *-* A0A061GI21_THECC)
	Solyc01g080430.3.1	Solyc01g080430.3	1518	1498	2.5	["target: 5' TTATGGTGTATGTTATGGTTT 3'", ' :|||||||||::||||*:||| ', "miRNA: 3' GATACCACATGTAATAGTAAA 5'"]	no	Solyc01g080430.3	RING/U-box superfamily protein (AHRD V3.3 *** AT4G03000.2)
Nov-m1046-3p	Solyc08g016793.1.1	Solyc08g016793.1	1037	1017	2	["target: 5' TGCCATACCACATCTGGTGTA 3'", ' ||||||*|||||:|:|||||| ', "miRNA: 3' ACGGTACGGTGTGGGCCACAT 5'"]	no	Solyc08g016793.1	F-box SKIP17-like protein (AHRD V3.3 --* AT4G08535.1)
	Solyc04g074410.2.1	Solyc04g074410.2	172	152	2.5	["target: 5' TGCCATACCACATCTGGTGTA 3'", ' ||||||||||*|||*|||*|| ', "miRNA: 3' ACGGTATGGTTTAGTCCAAAT 5'"]	no	Solyc04g074410.2	Phosphate-responsive 1 family protein (AHRD V3.3 *** A0A061FGW0_THECC)
Nov-m1045-3p	Solyc02g082400.3.1	Solyc02g082400.3	1447	1427	2.5	["target: 5' TTGTTCTTAAGTGGAGTTTGT 3'", ' :|||||||*||||||||**|: ', "miRNA: 3' GACAAGAAGTCACCTCACCCG 5'"]	no	Solyc02g082400.3	Transcription factor jumonji domain-containing protein (AHRD V3.3 *** D7KN75_ARALL)
	Solyc02g093220.3.1	Solyc02g093220.3	1779	1759	2	["target: 5' TTGTTCTTAAGTGGAGTTTGT 3'", ' ||||||||||:||||*|||*| ', "miRNA: 3' AACAAGAATTTACCTGAAAGA 5'"]	no	Solyc02g093220.3	F-box family protein (AHRD V3.3 *** D7MKT1_ARALL)
	Solyc12g006800.2.1	Solyc12g006800.2	629	609	2.2	["target: 5' TTGTTCTTAAGTGGAGTTTGT 3'", ' ||:||||||||||||:|**:| ', "miRNA: 3' AATAAGAATTCACCTTACTTA 5'"]	no	Solyc12g006800.2	Two-component response regulator (AHRD V3.3 *** W9R8R3_9ROSA)
	Solyc11g011780.2.1	Solyc11g011780.2	52	32	2.5	["target: 5' TTGTTCTTAAGTGGAGTTTGT 3'", ' *|:||*|||||||||:||||| ', "miRNA: 3' TATAAAAATTCACCTTAAACA 5'"]	no	Solyc11g011780.2	Nonsense-mediated mRNA decay NMD3 family protein (AHRD V3.3 *** B9H0C6_POPTR)
	Solyc02g078230.2.1	Solyc02g078230.2	8574	8555	2.2	["target: 5' TTGTTCTTAAGTGGAGTTTGT 3'", ' ||||||||||||*||:|*|:| ', "miRNA: 3' AACAAGAATTCAACTTA-ATA 5'"]	no	Solyc02g078230.2	Callose synthase-like protein (AHRD V3.3 *** A0A072V5B8_MEDTR)
Nov-m1037-5p	Solyc01g014537.1.1	Solyc01g014537.1	433	410	2.5	["target: 5' ATGAACTCTTTATAAGGCTTGGGC 3'", ' *||*||||:||||||||||||||* ', "miRNA: 3' CACCTGAGGAATATTCCGAACCCT 5'"]	no	Solyc01g014537.1	Ethylene-responsive transcription factor, putative (AHRD V3.3 *-* B9RGV0_RICCO)
Nov-m1027-3p	Solyc02g014090.3.1	Solyc02g014090.3	165	144	2.5	["target: 5' TGAAAAGATTATTCAGCATTTT 3'", ' *|||||:|:||:||||||*||| ', "miRNA: 3' TCTTTTTTGATGAGTCGTTAAA 5'"]	no	Solyc02g014090.3	Peptidoglycan-binding LysM domain-containing protein (AHRD V3.3 *** AT5G23130.1)
	Solyc05g052910.3.1	Solyc05g052910.3	112	91	2.5	["target: 5' TGAAAAGATTATTCAGCATTTT 3'", ' |||||||*|||:|||||**||| ', "miRNA: 3' ACTTTTCAAATGAGTCGGTAAA 5'"]	no	Solyc05g052910.3	Protein DA1-related 1 (AHRD V3.3 *** DAR1_ARATH)
	Solyc07g008630.1.1	Solyc07g008630.1	1147	1126	2	["target: 5' TGAAAAGATTATTCAGCATTTT 3'", ' ||||||:|::|||||||||*|| ', "miRNA: 3' ACTTTTTTGGTAAGTCGTATAA 5'"]	no	Solyc07g008630.1	Leucine-rich repeat receptor-like protein kinase family protein (AHRD V3.3 *** AT4G08850.2)
	Solyc02g081190.3.1	Solyc02g081190.3	1069	1048	2.5	["target: 5' TGAAAAGATTATTCAGCATTTT 3'", ' ||||||||||||:*|:||*||| ', "miRNA: 3' ACTTTTCTAATAGTTTGTCAAA 5'"]	no	Solyc02g081190.3	1-aminocyclopropane-1-carboxylate oxidase 4
	Solyc01g090710.3.1	Solyc01g090710.3	1640	1619	2	["target: 5' TGAAAAGATTATTCAGCATTTT 3'", ' |||||||||*|||||:|||*|| ', "miRNA: 3' ACTTTTCTACTAAGTTGTATAA 5'"]	no	Solyc01g090710.3	cytosolic malate dehydrogenase
Nov-m1017-5p	Solyc10g049210.2.1	Solyc10g049210.2	945	926	2	["target: 5' GGATGAATCTTATCTGAAAT 3'", ' *|||:*|||||||||||||| ', "miRNA: 3' ACTATCTAGAATAGACTTTA 5'"]	no	Solyc10g049210.2	Serine carboxypeptidase, putative (AHRD V3.3 *** B9S819_RICCO)
	Solyc08g079760.3.1	Solyc08g079760.3	1590	1571	2.2	["target: 5' GGATGAATCTTATCTGAAAT 3'", ' :|||||||||:|:||:||*| ', "miRNA: 3' TCTACTTAGAGTGGATTTAA 5'"]	no	Solyc08g079760.3	Cell cycle regulated microtubule associated protein (AHRD V3.3 *** AT4G22860.1)
	Solyc06g069480.3.1	Solyc06g069480.3	4365	4346	2.2	["target: 5' GGATGAATCTTATCTGAAAT 3'", ' ::||||||||:|||::|||| ', "miRNA: 3' TTTACTTAGAGTAGGTTTTA 5'"]	no	Solyc06g069480.3	U5 small nuclear ribonucleoprotein helicase (AHRD V3.3 *** AT5G61140.2)
	Solyc09g074113.1.1	Solyc09g074113.1	5560	5541	2.2	["target: 5' GGATGAATCTTATCTGAAAT 3'", ' |:|||||||||*||||||*: ', "miRNA: 3' CTTACTTAGAAGAGACTTGG 5'"]	no	Solyc09g074113.1	piezo-type mechanosensitive ion channel component (AHRD V3.3 *** AT2G48060.2)
	Solyc01g087610.3.1	Solyc01g087610.3	2799	2780	2.5	["target: 5' GGATGAATCTTATCTGAAAT 3'", ' ||||:|||||:||||*||*| ', "miRNA: 3' CCTATTTAGAGTAGAGTTGA 5'"]	no	Solyc01g087610.3	Alpha-N-acetylglucosaminidase (AHRD V3.3 *** Q9ZR45_TOBAC)
	Solyc02g083510.3.1	Solyc02g083510.3	3635	3616	2.5	["target: 5' GGATGAATCTTATCTGAAAT 3'", ' |||||**|||||||||||*| ', "miRNA: 3' CCTACACAGAATAGACTTCA 5'"]	no	Solyc02g083510.3	plasma membrane intrinsic protein 2.11
	Solyc10g084880.3.1	Solyc10g084880.3	1622	1603	2.5	["target: 5' GGATGAATCTTATCTGAAAT 3'", ' *:|||||||:|||||:|*|| ', "miRNA: 3' GTTACTTAGGATAGATTATA 5'"]	no	Solyc10g084880.3	LOW QUALITY:Avr9/Cf-9 rapidly elicited protein 137 (AHRD V3.3 *** Q9FQZ2_TOBAC)
	Solyc10g049270.2.1	Solyc10g049270.2	774	755	2	["target: 5' GGATGAATCTTATCTGAAAT 3'", ' *|||:*|||||||||||||| ', "miRNA: 3' ACTATCTAGAATAGACTTTA 5'"]	no	Solyc10g049270.2	Serine carboxypeptidase, putative (AHRD V3.3 *** B9S819_RICCO)
	Solyc11g012450.2.1	Solyc11g012450.2	1093	1074	2.5	["target: 5' GGATGAATCTTATCTGAAAT 3'", ' ||||:||||||*|||:|*|| ', "miRNA: 3' CCTATTTAGAAGAGATTATA 5'"]	no	Solyc11g012450.2	Inositol transporter 4
	Solyc04g079950.3.1	Solyc04g079950.3	4896	4877	2.5	["target: 5' GGATGAATCTTATCTGAAAT 3'", ' |:*||*|||||||||||||| ', "miRNA: 3' CTCACATAGAATAGACTTTA 5'"]	no	Solyc04g079950.3	Methyltransferase-like protein (AHRD V3.3 *** A0A072VF70_MEDTR)
	Solyc11g068420.2.1	Solyc11g068420.2	875	856	2.5	["target: 5' GGATGAATCTTATCTGAAAT 3'", ' ||||||||*:||||::|||| ', "miRNA: 3' CCTACTTATGATAGGTTTTA 5'"]	no	Solyc11g068420.2	Ribosomal protein (AHRD V3.3 *** M1CHW0_SOLTU)
	Solyc09g074320.3.1	Solyc09g074320.3	802	782	2.2	["target: 5' GGATGAATCTTATCTGAA-AT 3'", ' |||||||||||||*|:||*|: ', "miRNA: 3' CCTACTTAGAATACATTTCTG 5'"]	no	Solyc09g074320.3	Serine/threonine-protein phosphatase (AHRD V3.3 *** K4CV09_SOLLC)
	Solyc09g057520.2.1	Solyc09g057520.2	489	470	2.2	["target: 5' GGATGAATCTTATCTGAAAT 3'", ' :||||||||||||||:*|*| ', "miRNA: 3' TCTACTTAGAATAGATATGA 5'"]	no	Solyc09g057520.2	Homeobox leucine zipper protein (AHRD V3.3 *-* A0A072UAM9_MEDTR)
Nov-m1000-5p	Solyc05g041770.2.1	Solyc05g041770.2	878	857	1.8	["target: 5' AGCCAATGATGATTTTTATATA 3'", ' |:||||||||||||||:|:||* ', "miRNA: 3' TTGGTTACTACTAAAAGTGTAG 5'"]	no	Solyc05g041770.2	Guanylate-binding family protein (AHRD V3.3 *-* AT5G46070.1)
	Solyc08g062250.2.1	Solyc08g062250.2	856	835	1.8	["target: 5' AGCCAATGATGATTTTTATATA 3'", ' |:||||||||||||||:|:||* ', "miRNA: 3' TTGGTTACTACTAAAAGTGTAG 5'"]	no	Solyc08g062250.2	Guanylate-binding family protein (AHRD V3.3 *-* AT5G46070.1)
	Solyc03g096640.3.1	Solyc03g096640.3	2403	2382	2.2	["target: 5' AGCCAATGATGATTTTTATATA 3'", ' |*|||||:||:|||||||||:| ', "miRNA: 3' TAGGTTATTATTAAAAATATGT 5'"]	no	Solyc03g096640.3	NAD(P)-binding Rossmann-fold superfamily protein (AHRD V3.3 *** AT5G06060.1),Pfam:PF13561
	Solyc03g096645.1.1	Solyc03g096645.1	2446	2425	2.2	["target: 5' AGCCAATGATGATTTTTATATA 3'", ' |*|||||:||:|||||||||:| ', "miRNA: 3' TAGGTTATTATTAAAAATATGT 5'"]	no	Solyc03g096645.1	Unknown protein (AHRD V3.3 )
	Solyc07g005790.3.1	Solyc07g005790.3	1205	1184	2.5	["target: 5' AGCCAATGATGATTTTTATATA 3'", ' |||||||||||||:||*||*|* ', "miRNA: 3' TCGGTTACTACTAGAACTAGAA 5'"]	no	Solyc07g005790.3	Multipolar spindle 1, putative isoform 1 (AHRD V3.3 *** A0A061GPW9_THECC)
	Solyc05g053520.3.1	Solyc05g053520.3	143	123	2.5	["target: 5' AGCCAATGATGATTTTTATATA 3'", ' |:||||||||||||||*|*||* ', "miRNA: 3' TTGGTTACTACTAAAACT-TAC 5'"]	no	Solyc05g053520.3	DNA polymerase delta subunit 4 family (AHRD V3.3 *** D7KJU8_ARALL)
Nov-m0996-3p	Solyc05g013240.3.1	Solyc05g013240.3	2453	2430	2	["target: 5' ATTTAGGGAACTGACTCATTCAAT 3'", ' |:|||||||||||||||**||||* ', "miRNA: 3' TGAATCCCTTGACTGAGACAGTTT 5'"]	no	Solyc05g013240.3	DUF538 family protein, putative (Protein of unknown function, DUF538) (AHRD V3.3 *** AT1G55265.1)
Nov-m0990-3p	Solyc11g067010.2.1	Solyc11g067010.2	496	474	2.5	["target: 5' AGTTTTCTTGAGGTGTTT-AGAA 3'", ' |||||:|:||||||||||**|*| ', "miRNA: 3' TCAAAGGGACTCCACAAACCCCT 5'"]	no	Solyc11g067010.2	Protein BUD31 homolog 2 (AHRD V3.3 *** BD31B_ORYSJ)
	Solyc05g053420.1.1	Solyc05g053420.1	741	721	2.5	["target: 5' AGTTTTCTTGAGGTGTTTAGAA 3'", ' ||||*|||||||:|||||*||* ', "miRNA: 3' TCAATAGAACTCTACAAA-CTA 5'"]	no	Solyc05g053420.1	LOW QUALITY:GRAS family transcription factor, putative (AHRD V3.3 *** A0A061EWU1_THECC)
	Solyc08g061100.3.1	Solyc08g061100.3	1796	1775	2.2	["target: 5' AGTTTTCTTGAGGTGTTTAGAA 3'", ' ||:|||||||*||||||*|:|| ', "miRNA: 3' TCGAAAGAACACCACAACTTTT 5'"]	no	Solyc08g061100.3	Cellulose synthase (AHRD V3.3 *** M1BV52_SOLTU)
	Solyc03g071750.3.1	Solyc03g071750.3	2297	2276	2.2	["target: 5' AGTTTTCTTGAGGTGTTTAGAA 3'", ' |:|||||:|||||||:|:*||| ', "miRNA: 3' TTAAAAGGACTCCACGAGACTT 5'"]	no	Solyc03g071750.3	3-phosphoinositide-dependent protein kinase (AHRD V3.3 *** AT3G10540.1)
	Solyc08g078290.1.1	Solyc08g078290.1	38	18	2.5	["target: 5' AGTTTTCTTGAGGTGTTTAGAA 3'", ' *|||||*||||||||||*||*| ', "miRNA: 3' ACAAAAAAACTCCACAA-TCCT 5'"]	no	Solyc08g078290.1	LOW QUALITY:Hydroxyproline-rich glycoprotein family protein, putative (AHRD V3.3 *** A0A061G512_THECC)
	Solyc05g006960.3.1	Solyc05g006960.3	458	438	2.5	["target: 5' AGTTTTCTTGAGGTGTTTAGAA 3'", ' |||||||||||:||:*||*||| ', "miRNA: 3' TCAAAAGAACTTCATTAA-CTT 5'"]	no	Solyc05g006960.3	Homeobox transcription factor (AHRD V3.3 *** A0A072UFA2_MEDTR)
	Solyc11g056590.2.1	Solyc11g056590.2	153	133	2.5	["target: 5' AGTTTTCTTGAGGTGTTTAGAA 3'", ' ||:|||||||*|:||||||*|| ', "miRNA: 3' TCGAAAGAACACTACAAAT-TT 5'"]	no	Solyc11g056590.2	Cellulose synthase family protein (AHRD V3.3 *-* AT5G05170.1)
	Solyc01g102280.3.1	Solyc01g102280.3	1111	1091	2.5	["target: 5' AGTTTTCTTGAGGTGTTTAGAA 3'", ' ||*|*|||||||||||||*||| ', "miRNA: 3' TCTATAGAACTCCACAAA-CTT 5'"]	no	Solyc01g102280.3	Glutamate synthase 1 [NADH], chloroplastic (AHRD V3.3 --* GLT1_ORYSJ)
	Solyc01g091830.3.1	Solyc01g091830.3	394	373	2.5	["target: 5' AGTTTTCTTGAGGTGTTTAGAA 3'", ' |||||||||||::|||||**|* ', "miRNA: 3' TCAAAAGAACTTTACAAAGATC 5'"]	no	Solyc01g091830.3	DUF4378 domain protein (AHRD V3.3 *** AT4G00770.1)
Nov-m0957-3p	Solyc01g104355.1.1	Solyc01g104355.1	302	283	2.5	["target: 5' CCCAATATCTTTCTGATGGT 3'", ' *||||:|||:|*|||||||| ', "miRNA: 3' TGGTTGTAGGACGACTACCA 5'"]	no	Solyc01g104355.1	Cytochrome c oxidase subunit 1 (AHRD V3.3 --* A0A0H3WI66_9MAGN)
	Solyc03g121380.3.1	Solyc03g121380.3	3315	3295	2	["target: 5' CCCAATATCTTTCTGATG-GT 3'", ' |||||||||*|||||||:*:| ', "miRNA: 3' GGGTTATAGCAAGACTATTTA 5'"]	no	Solyc03g121380.3	Dentin sialophosphoprotein-related, putative isoform 1 (AHRD V3.3 *** A0A061GCA0_THECC)
	Solyc04g008280.2.1	Solyc04g008280.2	648	630	2.5	["target: 5' CCCAATATCTTTCTGATGGT 3'", ' |||||||:||||||*||**| ', "miRNA: 3' GGGTTATGGAAAGAATA-AA 5'"]	no	Solyc04g008280.2	4-hydroxy-4-methyl-2-oxoglutarate aldolase (AHRD V3.3 *** K4BNY4_SOLLC)
	Solyc06g072950.2.1	Solyc06g072950.2	1090	1071	2.5	["target: 5' CCCAATATCTTTCTGATGGT 3'", ' |||||:*|||:||:|||||| ', "miRNA: 3' GGGTTGAAGAGAGGCTACCA 5'"]	no	Solyc06g072950.2	ABC transporter B family protein (AHRD V3.3 *** G7J9Q4_MEDTR)
	Solyc04g077300.3.1	Solyc04g077300.3	1151	1133	2	["target: 5' CCCAATATCTTTCTGATGGT 3'", ' *||*|||||||||||||*|| ', "miRNA: 3' AGGCTATAGAAAGACTA-CA 5'"]	no	Solyc04g077300.3	Serine/threonine-protein kinase (AHRD V3.3 *** K4BUH1_SOLLC)
	Solyc07g064300.3.1	Solyc07g064300.3	1753	1734	2	["target: 5' CCCAATATCTTTCTGATGGT 3'", ' *||||:|||||||||||**| ', "miRNA: 3' AGGTTGTAGAAAGACTAAAA 5'"]	no	Solyc07g064300.3	Dystrobrevin alpha (AHRD V3.3 *** A0A0B0PJT5_GOSAR)
	Solyc03g111250.3.1	Solyc03g111250.3	1028	1009	2.5	["target: 5' CCCAATATCTTTCTGATGGT 3'", ' |||||*|||:|||:|||::| ', "miRNA: 3' GGGTTCTAGGAAGGCTATTA 5'"]	no	Solyc03g111250.3	SWI/SNF complex component SNF12-like protein (AHRD V3.3 *** W9RMR8_9ROSA)
	Solyc02g087200.1.1	Solyc02g087200.1	1349	1330	2.5	["target: 5' CCCAATATCTTTCTGATGGT 3'", ' *|||||||||||||:|:**| ', "miRNA: 3' AGGTTATAGAAAGATTGAAA 5'"]	no	Solyc02g087200.1	U-box domain-containing protein 40 (AHRD V3.3 *** PUB40_ARATH)
	Solyc01g094460.3.1	Solyc01g094460.3	3808	3789	2.5	["target: 5' CCCAATATCTTTCTGATGGT 3'", ' *||||||:|*||||||||:: ', "miRNA: 3' TGGTTATGGTAAGACTACTG 5'"]	no	Solyc01g094460.3	AT hook motif DNA-binding family protein (AHRD V3.3 *** A0A072TNY7_MEDTR)
	Solyc07g041362.1.1	Solyc07g041362.1	140	121	1.8	["target: 5' CCCAATATCTTTCTGATGGT 3'", ' *||||:||||||||:|||:| ', "miRNA: 3' AGGTTGTAGAAAGATTACTA 5'"]	no	Solyc07g041362.1	LOW QUALITY:Serine/threonine-protein phosphatase 7 long form (AHRD V3.3 --* A0A1D1YUV9_9ARAE)
	Solyc04g077330.3.1	Solyc04g077330.3	902	884	2	["target: 5' CCCAATATCTTTCTGATGGT 3'", ' *||*|||||||||||||*|| ', "miRNA: 3' AGGCTATAGAAAGACTA-CA 5'"]	no	Solyc04g077330.3	Serine/threonine-protein kinase (AHRD V3.3 *-* M1A1I5_SOLTU)
	Solyc05g014050.3.1	Solyc05g014050.3	2863	2844	1.8	["target: 5' CCCAATATCTTTCTGATGGT 3'", ' ||||||||*|||||:||:|| ', "miRNA: 3' GGGTTATATAAAGATTATCA 5'"]	no	Solyc05g014050.3	Inner membrane protein (AHRD V3.3 *** S8C850_9LAMI)
	Solyc07g066410.3.1	Solyc07g066410.3	2856	2837	0	["target: 5' CCCAATATCTTTCTGATGGT 3'", ' |||||||||||||||||||| ', "miRNA: 3' GGGTTATAGAAAGACTACCA 5'"]	no	Solyc07g066410.3	Transducin/WD-like repeat-protein (AHRD V3.3 *** G7JUE1_MEDTR)
	Solyc08g075840.3.1	Solyc08g075840.3	2802	2784	2.5	["target: 5' CCCAATATCTTTCTGATGGT 3'", ' *||*|||||||:|||||*|| ', "miRNA: 3' AGGGTATAGAAGGACTA-CA 5'"]	no	Solyc08g075840.3	Replication protein A DNA-binding subunit (AHRD V3.3 *** A0A1D1XHA3_9ARAE)
	Solyc02g083850.3.1	Solyc02g083850.3	1690	1671	2.5	["target: 5' CCCAATATCTTTCTGATGGT 3'", ' |||||:|*|||||:|||*|| ', "miRNA: 3' GGGTTGTTGAAAGGCTAACA 5'"]	no	Solyc02g083850.3	Calcium-dependent protein kinase (AHRD V3.3 *** C6KGT3_SOLLC)
	Solyc07g007450.3.1	Solyc07g007450.3	109	91	2.5	["target: 5' CCCAATATCTTTCTGATGGT 3'", ' |*|||:|||||||||||**| ', "miRNA: 3' GAGTTGTAGAAAGACTA-AA 5'"]	no	Solyc07g007450.3	Iron-sulfur cluster assembly protein (AHRD V3.3 *** K4CBL5_SOLLC)
	Solyc02g082900.3.1	Solyc02g082900.3	1146	1126	2.2	["target: 5' CCCAATATCTTTCTGATG-GT 3'", ' *|||*|||||||||||||*:| ', "miRNA: 3' CGGTAATAGAAAGACTACTTA 5'"]	no	Solyc02g082900.3	Adipocyte plasma membrane-associated protein (AHRD V3.3 *** W9T0J8_9ROSA)
	Solyc12g077590.2.1	Solyc12g077590.2	954	935	2.5	["target: 5' CCCAATATCTTTCTGATGGT 3'", ' |||||:*||::||||||||| ', "miRNA: 3' GGGTTGAAGGGAGACTACCA 5'"]	no	Solyc12g077590.2	Peptidyl-tRNA hydrolase 2 (AHRD V3.3 *** B4FSD3_MAIZE)
Nov-m0949-3p	Solyc07g062060.3.1	Solyc07g062060.3	922	899	0	["target: 5' AGGATAGACTGTACGCAGAGTATA 3'", ' |||||||||||||||||||||||| ', "miRNA: 3' TCCTATCTGACATGCGTCTCATAT 5'"]	no	Solyc07g062060.3	Methionine sulfoxide reductase (AHRD V3.3 *** A0A0D5BY62_MAIZE)
	Solyc03g117660.3.1	Solyc03g117660.3	410	388	2.5	["target: 5' AGGATAGACTGTACGCAGAGTATA 3'", ' ||||:||||||:|*||||||*||| ', "miRNA: 3' TCCTGTCTGACGTCCGTCTC-TAT 5'"]	no	Solyc03g117660.3	RING/U-box superfamily protein (AHRD V3.3 *-* AT2G21500.2)
Nov-m0920-5p	Solyc01g058270.3.1	Solyc01g058270.3	215	195	1.8	["target: 5' AAATGGTTAGGAAGTTAGCCC 3'", ' ||||||||||:|||:||:||* ', "miRNA: 3' TTTACCAATCTTTCGATTGGA 5'"]	no	Solyc01g058270.3	O-acetyltransferase family protein (AHRD V3.3 *** AT3G06550.1)
Nov-m0910-3p	Solyc10g051270.2.1	Solyc10g051270.2	301	281	2.5	["target: 5' GTTTTGGAAGAGAAAAAGGTT 3'", ' |*|:||:|||||||||||||* ', "miRNA: 3' CTAGACTTTCTCTTTTTCCAC 5'"]	no	Solyc10g051270.2	RING/U-box superfamily protein (AHRD V3.3 *** AT2G23780.3)
	Solyc05g008540.3.1	Solyc05g008540.3	208	188	2.5	["target: 5' GTTTTGGAAGAGAAAAAGGTT 3'", ' :||||||*|||||||||*|*: ', "miRNA: 3' TAAAACCCTCTCTTTTTACCG 5'"]	no	Solyc05g008540.3	Origin recognition complex subunit 4 (AHRD V3.3 *** K4BX28_SOLLC)
	Solyc03g098075.1.1	Solyc03g098075.1	129	109	2.5	["target: 5' GTTTTGGAAGAGAAAAAGGTT 3'", ' |||||*|||||:|||||**|| ', "miRNA: 3' CAAAAACTTCTTTTTTTAAAA 5'"]	no	Solyc03g098075.1	Zinc finger family protein (AHRD V3.3 *-* B9HJL4_POPTR)
	Solyc10g086690.2.1	Solyc10g086690.2	269	249	2.2	["target: 5' GTTTTGGAAGAGAAAAAGGTT 3'", ' *||||::||||||||||*|:| ', "miRNA: 3' GAAAATTTTCTCTTTTTACGA 5'"]	no	Solyc10g086690.2	Phosphatidylinositol:ceramide inositolphosphotransferase (AHRD V3.3 *** IPCS_ORYSI)
	Solyc06g010033.1.1	Solyc06g010033.1	723	703	2.5	["target: 5' GTTTTGGAAGAGAAAAAGGTT 3'", ' :||:||:|||||||*||:||| ', "miRNA: 3' TAAGACTTTCTCTTGTTTCAA 5'"]	no	Solyc06g010033.1	MLO-like protein (AHRD V3.3 *** K4C430_SOLLC)
	Solyc08g005000.3.1	Solyc08g005000.3	1820	1800	2.5	["target: 5' GTTTTGGAAGAGAAAAAGGTT 3'", ' *|:||||||:|||||||*||* ', "miRNA: 3' AAGAACCTTTTCTTTTTACAC 5'"]	no	Solyc08g005000.3	Glucan endo-1,3-beta-glucosidase, putative (AHRD V3.3 *** B9T103_RICCO)
	Solyc12g095770.2.1	Solyc12g095770.2	3095	3075	1.5	["target: 5' GTTTTGGAAGAGAAAAAGGTT 3'", ' |||||||||||*||||||||* ', "miRNA: 3' CAAAACCTTCTGTTTTTCCAC 5'"]	no	Solyc12g095770.2	UPF0047 protein YjbQ (AHRD V3.3 *** A0A199VB71_ANACO)
	Solyc01g006930.3.1	Solyc01g006930.3	2605	2585	2.5	["target: 5' GTTTTGGAAGAGAAAAAGGTT 3'", ' |||||||||*||||||*|:|: ', "miRNA: 3' CAAAACCTTGTCTTTTCCTAG 5'"]	no	Solyc01g006930.3	Nuclear transcription factor Y subunit A-10, putative (AHRD V3.3 *** A0A061EVQ6_THECC)
	Solyc04g024520.3.1	Solyc04g024520.3	33	14	2	["target: 5' GTTTTGGAAGAGAAAAAGGTT 3'", ' *||||||||:|:|||||*||| ', "miRNA: 3' AAAAACCTTTTTTTTTT-CAA 5'"]	no	Solyc04g024520.3	Protein TSSC4 (AHRD V3.3 *** A0A0B0PXY2_GOSAR)
	Solyc05g055310.3.1	Solyc05g055310.3	152	132	2.5	["target: 5' GTTTTGGAAGAGAAAAAGGTT 3'", ' |||||**||||||||||::|| ', "miRNA: 3' CAAAAAGTTCTCTTTTTTTAA 5'"]	no	Solyc05g055310.3	Heavy metal transport/detoxification superfamily protein (AHRD V3.3 *-* AT5G27690.1)
	Solyc08g044590.1.1	Solyc08g044590.1	149	129	2	["target: 5' GTTTTGGAAGAGAAAAAGGTT 3'", ' *|||||||||*||||||::|| ', "miRNA: 3' GAAAACCTTCGCTTTTTTTAA 5'"]	no	Solyc08g044590.1	LOW QUALITY:Histone-lysine N-methyltransferase (AHRD V3.3 *-* A0A0K9NGV3_ZOSMR)
	Solyc05g013860.3.1	Solyc05g013860.3	156	135	2	["target: 5' GTTTTGGAAGAGAAAAAG-GTT 3'", ' ||*||||||:||||||||*||| ', "miRNA: 3' CACAACCTTTTCTTTTTCACAA 5'"]	no	Solyc05g013860.3	sieve element occlusion protein (AHRD V3.3 *** AT1G67790.1)
	Solyc08g044550.1.1	Solyc08g044550.1	149	129	1.8	["target: 5' GTTTTGGAAGAGAAAAAGGTT 3'", ' :|||||||||*||||||::|| ', "miRNA: 3' TAAAACCTTCGCTTTTTTTAA 5'"]	no	Solyc08g044550.1	LOW QUALITY:Histone-lysine N-methyltransferase (AHRD V3.3 *-* A0A0K9NGV3_ZOSMR)
	Solyc03g093740.1.1	Solyc03g093740.1	848	828	1.8	["target: 5' GTTTTGGAAGAGAAAAAGGTT 3'", ' *||||||||||:|||||*:|| ', "miRNA: 3' GAAAACCTTCTTTTTTTGTAA 5'"]	no	Solyc03g093740.1	Histone-lysine N-methyltransferase, H3 lysine-9 specific SUVH6 (AHRD V3.3 *-* W9S0E6_9ROSA)
	Solyc09g042260.3.1	Solyc09g042260.3	81	61	1.5	["target: 5' GTTTTGGAAGAGAAAAAGGTT 3'", ' ||||||:*||||||||||||| ', "miRNA: 3' CAAAACTCTCTCTTTTTCCAA 5'"]	no	Solyc09g042260.3	Protein kinase atsik, putative (AHRD V3.3 *** B9SRS3_RICCO)
	Solyc08g077980.3.1	Solyc08g077980.3	705	685	2.2	["target: 5' GTTTTGGAAGAGAAAAAGGTT 3'", ' |:|||:|||||*|||||||:| ', "miRNA: 3' CGAAATCTTCTATTTTTCCGA 5'"]	no	Solyc08g077980.3	Bax inhibitor
	Solyc12g017370.2.1	Solyc12g017370.2	97	77	2.5	["target: 5' GTTTTGGAAGAGAAAAAGGTT 3'", ' *||||:|||||:|||||::*| ', "miRNA: 3' GAAAATCTTCTTTTTTTTTTA 5'"]	no	Solyc12g017370.2	Myb family transcription factor APL (AHRD V3.3 *** V9LXI2_TOBAC)
	Solyc08g076100.3.1	Solyc08g076100.3	88	68	2.5	["target: 5' GTTTTGGAAGAGAAAAAGGTT 3'", ' *|||::|||||:|||||::|| ', "miRNA: 3' AAAAGTCTTCTTTTTTTTTAA 5'"]	no	Solyc08g076100.3	GBF9G-box binding
	Solyc10g076590.2.1	Solyc10g076590.2	2385	2365	2.5	["target: 5' GTTTTGGAAGAGAAAAAGGTT 3'", ' *||||:|||:|:||||||||* ', "miRNA: 3' AAAAATCTTTTTTTTTTCCAT 5'"]	no	Solyc10g076590.2	Phosphoinositide phosphatase family protein (AHRD V3.3 *** B9IGB3_POPTR)
	Solyc10g008680.2.1	Solyc10g008680.2	1275	1255	2.5	["target: 5' GTTTTGGAAGAGAAAAAGGTT 3'", ' ||||||:|*||:|||||:|:| ', "miRNA: 3' CAAAACTTACTTTTTTTTCGA 5'"]	no	Solyc10g008680.2	Anthocyanin 5-aromatic acyltransferase (AHRD V3.3 *** ANTA_GENTR)
	Solyc11g008280.2.1	Solyc11g008280.2	937	917	2.2	["target: 5' GTTTTGGAAGAGAAAAAGGTT 3'", ' *|||||:||*||||||||||: ', "miRNA: 3' AAAAACTTTATCTTTTTCCAG 5'"]	no	Solyc11g008280.2	Carboxypeptidase (AHRD V3.3 *** K4D588_SOLLC)
	Solyc05g009000.3.1	Solyc05g009000.3	964	945	2.5	["target: 5' GTTTTGGAAGAGAAAAAGGTT 3'", ' |||||:|||*|:|||||*||| ', "miRNA: 3' CAAAATCTTGTTTTTTT-CAA 5'"]	no	Solyc05g009000.3	Receptor-like protein kinase (AHRD V3.3 *** D3G6F0_CAPAN)
	Solyc09g065630.3.1	Solyc09g065630.3	213	193	2	["target: 5' GTTTTGGAAGAGAAAAAGGTT 3'", ' :||||::||||||||||:*|| ', "miRNA: 3' TAAAATTTTCTCTTTTTTAAA 5'"]	no	Solyc09g065630.3	BIG SEEDS 2 (AHRD V3.3 *** K4CUI9_SOLLC)
	Solyc06g064520.3.1	Solyc06g064520.3	200	179	2.5	["target: 5' GTTTTGGAAGAGAAAAAG-GTT 3'", ' :*||:|||||||||||||*:|| ', "miRNA: 3' TTAAGCCTTCTCTTTTTCTTAA 5'"]	no	Solyc06g064520.3	(1-4)-beta-mannan endohydrolase precursor
	Solyc09g007280.3.1	Solyc09g007280.3	468	447	2.2	["target: 5' GTTTTGGAAGAGAAAAAGG-TT 3'", ' :|:|||:||||||||||*|*|| ', "miRNA: 3' TAGAACTTTCTCTTTTTACTAA 5'"]	no	Solyc09g007280.3	Kinase-like protein (AHRD V3.3 *** A0A0K9NJC4_ZOSMR)
	Solyc07g042930.3.1	Solyc07g042930.3	403	383	2.5	["target: 5' GTTTTGGAAGAGAAAAAGGTT 3'", ' *|||||:||:|:||||||*|| ', "miRNA: 3' GAAAACTTTTTTTTTTTCAAA 5'"]	no	Solyc07g042930.3	Rhomboid family protein (AHRD V3.3 *** B9HXC8_POPTR)
	Solyc01g109850.3.1	Solyc01g109850.3	1767	1747	2.5	["target: 5' GTTTTGGAAGAGAAAAAGGTT 3'", ' *||||:|||||:|||||:::: ', "miRNA: 3' AAAAATCTTCTTTTTTTTTGG 5'"]	no	Solyc01g109850.3	Diaminopimelate decarboxylase family protein (AHRD V3.3 *** B9HRK5_POPTR)
	Solyc01g014840.3.1	Solyc01g014840.3	2107	2087	2.5	["target: 5' GTTTTGGAAGAGAAAAAGGTT 3'", ' :||||||||||*||*||:||| ', "miRNA: 3' TAAAACCTTCTGTTCTTTCAA 5'"]	no	Solyc01g014840.3	disease resistance protein (TIR-NBS-LRR class) (AHRD V3.3 *** AT5G17680.2)
	Solyc01g088100.3.1	Solyc01g088100.3	3123	3103	2.5	["target: 5' GTTTTGGAAGAGAAAAAGGTT 3'", ' :||*|:|||:|||||||:||| ', "miRNA: 3' TAATATCTTTTCTTTTTTCAA 5'"]	no	Solyc01g088100.3	Zinc finger transcription factor 12
	Solyc09g018130.2.1	Solyc09g018130.2	1222	1202	2.5	["target: 5' GTTTTGGAAGAGAAAAAGGTT 3'", ' :||||:|||||||||||*:** ', "miRNA: 3' TAAAATCTTCTCTTTTTGTTT 5'"]	no	Solyc09g018130.2	bHLH transcription factor 091
	Solyc08g079760.3.1	Solyc08g079760.3	2212	2192	2.5	["target: 5' GTTTTGGAAGAGAAAAAGGTT 3'", ' :|||*||||||||||||:|** ', "miRNA: 3' TAAACCCTTCTCTTTTTTCCT 5'"]	no	Solyc08g079760.3	Cell cycle regulated microtubule associated protein (AHRD V3.3 *** AT4G22860.1)
	Solyc07g062860.3.1	Solyc07g062860.3	2239	2219	2.5	["target: 5' GTTTTGGAAGAGAAAAAGGTT 3'", ' *:||||||||*||||||||:: ', "miRNA: 3' AGAAACCTTCACTTTTTCCGG 5'"]	no	Solyc07g062860.3	ARM repeat superfamily protein (AHRD V3.3 *** A0A061F7T1_THECC)
	Solyc02g086690.3.1	Solyc02g086690.3	982	963	2.5	["target: 5' GTTTTGGAAGAGAAAAAGGTT 3'", ' *|||||:||||:|||||*:|: ', "miRNA: 3' AAAAACTTTCTTTTTTT-TAG 5'"]	no	Solyc02g086690.3	Myb-related protein (AHRD V3.3 *-* A0A0B0P535_GOSAR)
	Solyc03g117700.2.1	Solyc03g117700.2	3292	3271	2.5	["target: 5' GTTTTGGAAGAGAAAAAG-GTT 3'", ' *||||:|||:|:||||||*||| ', "miRNA: 3' AAAAATCTTTTTTTTTTCTCAA 5'"]	no	Solyc03g117700.2	Major facilitator superfamily protein (AHRD V3.3 *-* A0A061G9T3_THECC)
	Solyc03g006910.3.1	Solyc03g006910.3	1041	1021	2.5	["target: 5' GTTTTGGAAGAGAAAAAGGTT 3'", ' *|||||:|||||*|||||*|| ', "miRNA: 3' AAAAACTTTCTCCTTTTCAAA 5'"]	no	Solyc03g006910.3	bHLH transcription factor 019
	Solyc01g107550.3.1	Solyc01g107550.3	3094	3074	2.5	["target: 5' GTTTTGGAAGAGAAAAAGGTT 3'", ' :||||||||:|*|||||:|*| ', "miRNA: 3' TAAAACCTTTTATTTTTTCTA 5'"]	no	Solyc01g107550.3	Methylthioribose kinase (AHRD V3.3 *** MTK_ARATH)
	Solyc12g049180.1.1	Solyc12g049180.1	865	845	2	["target: 5' GTTTTGGAAGAGAAAAAGGTT 3'", ' *||||||||:|||||||:*:| ', "miRNA: 3' AAAAACCTTTTCTTTTTTGGA 5'"]	no	Solyc12g049180.1	Extensin-like protein Ext1 (AHRD V3.3 *** Q8VWM5_SOLLC)
	Solyc09g061420.3.1	Solyc09g061420.3	64	44	2	["target: 5' GTTTTGGAAGAGAAAAAGGTT 3'", ' :|||||:||||||||||:**| ', "miRNA: 3' TAAAACTTTCTCTTTTTTGTA 5'"]	no	Solyc09g061420.3	phosphoglycolate phosphatase (AHRD V3.3 *** AT5G48830.1)
	Solyc01g009850.3.1	Solyc01g009850.3	986	966	2	["target: 5' GTTTTGGAAGAGAAAAAGGTT 3'", ' *|||||||*||||||||::|| ', "miRNA: 3' AAAAACCTACTCTTTTTTTAA 5'"]	no	Solyc01g009850.3	DNA-directed RNA polymerase subunit beta (AHRD V3.3 *-* A0A1D1YLP0_9ARAE)
	Solyc04g074900.3.1	Solyc04g074900.3	2761	2740	2.2	["target: 5' GTTTTGGAAGAGAAAAAG-GTT 3'", ' *|:||||||||:|||||:*||| ', "miRNA: 3' GAGAACCTTCTTTTTTTTACAA 5'"]	no	Solyc04g074900.3	40S ribosomal protein S21 (AHRD V3.3 *** K4BU28_SOLLC)
	Solyc06g068340.2.1	Solyc06g068340.2	1347	1327	2.5	["target: 5' GTTTTGGAAGAGAAAAAGGTT 3'", ' *|:||:|||||:|||||::|| ', "miRNA: 3' AAGAATCTTCTTTTTTTTTAA 5'"]	no	Solyc06g068340.2	transmembrane protein, putative (DUF247) (AHRD V3.3 *** AT3G02645.1)
	Solyc03g082490.3.1	Solyc03g082490.3	3803	3782	2.5	["target: 5' GTTTTGGAAGAGAAAAAG-GTT 3'", ' *||||||||:|:||||||*::| ', "miRNA: 3' GAAAACCTTTTTTTTTTCATGA 5'"]	no	Solyc03g082490.3	Reticulocyte-binding 2 a (AHRD V3.3 *** A0A0B0N4X3_GOSAR)
	Solyc02g031820.1.1	Solyc02g031820.1	628	608	2.5	["target: 5' GTTTTGGAAGAGAAAAAGGTT 3'", ' *||||||||||:||*||*||| ', "miRNA: 3' AAAAACCTTCTTTTCTTACAA 5'"]	no	Solyc02g031820.1	LOW QUALITY:Two-component response regulator (AHRD V3.3 *-* W9RGG7_9ROSA)
	Solyc09g091050.3.1	Solyc09g091050.3	75	56	2.5	["target: 5' GTTTTGGAAGAGAAAAAGGTT 3'", ' :||||||*|:|||||||*:|| ', "miRNA: 3' TAAAACCCTTTCTTTTT-TAA 5'"]	no	Solyc09g091050.3	Calcium-dependent lipid-binding (CaLB domain) family protein (AHRD V3.3 *-* AT5G04220.1)
	Solyc04g074590.3.1	Solyc04g074590.3	62	43	2.2	["target: 5' GTTTTGGAAGAGAAAAAGGTT 3'", ' :||||*|||||||||||*:|: ', "miRNA: 3' TAAAAGCTTCTCTTTTT-TAG 5'"]	no	Solyc04g074590.3	Seryl-tRNA synthetase family protein (AHRD V3.3 --* B9GUZ6_POPTR)
	Solyc01g106460.3.1	Solyc01g106460.3	1865	1845	2	["target: 5' GTTTTGGAAGAGAAAAAGGTT 3'", ' ||||||:||:|:||||||||* ', "miRNA: 3' CAAAACTTTTTTTTTTTCCAC 5'"]	no	Solyc01g106460.3	bHLH transcription factor 007
	Solyc05g012020.3.1	Solyc05g012020.3	1492	1473	2	["target: 5' GTTTTGGAAGAGAAAAAGGTT 3'", ' :||||:|||||:|||||*:|| ', "miRNA: 3' TAAAATCTTCTTTTTTT-TAA 5'"]	no	Solyc05g012020.3	Ripening Inhibitor (RIN)
	Solyc06g051920.3.1	Solyc06g051920.3	3432	3412	2.5	["target: 5' GTTTTGGAAGAGAAAAAGGTT 3'", ' :|:||:||||||||*|||:|| ', "miRNA: 3' TAGAATCTTCTCTTATTCTAA 5'"]	no	Solyc06g051920.3	Cyclic nucleotide gated channel CNGC5 (AHRD V3.3 *** A0A0B4U1Q6_SOLLC)
	Solyc09g090980.3.1	Solyc09g090980.3	72	51	2	["target: 5' GTTTTGGAAGAGAAAAAGGT-T 3'", ' :|||||:||||:||||||:|*| ', "miRNA: 3' TAAAACTTTCTTTTTTTCTATA 5'"]	no	Solyc09g090980.3	Major allergen Mal d 1 (AHRD V3.3 *** Q84LA7_MALDO)
	Solyc06g082825.1.1	Solyc06g082825.1	387	366	2.2	["target: 5' GTTTTGGAAGAGAAAAAGGT-T 3'", ' :|||||||||||||*||::|*| ', "miRNA: 3' TAAAACCTTCTCTTATTTTACA 5'"]	no	Solyc06g082825.1	MLO-like protein (AHRD V3.3 *-* K4CAD7_SOLLC)
	Solyc02g083740.2.1	Solyc02g083740.2	7039	7019	2.5	["target: 5' GTTTTGGAAGAGAAAAAGGTT 3'", ' |||*|||||||:||||||*:: ', "miRNA: 3' CAACACCTTCTTTTTTTCGGG 5'"]	no	Solyc02g083740.2	Oligopeptide transporter, putative (AHRD V3.3 *** B9SUI4_RICCO)
	Solyc07g007040.3.1	Solyc07g007040.3	572	551	2.5	["target: 5' GTTTTGGAAGAGAAAAAG-GTT 3'", ' *||||:|||||:|||||**||| ', "miRNA: 3' AAAAATCTTCTTTTTTTATCAA 5'"]	no	Solyc07g007040.3	G-patch domain-containing protein (AHRD V3.3 *** A0A103XDG0_CYNCS)
	Solyc08g081610.3.1	Solyc08g081610.3	1059	1039	2	["target: 5' GTTTTGGAAGAGAAAAAGGTT 3'", ' *|||||*||:||||||||||| ', "miRNA: 3' AAAAACATTTTCTTTTTCCAA 5'"]	no	Solyc08g081610.3	WRKY family transcription factor, putative (AHRD V3.3 *** A0A061G6N0_THECC)
	Solyc04g082500.3.1	Solyc04g082500.3	1733	1713	2.5	["target: 5' GTTTTGGAAGAGAAAAAGGTT 3'", ' **|||:|||||:||||||||| ', "miRNA: 3' ATAAATCTTCTTTTTTTCCAA 5'"]	no	Solyc04g082500.3	Kinase family protein (AHRD V3.3 *** U5GGQ9_POPTR)
	Solyc02g086500.3.1	Solyc02g086500.3	7621	7600	2	["target: 5' GTTTTGGAAGAGAAAAAGGT-T 3'", ' *||||:|||||||||||::|*| ', "miRNA: 3' GAAAATCTTCTCTTTTTTTACA 5'"]	no	Solyc02g086500.3	ARM repeat superfamily protein, putative (AHRD V3.3 *** A0A061EBW7_THECC)
	Solyc03g098070.3.1	Solyc03g098070.3	129	109	2.5	["target: 5' GTTTTGGAAGAGAAAAAGGTT 3'", ' |||||*|||||:|||||**|| ', "miRNA: 3' CAAAAACTTCTTTTTTTAAAA 5'"]	no	Solyc03g098070.3	Zinc finger family protein (AHRD V3.3 *** B9HJL4_POPTR)
	Solyc09g098540.3.1	Solyc09g098540.3	3481	3461	1.8	["target: 5' GTTTTGGAAGAGAAAAAGGTT 3'", ' :|:||||||:|||||||:|:| ', "miRNA: 3' TAGAACCTTTTCTTTTTTCGA 5'"]	no	Solyc09g098540.3	Chitinase family protein (AHRD V3.3 *** AT1G05850.2)
	Solyc01g109460.3.1	Solyc01g109460.3	90	69	2.5	["target: 5' GTTTTGGAAGAGAAAAAG-GTT 3'", ' *|*||||||||||||||**||| ', "miRNA: 3' AATAACCTTCTCTTTTTAACAA 5'"]	no	Solyc01g109460.3	Polyol monosaccharide transporter 4
	Solyc06g050790.3.1	Solyc06g050790.3	2300	2280	2	["target: 5' GTTTTGGAAGAGAAAAAGGTT 3'", ' :||:|||||:|||||||:::| ', "miRNA: 3' TAAGACCTTTTCTTTTTTTGA 5'"]	no	Solyc06g050790.3	Amino acid transporter, putative (AHRD V3.3 *** B9S4A2_RICCO)
	Solyc10g074370.1.1	Solyc10g074370.1	404	384	2.2	["target: 5' GTTTTGGAAGAGAAAAAGGTT 3'", ' *|||||||||*||||||*:|| ', "miRNA: 3' GAAAACCTTCGCTTTTTGTAA 5'"]	no	Solyc10g074370.1	LOW QUALITY:Histone-lysine N-methyltransferase, H3 lysine-9 specific SUVH6 (AHRD V3.3 *-* A0A199UY10_ANACO)
	Solyc07g062430.3.1	Solyc07g062430.3	261	240	2.2	["target: 5' GTTTTGGAAGAGAAAAAGG-TT 3'", ' :||||||||:||*||||||*|| ', "miRNA: 3' TAAAACCTTTTCCTTTTCCTAA 5'"]	no	Solyc07g062430.3	Bifunctional polynucleotide phosphatase/kinase (AHRD V3.3 *** A0A0B0PGG4_GOSAR)
Nov-m0899-3p	Solyc05g007160.3.1	Solyc05g007160.3	125	102	2.2	["target: 5' AGTGAACTGTTGTTATAGAGAACA 3'", ' ||||||*||||:|||||||:||*| ', "miRNA: 3' TCACTTTACAATAATATCTTTTAT 5'"]	no	Solyc05g007160.3	R2R3MYB transcription factor 110
	Solyc10g007760.3.1	Solyc10g007760.3	1214	1191	2	["target: 5' AGTGAACTGTTGTTATAGAGAACA 3'", ' *|||||*|:||||||||||||||| ', "miRNA: 3' GCACTTTATAACAATATCTCTTGT 5'"]	no	Solyc10g007760.3	Ribose-phosphate pyrophosphokinase, putative (AHRD V3.3 *** B9T1G2_RICCO)
	Solyc11g007850.2.1	Solyc11g007850.2	3262	3239	2	["target: 5' AGTGAACTGTTGTTATAGAGAACA 3'", ' ||||||*|:||:|||||||||||| ', "miRNA: 3' TCACTTTATAATAATATCTCTTGT 5'"]	no	Solyc11g007850.2	DNA binding protein (AHRD V3.3 *-* AT3G52170.4)
Nov-m0895-5p	Solyc08g065360.3.1	Solyc08g065360.3	674	655	2.5	["target: 5' GAAGCTGCCAGCATGATCTAA 3'", ' |||||||||*||||*||*||| ', "miRNA: 3' CTTCGACGGGCGTAGTA-ATT 5'"]	no	Solyc08g065360.3	K(+) efflux antiporter (AHRD V3.3 *** A0A0K9NUN8_ZOSMR)
	Solyc03g007790.3.1	Solyc03g007790.3	1183	1163	2.2	["target: 5' GAAGCTGCCAGCATGATCTAA 3'", ' :|||||*|||||*|||||||| ', "miRNA: 3' TTTCGAAGGTCGAACTAGATT 5'"]	no	Solyc03g007790.3	Serine/threonine-protein kinase (AHRD V3.3 *** K4BEK1_SOLLC)
	Solyc03g031970.3.1	Solyc03g031970.3	2992	2972	2.5	["target: 5' GAAGCTGCCAGCATGATCTAA 3'", ' *|||||||||||*||||||** ', "miRNA: 3' GTTCGACGGTCGGACTAGAAA 5'"]	no	Solyc03g031970.3	Auxin response factor (AHRD V3.3 *** A0A191T8S7_SALMI)
	Solyc02g037530.3.1	Solyc02g037530.3	2742	2722	2.5	["target: 5' GAAGCTGCCAGCATGATCTAA 3'", ' *|||||||||||*||||||** ', "miRNA: 3' GTTCGACGGTCGGACTAGAAA 5'"]	no	Solyc02g037530.3	auxin response factor 8B
	Solyc03g117700.2.1	Solyc03g117700.2	546	527	2.5	["target: 5' GAAGCTGCCAGCATGATCTAA 3'", ' ||*:||||||:|||||||*|| ', "miRNA: 3' CTCTGACGGTTGTACTAG-TT 5'"]	no	Solyc03g117700.2	Major facilitator superfamily protein (AHRD V3.3 *-* A0A061G9T3_THECC)
Nov-m0855-3p	Solyc11g010600.2.1	Solyc11g010600.2	851	828	2	["target: 5' AATGAGCTTGAATCTTCTTAAAGA 3'", ' ||||||||||||||||*::|||*| ', "miRNA: 3' TTACTCGAACTTAGAACGGTTTGT 5'"]	no	Solyc11g010600.2	O-fucosyltransferase family protein (AHRD V3.3 *** AT5G65470.1)
Nov-m0841-5p	Solyc01g100530.3.1	Solyc01g100530.3	2467	2446	2.5	["target: 5' GGTATAAGGATACTTTCATAAG 3'", ' |||*||||||||*:|||||||| ', "miRNA: 3' CCAGATTCCTATTGAAGTATTC 5'"]	no	Solyc01g100530.3	Protein EFR3 B (AHRD V3.3 *** A0A0B0PTG5_GOSAR)
	Solyc03g019940.3.1	Solyc03g019940.3	816	795	2.5	["target: 5' GGTATAAGGATACTTTCATAAG 3'", ' |||*|||::|||||||||*||| ', "miRNA: 3' CCAAATTTTTATGAAAGTTTTC 5'"]	no	Solyc03g019940.3	Asparaginyl-tRNA synthetase family protein (AHRD V3.3 *** U5FL49_POPTR)
Nov-m0836-5p	Solyc04g054310.3.1	Solyc04g054310.3	1426	1407	2.5	["target: 5' CAACGATTAGACCTCTGTCCT 3'", ' ||||*||:|:|||||||*||| ', "miRNA: 3' GTTGGTAGTTTGGAGAC-GGA 5'"]	no	Solyc04g054310.3	Alanine-glyoxylate aminotransferase, putative (AHRD V3.3 *** B9T1D1_RICCO)
	Solyc00g102400.3.1	Solyc00g102400.3	1520	1500	0	["target: 5' CAACGATTAGACCTCTGTCCT 3'", ' ||||||||||||||||||||| ', "miRNA: 3' GTTGCTAATCTGGAGACAGGA 5'"]	no	Solyc00g102400.3	NBS-LRR resistance protein-like protein
	Solyc06g008480.2.1	Solyc06g008480.2	412	392	0	["target: 5' CAACGATTAGACCTCTGTCCT 3'", ' ||||||||||||||||||||| ', "miRNA: 3' GTTGCTAATCTGGAGACAGGA 5'"]	no	Solyc06g008480.2	Mi1.7
	Solyc06g008770.2.1	Solyc06g008770.2	1755	1735	0.5	["target: 5' CAACGATTAGACCTCTGTCCT 3'", ' ||||||||||||||||:|||| ', "miRNA: 3' GTTGCTAATCTGGAGATAGGA 5'"]	no	Solyc06g008770.2	CNL4
	Solyc06g008450.3.1	Solyc06g008450.3	1985	1965	1	["target: 5' CAACGATTAGACCTCTGTCCT 3'", ' ||*|||||||||||||||||| ', "miRNA: 3' GTCGCTAATCTGGAGACAGGA 5'"]	no	Solyc06g008450.3	Mi1.6
	Solyc06g008380.2.1	Solyc06g008380.2	511	491	1.5	["target: 5' CAACGATTAGACCTCTGTCCT 3'", ' |||||||*||||||||||*|| ', "miRNA: 3' GTTGCTACTCTGGAGACAAGA 5'"]	no	Solyc06g008380.2	Mi1.4
	Solyc06g008400.2.1	Solyc06g008400.2	1723	1703	0	["target: 5' CAACGATTAGACCTCTGTCCT 3'", ' ||||||||||||||||||||| ', "miRNA: 3' GTTGCTAATCTGGAGACAGGA 5'"]	no	Solyc06g008400.2	Mi1.5
	Solyc06g008800.2.1	Solyc06g008800.2	1687	1667	0	["target: 5' CAACGATTAGACCTCTGTCCT 3'", ' ||||||||||||||||||||| ', "miRNA: 3' GTTGCTAATCTGGAGACAGGA 5'"]	no	Solyc06g008800.2	CNL6
	Solyc06g008790.3.1	Solyc06g008790.3	1958	1938	2	["target: 5' CAACGATTAGACCTCTGTCCT 3'", ' ||||:||*||||||||||*|| ', "miRNA: 3' GTTGTTACTCTGGAGACAAGA 5'"]	no	Solyc06g008790.3	Mi-1.1
	Solyc01g105435.1.1	Solyc01g105435.1	2536	2516	2	["target: 5' CAACGATTAGACCTCTGTCCT 3'", ' ||||*|||||||||||*|||| ', "miRNA: 3' GTTGGTAATCTGGAGAAAGGA 5'"]	no	Solyc01g105435.1	ABC transporter G family member (AHRD V3.3 *** A0A0K9NWI5_ZOSMR)
Nov-m0832-3p	Solyc03g006350.3.1	Solyc03g006350.3	2272	2252	2.5	["target: 5' TTTGAAGGATCTGACATGCACT 3'", ' |||||||||||:||||*|*|*| ', "miRNA: 3' AAACTTCCTAGGCTGTTCCT-A 5'"]	no	Solyc03g006350.3	Zinc finger transcription factor 23
	Solyc12g010940.1.1	Solyc12g010940.1	202	180	1.8	["target: 5' TTTGAAGGATCTGACATGCA-CT 3'", ' ||||||*||||||||||:||*|| ', "miRNA: 3' AAACTTACTAGACTGTATGTAGA 5'"]	no	Solyc12g010940.1	LOW QUALITY:DUF1685 family protein (AHRD V3.3 *** A0A072V475_MEDTR)
	Solyc11g066940.2.1	Solyc11g066940.2	1117	1096	2.2	["target: 5' TTTGAAGGATCTGACATGCACT 3'", ' ||||*|||||||||||::||*| ', "miRNA: 3' AAACCTCCTAGACTGTGTGTAA 5'"]	no	Solyc11g066940.2	Wall-associated receptor kinase-like 20 (AHRD V3.3 --* A0A061E5G3_THECC)
	Solyc05g055730.3.1	Solyc05g055730.3	218	197	1.8	["target: 5' TTTGAAGGATCTGACATGCACT 3'", ' |||:||||||||*||||||||: ', "miRNA: 3' AAATTTCCTAGAATGTACGTGG 5'"]	no	Solyc05g055730.3	Methylenetetrahydrofolate reductase (AHRD V3.3 *** K4C2P8_SOLLC)
	Solyc09g065660.3.1	Solyc09g065660.3	2241	2220	2.5	["target: 5' TTTGAAGGATCTGACATGCACT 3'", ' |||||||:||||:|||:|*|*| ', "miRNA: 3' AAACTTCTTAGATTGTGCATAA 5'"]	no	Solyc09g065660.3	SolycHsfA7
	Solyc01g090880.3.1	Solyc01g090880.3	1155	1134	1.5	["target: 5' TTTGAAGGATCTGACATGCACT 3'", ' ||||||||||||||||::|*|: ', "miRNA: 3' AAACTTCCTAGACTGTGTGCGG 5'"]	no	Solyc01g090880.3	Holliday junction resolvase-like protein (AHRD V3.3 *** A0A072UJ99_MEDTR)
	Solyc07g047970.3.1	Solyc07g047970.3	1598	1578	2.5	["target: 5' TTTGAAGGATCTGACATGCACT 3'", ' ||||||:|||*||||||*|*|| ', "miRNA: 3' AAACTTTCTATACTGTA-GGGA 5'"]	no	Solyc07g047970.3	Transducin/WD40 repeat-like superfamily protein, putative (AHRD V3.3 *** A0A061E7J2_THECC)
	Solyc06g005990.3.1	Solyc06g005990.3	5699	5677	2.5	["target: 5' TTTGAAGGATCTGACATGCAC-T 3'", ' ||:|*||||||||||||||*|*| ', "miRNA: 3' AAGCCTCCTAGACTGTACGAGCA 5'"]	no	Solyc06g005990.3	Helicase, putative (AHRD V3.3 *** B9S370_RICCO)
	Solyc12g008330.2.1	Solyc12g008330.2	1582	1562	2.5	["target: 5' TTTGAAGGATCTGACATGCACT 3'", ' ||||*||||||:||||||*|*| ', "miRNA: 3' AAACCTCCTAGGCTGTACCT-A 5'"]	no	Solyc12g008330.2	F-box protein, putative (AHRD V3.3 *-* A2Q1T0_MEDTR)
	Solyc10g080530.2.1	Solyc10g080530.2	1126	1106	2.2	["target: 5' TTTGAAGGATCTGACATGCACT 3'", ' ||||||*|||||||||:|*||: ', "miRNA: 3' AAACTTACTAGACTGTGC-TGG 5'"]	no	Solyc10g080530.2	Growth-regulating factor (AHRD V3.3 --* A0A072U430_MEDTR)
	Solyc12g009660.2.1	Solyc12g009660.2	1589	1569	1.8	["target: 5' TTTGAAGGATCTGACATGCACT 3'", ' |||||||:|||||||||:*|*| ', "miRNA: 3' AAACTTCTTAGACTGTATAT-A 5'"]	no	Solyc12g009660.2	Exostosin family protein (AHRD V3.3 *** AT5G20260.2)
	Solyc12g019750.2.1	Solyc12g019750.2	156	136	2.5	["target: 5' TTTGAAGGATCTGACATGCACT 3'", ' |||||||||||*|||||**|*| ', "miRNA: 3' AAACTTCCTAGTCTGTAAAT-A 5'"]	no	Solyc12g019750.2	Polypyrimidine tract-binding-like protein (AHRD V3.3 *** G7IBX9_MEDTR)
	Solyc04g005230.3.1	Solyc04g005230.3	1578	1558	2.2	["target: 5' TTTGAAGGATCTGACATGCACT 3'", ' :||||||||:|:||||||*|*| ', "miRNA: 3' GAACTTCCTGGGCTGTACAT-A 5'"]	no	Solyc04g005230.3	Alpha/beta-Hydrolases superfamily protein (AHRD V3.3 *** A0A061EKQ6_THECC)
	Solyc05g055200.3.1	Solyc05g055200.3	1805	1785	2	["target: 5' TTTGAAGGATCTGACATGCACT 3'", ' |:||||||||||||||:|*|*| ', "miRNA: 3' AGACTTCCTAGACTGTGC-TCA 5'"]	no	Solyc05g055200.3	Double Clp-N motif-containing P-loop nucleoside triphosphate hydrolases superfamily protein, putative (AHRD V3.3 *-* A0A061FQV4_THECC)
Nov-m0815-5p	Solyc04g008970.3.1	Solyc04g008970.3	1604	1583	2.2	["target: 5' TGTTGGAATGGCTCAATC-TAA 3'", ' |||||||||:|*||||||*:|| ', "miRNA: 3' ACAACCTTATCAAGTTAGTGTT 5'"]	no	Solyc04g008970.3	GRAM domain-containing protein / ABA-responsive protein-related (AHRD V3.3 *** A0A061E267_THECC)
	Solyc06g060890.3.1	Solyc06g060890.3	1491	1471	2.5	["target: 5' TGTTGGAATGGCTCAATCTAA 3'", ' ||||||||*||||||||*|** ', "miRNA: 3' ACAACCTTCCCGAGTTAAACC 5'"]	no	Solyc06g060890.3	Dynamin-like 120 kDa protein, putative isoform 1 (AHRD V3.3 *** A0A061GB21_THECC)
Nov-m0796-5p	Solyc02g085370.3.1	Solyc02g085370.3	1817	1794	1.5	["target: 5' AGCTTTTGCGGTGTGAGTTAGGCC 3'", ' ||||||||*||||||||||||||* ', "miRNA: 3' TCGAAAACCCCACACTCAATCCGA 5'"]	no	Solyc02g085370.3	plant U-box 23 (AHRD V3.3 --* AT2G35930.1)
	Solyc01g014537.1.1	Solyc01g014537.1	609	586	2.5	["target: 5' AGCTTTTGCGGTGTGAGTTAGGCC 3'", ' ||*|||||*|||||||||||||*| ', "miRNA: 3' TCTAAAACCCCACACTCAATCCAG 5'"]	no	Solyc01g014537.1	Ethylene-responsive transcription factor, putative (AHRD V3.3 *-* B9RGV0_RICCO)
Nov-m0791-3p	Solyc04g008250.1.1	Solyc04g008250.1	779	756	2.5	["target: 5' ACTTTAGGGTCCAATATATGTATT 3'", ' |*|||||:||*||||||||||||| ', "miRNA: 3' TCAAATCTCAAGTTATATACATAA 5'"]	no	Solyc04g008250.1	PURPLE ACID PHOSPHATASE family protein (AHRD V3.3 *** U5G823_POPTR)
Nov-m0783-5p	Solyc08g082670.3.1	Solyc08g082670.3	2018	1995	2.5	["target: 5' TTATGTTGAGTCCTTGTA-GGATA 3'", ' |||:|||||:|||||||***|||| ', "miRNA: 3' AATGCAACTTAGGAACACAACTAT 5'"]	no	Solyc08g082670.3	Cellulose synthase (AHRD V3.3 *** A0A118JUI8_CYNCS)
	Solyc11g005440.2.1	Solyc11g005440.2	2412	2391	2.5	["target: 5' TTATGTTGAGTCCTTGTAGGATA 3'", ' |:|||||||:|||||*|*||||| ', "miRNA: 3' AGTACAACTTAGGAAGA-CCTAT 5'"]	no	Solyc11g005440.2	Endonuclease or glycosyl hydrolase, putative isoform 1 (AHRD V3.3 *** A0A061DIG3_THECC)
Nov-m0772-5p	Solyc06g054070.3.1	Solyc06g054070.3	1168	1148	2.5	["target: 5' AGTTGTGACTTCTATGTAAAGT 3'", ' *:||||||*|||||||||||*| ', "miRNA: 3' CTAACACTTAAGATACATTT-A 5'"]	no	Solyc06g054070.3	Lipid transfer protein (AHRD V3.3 *** G7K520_MEDTR)
Nov-m0768-3p	Solyc11g007140.2.1	Solyc11g007140.2	188	166	2.5	["target: 5' ATGTACGAAGTTAGAGAACATGGA 3'", ' ||:||*|||||||||:||*||||| ', "miRNA: 3' TATATACTTCAATCTTTT-TACCT 5'"]	no	Solyc11g007140.2	Hippocampus abundant transcript-like protein 1 (AHRD V3.3 *-* W9QGN7_9ROSA)
Nov-m0766-5p	Solyc02g084500.2.1	Solyc02g084500.2	183	161	2.2	["target: 5' AGGATTGTGACTTTTCTAAATGGT 3'", ' *||||||||||||||*||||*:|| ', "miRNA: 3' CCCTAACACTGAAAAAATTT-TCA 5'"]	no	Solyc02g084500.2	UPF0183 protein (AHRD V3.3 *** A0A0B2RUE4_GLYSO)
	Solyc02g089263.1.1	Solyc02g089263.1	4241	4218	2.5	["target: 5' AGGATTGTGACTTTTCTAAATGGT 3'", ' |||||||||||||::|:|||*||* ', "miRNA: 3' TCCTAACACTGAAGGGGTTTTCCC 5'"]	no	Solyc02g089263.1	auxin transport protein (BIG) (AHRD V3.3 *** AT3G02260.3)
Nov-m0671-5p	Solyc04g007825.1.1	Solyc04g007825.1	286	267	2.5	["target: 5' TGTGGTGGAATGTTGAACATG 3'", ' ||||:|::|||:|||||*||| ', "miRNA: 3' ACACTATTTTATAACTT-TAC 5'"]	no	Solyc04g007825.1	MLP-like protein 28 (AHRD V3.3 *** AT1G70830.1)
	Solyc02g072390.2.1	Solyc02g072390.2	116	96	2	["target: 5' TGTGGTGGAATGTTGAACATG 3'", ' *|||:||:|||||||||||*| ', "miRNA: 3' TCACTACTTTACAACTTGTTC 5'"]	no	Solyc02g072390.2	Leucine-rich repeat receptor-like protein kinase family protein (AHRD V3.3 *-* AT3G24240.1)
	Solyc06g048965.1.1	Solyc06g048965.1	627	607	1.5	["target: 5' TGTGGTGGAATGTTGAACATG 3'", ' *||||||||||||:|||||*| ', "miRNA: 3' TCACCACCTTACAGCTTGTCC 5'"]	no	Solyc06g048965.1	LOW QUALITY:G-patch domain containing protein (AHRD V3.3 --* B6UEM9_MAIZE)
	Solyc01g105893.1.1	Solyc01g105893.1	408	388	1.5	["target: 5' TGTGGTGGAATGTTGAACATG 3'", ' *||||||||||||:|||||*| ', "miRNA: 3' TCACCACCTTACAGCTTGTCC 5'"]	no	Solyc01g105893.1	LOW QUALITY:D111/G-patch domain-containing protein (AHRD V3.3 --* AT4G34140.8)
	Solyc04g005650.2.1	Solyc04g005650.2	804	784	2.5	["target: 5' TGTGGTGGAATGTTGAACATG 3'", ' *|||||:|*||||||||*||| ', "miRNA: 3' CCACCATCATACAACTTATAC 5'"]	no	Solyc04g005650.2	Mitochondrial substrate carrier family protein (AHRD V3.3 *** A0A061FTE7_THECC)
	Solyc01g100235.1.1	Solyc01g100235.1	408	388	1.5	["target: 5' TGTGGTGGAATGTTGAACATG 3'", ' *||||||||||||:|||||*| ', "miRNA: 3' TCACCACCTTACAGCTTGTCC 5'"]	no	Solyc01g100235.1	LOW QUALITY:D111/G-patch domain-containing protein (AHRD V3.3 --* AT4G34140.3)
	Solyc04g050920.3.1	Solyc04g050920.3	164	144	2.5	["target: 5' TGTGGTGGAATGTTGAACATG 3'", ' |||||||||||||*:*||||| ', "miRNA: 3' ACACCACCTTACATTCTGTAC 5'"]	no	Solyc04g050920.3	UDP-N-acetylmuramoyl-L-alanyl-D-glutamate--2, 6-diaminopimelate ligase (AHRD V3.3 *** A0A1D1Z955_9ARAE)
	Solyc09g011770.3.1	Solyc09g011770.3	1198	1179	2.5	["target: 5' TGTGGTGGAATGTTGAACATG 3'", ' |:||:|||||||||:||**|| ', "miRNA: 3' ATACTACCTTACAATTT-CAC 5'"]	no	Solyc09g011770.3	RING/FYVE/PHD zinc finger superfamily protein (AHRD V3.3 *** A0A061EYJ3_THECC)
	Solyc04g017710.3.1	Solyc04g017710.3	1509	1488	2.5	["target: 5' TGTGGTGGAATGTTGAAC-ATG 3'", ' **|||||||||||||||**||| ', "miRNA: 3' TAACCACCTTACAACTTCATAC 5'"]	no	Solyc04g017710.3	Zinc finger transcription factor 32
	Solyc06g083870.3.1	Solyc06g083870.3	268	248	2.5	["target: 5' TGTGGTGGAATGTTGAACATG 3'", ' ||||:||:||||*||||*||| ', "miRNA: 3' ACACTACTTTACCACTTATAC 5'"]	no	Solyc06g083870.3	structural maintenance of chromosomes 1
	Solyc08g063080.3.1	Solyc08g063080.3	2185	2165	2.5	["target: 5' TGTGGTGGAATGTTGAACATG 3'", ' *||:|||:|||||||||**|| ', "miRNA: 3' TCATCACTTTACAACTTTAAC 5'"]	no	Solyc08g063080.3	UDP-sulfoquinovose synthase (AHRD V3.3 *** C0LIR3_SOLLC)
	Solyc03g114960.3.1	Solyc03g114960.3	64	45	2.5	["target: 5' TGTGGTGGAATGTTGAACATG 3'", ' *||:||||||||*||||*||| ', "miRNA: 3' CCATCACCTTACCACTT-TAC 5'"]	no	Solyc03g114960.3	ABC transporter B family protein (AHRD V3.3 *** A0A072URQ8_MEDTR)
	Solyc01g067425.1.1	Solyc01g067425.1	549	529	2	["target: 5' TGTGGTGGAATGTTGAACATG 3'", ' *||||||||||||:|||*|*| ', "miRNA: 3' TCACCACCTTACAGCTTATCC 5'"]	no	Solyc01g067425.1	LOW QUALITY:D111/G-patch domain-containing protein (AHRD V3.3 --* AT3G09850.1)
Nov-m0662-5p	Solyc12g089030.2.1	Solyc12g089030.2	295	274	2	["target: 5' GAGTTTTGACTAAATTTGGATT 3'", ' |||*||:|||||||||||*||| ', "miRNA: 3' CTCTAAGCTGATTTAAACATAA 5'"]	no	Solyc12g089030.2	Ubiquitin-conjugating enzyme family protein (AHRD V3.3 *** AT2G18600.2)
	Solyc01g010570.3.1	Solyc01g010570.3	1203	1182	1.8	["target: 5' GAGTTTTGACTAAATTTGGATT 3'", ' ||||::|||||||||:|:|||| ', "miRNA: 3' CTCAGGACTGATTTAGATCTAA 5'"]	no	Solyc01g010570.3	mucin-like protein (AHRD V3.3 *** AT2G02880.1)
	Solyc11g008830.2.1	Solyc11g008830.2	199	178	2.2	["target: 5' GAGTTTTGACTAAATTTGGATT 3'", ' :||||||||*|||||:||:||: ', "miRNA: 3' TTCAAAACTAATTTAGACTTAG 5'"]	no	Solyc11g008830.2	Asymmetric leaves 2 (AHRD V3.3 *** A7L4B2_CARPA)
	Solyc07g005400.3.1	Solyc07g005400.3	557	536	2	["target: 5' GAGTTTTGACTAAATTTGGATT 3'", ' :|:*||||||||||||||:||| ', "miRNA: 3' TTTTAAACTGATTTAAACTTAA 5'"]	no	Solyc07g005400.3	bHLH transcription factor 050
	Solyc05g006010.3.1	Solyc05g006010.3	87	66	2.5	["target: 5' GAGTTTTGACTAAATTTGGATT 3'", ' ||||||:||*||||||||:|:* ', "miRNA: 3' CTCAAAGCTAATTTAAACTTGT 5'"]	no	Solyc05g006010.3	Major facilitator superfamily protein (AHRD V3.3 *-* AT1G52190.1)
	Solyc06g061040.3.1	Solyc06g061040.3	264	244	2.5	["target: 5' GAGTTTTGACTAAATTTGGATT 3'", ' :*:||||||||||||||*:||| ', "miRNA: 3' TCTAAAACTGATTTAAA-TTAA 5'"]	no	Solyc06g061040.3	Ribose-phosphate pyrophosphokinase (AHRD V3.3 *** G7JHM7_MEDTR)
	Solyc01g091610.1.1	Solyc01g091610.1	2082	2062	2.5	["target: 5' GAGTTTTGACTAAATTTGGATT 3'", ' :||||||||*|||||||**||: ', "miRNA: 3' TTCAAAACTCATTTAAA-GTAG 5'"]	no	Solyc01g091610.1	LOW QUALITY:Pentatricopeptide repeat-containing protein family (AHRD V3.3 *** A0A151TBJ2_CAJCA)
	Solyc03g119760.3.1	Solyc03g119760.3	340	320	2.5	["target: 5' GAGTTTTGACTAAATTTGGATT 3'", ' :|:||||||*|||||||*||:| ', "miRNA: 3' TTTAAAACTAATTTAAA-CTGA 5'"]	no	Solyc03g119760.3	Transmembrane Fragile-X-F-associated protein (AHRD V3.3 *** AT1G18470.1)
	Solyc06g060420.3.1	Solyc06g060420.3	142	121	2.2	["target: 5' GAGTTTTGACTAAATTTGGATT 3'", ' :|::||||*||||||||||||| ', "miRNA: 3' TTTGAAACGGATTTAAACCTAA 5'"]	no	Solyc06g060420.3	YbaK/aminoacyl-tRNA synthetase-associated domain-containing protein (AHRD V3.3 *** AT1G44835.2)
	Solyc08g077270.3.1	Solyc08g077270.3	79	58	2.2	["target: 5' GAGTTTTGACTAAATTTGGATT 3'", ' :|||:|::||||||||||:||: ', "miRNA: 3' TTCAGAGTTGATTTAAACTTAG 5'"]	no	Solyc08g077270.3	Phosphoacetylglucosamine mutase family protein (AHRD V3.3 *** B9MTY0_POPTR)
	Solyc03g111570.3.1	Solyc03g111570.3	46	25	2.5	["target: 5' GAGTTTTGACTAAATTTGGATT 3'", ' |||*||*||||||||||::||| ', "miRNA: 3' CTCTAATCTGATTTAAATTTAA 5'"]	no	Solyc03g111570.3	glucan synthase-like 8 (AHRD V3.3 *** AT2G36850.1)
	Solyc01g108130.3.1	Solyc01g108130.3	1687	1666	2.2	["target: 5' GAGTTTTGACTAAATTTGGATT 3'", ' ||:||||||*:|||||||:||| ', "miRNA: 3' CTTAAAACTTGTTTAAACTTAA 5'"]	no	Solyc01g108130.3	B3 domain-containing protein (AHRD V3.3 *** A0A0B2REX2_GLYSO)
	Solyc10g005600.3.1	Solyc10g005600.3	215	194	2.5	["target: 5' GAGTTTTGACTAAATTTGGATT 3'", ' ||:*|:|||||||||||::||| ', "miRNA: 3' CTTCAGACTGATTTAAATTTAA 5'"]	no	Solyc10g005600.3	BTB/POZ domain-containing protein 1 (AHRD V3.3 *** S5ZYZ0_SOLTU)
	Solyc08g077260.3.1	Solyc08g077260.3	79	58	2.2	["target: 5' GAGTTTTGACTAAATTTGGATT 3'", ' :|||:|::||||||||||:||: ', "miRNA: 3' TTCAGAGTTGATTTAAACTTAG 5'"]	no	Solyc08g077260.3	Vacuolar protein sorting 55 (AHRD V3.3 *** B9N2S0_POPTR)
	Solyc08g066320.3.1	Solyc08g066320.3	2764	2743	2.5	["target: 5' GAGTTTTGACTAAATTTGGATT 3'", ' :||*|||:||||||||::|||| ', "miRNA: 3' TTCCAAATTGATTTAAGTCTAA 5'"]	no	Solyc08g066320.3	kinase family with leucine-rich repeat domain-containing protein (AHRD V3.3 *** AT5G25930.1)
Nov-m0659-3p	Solyc11g007130.2.1	Solyc11g007130.2	804	783	2.5	["target: 5' ATAAAAGGTTAGTAGGTAGTTG 3'", ' ||||||:||||||*:|||*||| ', "miRNA: 3' TATTTTTCAATCAATCATAAAC 5'"]	no	Solyc11g007130.2	Hippocampus abundant transcript-like protein 1 (AHRD V3.3 *** W9QGN7_9ROSA)
	Solyc09g090710.3.1	Solyc09g090710.3	2684	2663	2.5	["target: 5' ATAAAAGGTTAGTAGGTAGTTG 3'", ' *||||*|||||||||:|||||* ', "miRNA: 3' CATTTACCAATCATCTATCAAA 5'"]	no	Solyc09g090710.3	pfkB-like carbohydrate kinase family protein (AHRD V3.3 --* AT5G43910.2)
	Solyc12g099230.2.1	Solyc12g099230.2	2622	2601	2.5	["target: 5' ATAAAAGGTTAGTAGGTAGTTG 3'", ' ||||||||:||||*|||||||: ', "miRNA: 3' TATTTTCCGATCAGCCATCAAT 5'"]	no	Solyc12g099230.2	Pectinesterase (AHRD V3.3 *** K4DHU4_SOLLC)
	Solyc11g070150.2.1	Solyc11g070150.2	121	99	2.5	["target: 5' ATAAAAGGTTAGTAGGTA-GTTG 3'", ' |||*|||||||||||*||*|||| ', "miRNA: 3' TATCTTCCAATCATCGATCCAAC 5'"]	no	Solyc11g070150.2	Histidine phosphotransfer protein (AHRD V3.3 *** I4IY29_POPCA)
	Solyc02g093190.3.1	Solyc02g093190.3	1525	1505	2.5	["target: 5' ATAAAAGGTTAGTAGGTAGTTG 3'", ' *:|*||||||||||||||*||| ', "miRNA: 3' AGTCTTCCAATCATCCAT-AAC 5'"]	no	Solyc02g093190.3	Histone-lysine N-methyltransferase MEDEA (AHRD V3.3 *-* MEDEA_ARATH)
	Solyc08g077250.3.1	Solyc08g077250.3	272	251	2.5	["target: 5' ATAAAAGGTTAGTAGGTAGTTG 3'", ' |||||||:|||:||::||||*| ', "miRNA: 3' TATTTTCTAATTATTTATCACC 5'"]	no	Solyc08g077250.3	Inner nuclear membrane Man1 (AHRD V3.3 *** A0A0B0P5D6_GOSAR)
Nov-m0654-3p	Solyc12g099110.2.1	Solyc12g099110.2	1527	1509	2.2	["target: 5' CTTTAGGAATAAGAAATTGG 3'", ' *||||:||||||||||:*|: ', "miRNA: 3' TAAATTCTTATTCTTTG-CT 5'"]	no	Solyc12g099110.2	30S ribosomal protein S1
	Solyc12g007170.2.1	Solyc12g007170.2	2436	2418	2.5	["target: 5' CTTTAGGAATAAGAAATTGG 3'", ' *|:|||:||||||||||*:: ', "miRNA: 3' AAGATCTTTATTCTTTA-TT 5'"]	no	Solyc12g007170.2	Fatty acid beta-oxidation multifunctional protein (AHRD V3.3 *** A0A077DAS1_9ERIC)
	Solyc01g106750.2.1	Solyc01g106750.2	2434	2415	2.5	["target: 5' CTTTAGGAATAAGAAATTGG 3'", ' *||*||:||||||||||||* ', "miRNA: 3' AAACTCTTTATTCTTTAACG 5'"]	no	Solyc01g106750.2	Transmembrane protein, putative (AHRD V3.3 *** G7JJ78_MEDTR)
	Solyc10g049660.2.1	Solyc10g049660.2	2013	1994	2.2	["target: 5' CTTTAGGAATAAGAAATTGG 3'", ' *|||||||*|||||||:||: ', "miRNA: 3' TAAATCCTAATTCTTTGACT 5'"]	no	Solyc10g049660.2	Phototropic-responsive NPH3 family protein (AHRD V3.3 *** B9HMY5_POPTR)
	Solyc01g099645.1.1	Solyc01g099645.1	1959	1940	2.5	["target: 5' CTTTAGGAATAAGAAATTGG 3'", ' |||:|:|||||*||||||:: ', "miRNA: 3' GAAGTTCTTATACTTTAATT 5'"]	no	Solyc01g099645.1	alpha/beta-Hydrolases superfamily protein (AHRD V3.3 --* AT2G36290.2)
	Solyc09g064310.3.1	Solyc09g064310.3	865	846	2.5	["target: 5' CTTTAGGAATAAGAAATTGG 3'", ' *||||:|||:|||||||*:: ', "miRNA: 3' CAAATTCTTGTTCTTTATTT 5'"]	no	Solyc09g064310.3	WD-repeat protein, putative (AHRD V3.3 *** B9T5V7_RICCO)
	Solyc03g095810.3.1	Solyc03g095810.3	2566	2548	2.2	["target: 5' CTTTAGGAATAAGAAATTGG 3'", ' *||||||||*|||||||*|: ', "miRNA: 3' TAAATCCTTCTTCTTTA-CT 5'"]	no	Solyc03g095810.3	Trichome birefringence-like protein (AHRD V3.3 *** G7K771_MEDTR)
	Solyc10g086350.2.1	Solyc10g086350.2	4414	4394	1.8	["target: 5' CTTTAGGAATAAGAAATT-GG 3'", ' |||:||||||||:|||||*:| ', "miRNA: 3' GAAGTCCTTATTTTTTAAATC 5'"]	no	Solyc10g086350.2	Ras-related small GTP-binding family protein (AHRD V3.3 *** AT5G59840.1)
	Solyc09g075190.3.1	Solyc09g075190.3	2372	2353	2	["target: 5' CTTTAGGAATAAGAAATTGG 3'", ' |||||:|||*|||||||||* ', "miRNA: 3' GAAATTCTTCTTCTTTAACA 5'"]	no	Solyc09g075190.3	Gamma-tubulin complex component (AHRD V3.3 *** K4CV96_SOLLC)
	Solyc06g008180.2.1	Solyc06g008180.2	1134	1115	2.2	["target: 5' CTTTAGGAATAAGAAATTGG 3'", ' ||||*||*|||||||||||: ', "miRNA: 3' GAAAGCCGTATTCTTTAACT 5'"]	no	Solyc06g008180.2	Pentatricopeptide repeat (PPR-like) superfamily protein (AHRD V3.3 *** AT1G09900.1)
	Solyc10g078300.2.1	Solyc10g078300.2	3073	3054	2.2	["target: 5' CTTTAGGAATAAGAAATTGG 3'", ' *||||::|||||:||||||: ', "miRNA: 3' AAAATTTTTATTTTTTAACT 5'"]	no	Solyc10g078300.2	Single-stranded nucleic acid binding R3H (AHRD V3.3 *** A2Q6F7_MEDTR)
	Solyc06g043250.3.1	Solyc06g043250.3	749	729	2.5	["target: 5' CTTTAGGAATAAGAAATTG-G 3'", ' *||:|||*|||||||||||*| ', "miRNA: 3' AAAGTCCCTATTCTTTAACAC 5'"]	no	Solyc06g043250.3	protein kinase family protein (AHRD V3.3 *** AT5G26150.2)
	Solyc06g068170.2.1	Solyc06g068170.2	1463	1444	2.2	["target: 5' CTTTAGGAATAAGAAATTGG 3'", ' ||:||*|||:||||||||:| ', "miRNA: 3' GAGATACTTGTTCTTTAATC 5'"]	no	Solyc06g068170.2	U11/U12 small nuclear ribonucleoprotein 25 kDa (AHRD V3.3 *** A0A0B0MCU7_GOSAR)
	Solyc07g065500.2.1	Solyc07g065500.2	102	83	2	["target: 5' CTTTAGGAATAAGAAATTGG 3'", ' |||||:|||:||||||*||| ', "miRNA: 3' GAAATTCTTGTTCTTTTACC 5'"]	no	Solyc07g065500.2	CCAAT-binding transcription factor
	Solyc05g054260.3.1	Solyc05g054260.3	3694	3675	2.2	["target: 5' CTTTAGGAATAAGAAATTGG 3'", ' *||:|:||||||||||||*: ', "miRNA: 3' AAAGTTCTTATTCTTTAAGT 5'"]	no	Solyc05g054260.3	Kinesin-like protein (AHRD V3.3 *** K4C2A5_SOLLC)
	Solyc09g074800.2.1	Solyc09g074800.2	2381	2362	2.5	["target: 5' CTTTAGGAATAAGAAATTGG 3'", ' *||||::||:||||||||:: ', "miRNA: 3' AAAATTTTTGTTCTTTAATT 5'"]	no	Solyc09g074800.2	Potassium transporter (AHRD V3.3 *** M1AT44_SOLTU)
	Solyc05g053170.3.1	Solyc05g053170.3	64	46	2.5	["target: 5' CTTTAGGAATAAGAAATTGG 3'", ' **||||:||||||||||*|| ', "miRNA: 3' TCAATCTTTATTCTTTA-CC 5'"]	no	Solyc05g053170.3	Chalcone synthase (AHRD V3.3 *** CHSY_PERFR)
	Solyc02g078280.3.1	Solyc02g078280.3	1967	1948	2.5	["target: 5' CTTTAGGAATAAGAAATTGG 3'", ' |:|||||||*||||||||** ', "miRNA: 3' GGAATCCTTCTTCTTTAAAA 5'"]	no	Solyc02g078280.3	DNA ligase-like protein (AHRD V3.3 *** AT2G33793.2)
	Solyc12g005340.2.1	Solyc12g005340.2	40	22	2.5	["target: 5' CTTTAGGAATAAGAAATTGG 3'", ' **||||:||||||||||*|| ', "miRNA: 3' TTAATCTTTATTCTTTA-CC 5'"]	no	Solyc12g005340.2	GRAS family transcription factor (AHRD V3.3 *** D4QD66_DIACA)
	Solyc03g115770.3.1	Solyc03g115770.3	169	150	2.5	["target: 5' CTTTAGGAATAAGAAATTGG 3'", ' |::*||:||||||||||||| ', "miRNA: 3' GGGTTCTTTATTCTTTAACC 5'"]	no	Solyc03g115770.3	Timing of cab expression 1/pseudo-response regulator 1 (AHRD V3.3 *** J9PWT0_NICAT)
	Solyc03g095980.3.1	Solyc03g095980.3	789	771	2.5	["target: 5' CTTTAGGAATAAGAAATTGG 3'", ' *||||:|||*|||||||*|| ', "miRNA: 3' TAAATTCTTTTTCTTTA-CC 5'"]	no	Solyc03g095980.3	bHLH transcription factor 021
	Solyc02g087520.3.1	Solyc02g087520.3	366	347	2.5	["target: 5' CTTTAGGAATAAGAAATTGG 3'", ' |||||*|||*||||||||:: ', "miRNA: 3' GAAATACTTCTTCTTTAATT 5'"]	no	Solyc02g087520.3	Pathogenesis-related thaumatin family protein (AHRD V3.3 *** G7KK13_MEDTR)
	Solyc05g007290.2.1	Solyc05g007290.2	943	924	2.5	["target: 5' CTTTAGGAATAAGAAATTGG 3'", ' *||||:||||||:||||**| ', "miRNA: 3' TAAATTCTTATTTTTTATAC 5'"]	no	Solyc05g007290.2	Regulator of chromosome condensation (RCC1) family protein (AHRD V3.3 *** G7K368_MEDTR)
	Solyc02g089690.3.1	Solyc02g089690.3	2265	2246	2.5	["target: 5' CTTTAGGAATAAGAAATTGG 3'", ' ||::||||||||||||:**| ', "miRNA: 3' GAGGTCCTTATTCTTTGTAC 5'"]	no	Solyc02g089690.3	Trichome birefringence-like 19 (AHRD V3.3 *** A0A061EH35_THECC)
	Solyc01g099640.3.1	Solyc01g099640.3	960	941	2.5	["target: 5' CTTTAGGAATAAGAAATTGG 3'", ' |||:|:|||||*||||||:: ', "miRNA: 3' GAAGTTCTTATACTTTAATT 5'"]	no	Solyc01g099640.3	Zeta-carotene desaturase, chloroplastic/chromoplastic (AHRD V3.3 --* ZDS_ONCHC)
	Solyc01g109130.3.1	Solyc01g109130.3	64	46	2.5	["target: 5' CTTTAGGAATAAGAAATTGG 3'", ' |||*|||||:|||||||*|* ', "miRNA: 3' GAACTCCTTGTTCTTTA-CG 5'"]	no	Solyc01g109130.3	Proteasome assembly chaperone 2 (AHRD V3.3 *** K4B3C7_SOLLC)
	Solyc02g068990.3.1	Solyc02g068990.3	1248	1230	2.5	["target: 5' CTTTAGGAATAAGAAATTGG 3'", ' |||||:*||||||||||*:: ', "miRNA: 3' GAAATTATTATTCTTTA-TT 5'"]	no	Solyc02g068990.3	Zinc finger family protein (AHRD V3.3 --* D7MP51_ARALL)
	Solyc04g079470.3.1	Solyc04g079470.3	1080	1061	1.5	["target: 5' CTTTAGGAATAAGAAATTGG 3'", ' *|||||||||||||||:|*| ', "miRNA: 3' TAAATCCTTATTCTTTGAAC 5'"]	no	Solyc04g079470.3	Serpin-like protein (AHRD V3.3 *** Q8GT65_CITPA)
	Solyc02g092910.3.1	Solyc02g092910.3	1261	1243	2.2	["target: 5' CTTTAGGAATAAGAAATTGG 3'", ' ||::||||||||:||||*|: ', "miRNA: 3' GAGGTCCTTATTTTTTA-CT 5'"]	no	Solyc02g092910.3	Mortality factor 4-like protein 1 (AHRD V3.3 *** A0A0B2QZE4_GLYSO)
	Solyc09g091650.3.1	Solyc09g091650.3	3397	3379	2.5	["target: 5' CTTTAGGAATAAGAAATTGG 3'", ' *||||:|||||||*|||*|| ', "miRNA: 3' CAAATTCTTATTCATTA-CC 5'"]	no	Solyc09g091650.3	P-loop containing nucleoside triphosphate hydrolases superfamily protein (AHRD V3.3 *** AT1G04730.1)
	Solyc08g075150.3.1	Solyc08g075150.3	1111	1092	2.2	["target: 5' CTTTAGGAATAAGAAATTGG 3'", ' ||||||:|||||:|*|||:| ', "miRNA: 3' GAAATCTTTATTTTGTAATC 5'"]	no	Solyc08g075150.3	Coiled-coil domain-containing 73 (AHRD V3.3 *** A0A0B0NIE5_GOSAR)
	Solyc01g095730.3.1	Solyc01g095730.3	449	430	2.5	["target: 5' CTTTAGGAATAAGAAATTGG 3'", ' |::|||:|||||:|||||:: ', "miRNA: 3' GGGATCTTTATTTTTTAATT 5'"]	no	Solyc01g095730.3	Poly(A) RNA polymerase cid14 (AHRD V3.3 *** W9RAG3_9ROSA)
	Solyc02g089970.3.1	Solyc02g089970.3	277	258	2.2	["target: 5' CTTTAGGAATAAGAAATTGG 3'", ' |||:|:|||*|||||||||: ', "miRNA: 3' GAAGTTCTTTTTCTTTAACT 5'"]	no	Solyc02g089970.3	Histone-lysine N-methyltransferase SUVR5 (AHRD V3.3 *** A0A0B2SA40_GLYSO)
	Solyc01g088090.3.1	Solyc01g088090.3	209	190	2.2	["target: 5' CTTTAGGAATAAGAAATTGG 3'", ' ||||||:||*||:||||||: ', "miRNA: 3' GAAATCTTTCTTTTTTAACT 5'"]	no	Solyc01g088090.3	Alpha/beta hydrolase, putative (AHRD V3.3 *** B9RIY7_RICCO)
	Solyc08g029230.3.1	Solyc08g029230.3	2668	2649	2	["target: 5' CTTTAGGAATAAGAAATTGG 3'", ' *|||||:||||*|||||||| ', "miRNA: 3' AAAATCTTTATGCTTTAACC 5'"]	no	Solyc08g029230.3	Eukaryotic aspartyl protease family protein (AHRD V3.3 *** G7JCS6_MEDTR)
	Solyc02g084630.3.1	Solyc02g084630.3	945	927	2.5	["target: 5' CTTTAGGAATAAGAAATTGG 3'", ' *|||||||||||||*||*:: ', "miRNA: 3' AAAATCCTTATTCTATA-TT 5'"]	no	Solyc02g084630.3	TDR6 transcription factor
Nov-m0642-5p	Solyc08g007220.3.1	Solyc08g007220.3	1092	1070	2	["target: 5' TAATGAACAATTATAGAA-TTAT 3'", ' |||*||||||||||||||*||*| ', "miRNA: 3' ATTTCTTGTTAATATCTTCAAGA 5'"]	no	Solyc08g007220.3	Nuclear RNA binding protein-like (AHRD V3.3 *** Q38M48_SOLTU)
Nov-m0606-5p	Solyc04g064750.2.1	Solyc04g064750.2	84	65	2.5	["target: 5' GGTAAGATTGTATAAGAACT 3'", ' *:|||||||::||||:|||| ', "miRNA: 3' GTATTCTAATGTATTTTTGA 5'"]	no	Solyc04g064750.2	Pentatricopeptide repeat superfamily protein (AHRD V3.3 *** A0A061FHU2_THECC)
	Solyc08g082390.3.1	Solyc08g082390.3	477	458	2.5	["target: 5' GGTAAGATTGTATAAGAACT 3'", ' **|||:||||||||||||*| ', "miRNA: 3' AAATTTTAACATATTCTTTA 5'"]	no	Solyc08g082390.3	Coatomer subunit gamma-1 (AHRD V3.3 *** A0A1D1ZH87_9ARAE)
	Solyc12g005360.2.1	Solyc12g005360.2	251	233	2.5	["target: 5' GGTAAGATTGTATAAGAACT 3'", ' |:*||:||||||||||||*| ', "miRNA: 3' CTTTTTTAACATATTCTT-A 5'"]	no	Solyc12g005360.2	MAP kinase kinase kinase 83
	Solyc01g086840.3.1	Solyc01g086840.3	78	60	2.5	["target: 5' GGTAAGATTGTATAAGAACT 3'", ' |||||:||:|||:||:||*| ', "miRNA: 3' CCATTTTAGCATGTTTTT-A 5'"]	no	Solyc01g086840.3	Thaumatin-like protein (AHRD V1 ***- Q5DWG1_CRYJA)%3B contains Interpro domain(s) IPR001938
Nov-m0601-5p	Solyc12g009420.2.1	Solyc12g009420.2	359	339	2	["target: 5' TCCTGCCATGTATTGATACCA 3'", ' *||||||||||*|||||||*| ', "miRNA: 3' TGGACGGTACAGAACTATGCT 5'"]	no	Solyc12g009420.2	Pectin lyase-like superfamily protein (AHRD V3.3 *** AT3G57510.1)
	Solyc00g144470.1.1	Solyc00g144470.1	1200	1180	1.5	["target: 5' TCCTGCCATGTATTGATACCA 3'", ' |||||||||||*||||||||* ', "miRNA: 3' AGGACGGTACACAACTATGGG 5'"]	no	Solyc00g144470.1	Serine/threonine protein phosphatase 7 long form isogeny (AHRD V3.3 *-* A0A151SE46_CAJCA)
	Solyc09g098270.3.1	Solyc09g098270.3	908	889	2.2	["target: 5' TCCTGCCATGTATTGATACCA 3'", ' :||||||||||*|||||*||* ', "miRNA: 3' GGGACGGTACAAAACTA-GGA 5'"]	no	Solyc09g098270.3	Pectin lyase-like superfamily protein (AHRD V3.3 *** AT1G23460.1)
	Solyc02g067130.1.1	Solyc02g067130.1	1005	985	1.5	["target: 5' TCCTGCCATGTATTGATACCA 3'", ' |||||||||||*||||||||* ', "miRNA: 3' AGGACGGTACACAACTATGGG 5'"]	no	Solyc02g067130.1	Serine/threonine protein phosphatase 7 long form isogeny (AHRD V3.3 *-* A0A151SE46_CAJCA)
	Solyc06g035480.3.1	Solyc06g035480.3	1423	1403	1.5	["target: 5' TCCTGCCATGTATTGATACCA 3'", ' |||||||||||*||||||||* ', "miRNA: 3' AGGACGGTACACAACTATGGG 5'"]	no	Solyc06g035480.3	Serine/threonine protein phosphatase 7 long form isogeny (AHRD V3.3 *-* A0A151SE46_CAJCA)
	Solyc09g061690.1.1	Solyc09g061690.1	1212	1192	1.5	["target: 5' TCCTGCCATGTATTGATACCA 3'", ' |||||||||||*||||||||* ', "miRNA: 3' AGGACGGTACACAACTATGGG 5'"]	no	Solyc09g061690.1	Serine/threonine protein phosphatase 7 long form isogeny (AHRD V3.3 *** A0A151S601_CAJCA)
	Solyc11g065557.1.1	Solyc11g065557.1	1302	1282	2.5	["target: 5' TCCTGCCATGTATTGATACCA 3'", ' |||||*|||||*||||||||* ', "miRNA: 3' AGGACAGTACACAACTATGGG 5'"]	no	Solyc11g065557.1	Serine/threonine protein phosphatase 7 long form isogeny (AHRD V3.3 *** A0A151SGZ7_CAJCA)
	Solyc03g033340.3.1	Solyc03g033340.3	2289	2270	2.5	["target: 5' TCCTGCCATGTATTGATACCA 3'", ' *|||:|||||:||:||||*|| ', "miRNA: 3' TGGATGGTACGTAGCTAT-GT 5'"]	no	Solyc03g033340.3	Phosphatase 2C family protein (AHRD V3.3 *** A9PFH7_POPTR)
	Solyc06g043113.1.1	Solyc06g043113.1	735	715	2	["target: 5' TCCTGCCATGTATTGATACCA 3'", ' ||||||||:||*||||||||* ', "miRNA: 3' AGGACGGTGCACAACTATGGG 5'"]	no	Solyc06g043113.1	Serine/threonine protein phosphatase 7 long form isogeny (AHRD V3.3 *-* A0A151R878_CAJCA)
	Solyc07g014610.3.1	Solyc07g014610.3	1659	1640	2.5	["target: 5' TCCTGCCATGTATTGATACCA 3'", ' *|||||||||||||*||**|| ', "miRNA: 3' TGGACGGTACATAAGTA-CGT 5'"]	no	Solyc07g014610.3	GPI ethanolamine phosphate transferase 3 (AHRD V3.3 *** A0A0B0NMW8_GOSAR)
	Solyc04g025440.3.1	Solyc04g025440.3	3998	3977	2.2	["target: 5' TCCTGCCATGTATTGATAC-CA 3'", ' :||||||||||*|||||*|*|| ', "miRNA: 3' GGGACGGTACAGAACTAGGCGT 5'"]	no	Solyc04g025440.3	Pectin lyase-like superfamily protein (AHRD V3.3 *** AT1G23460.1)
	Solyc07g042105.1.1	Solyc07g042105.1	1602	1581	2	["target: 5' TCCTGCCATGTATTGATAC-CA 3'", ' |||||||||||*|||||||*|* ', "miRNA: 3' AGGACGGTACACAACTATGAGA 5'"]	no	Solyc07g042105.1	Serine/threonine protein phosphatase 7 long form isogeny (AHRD V3.3 *** A0A151RUJ4_CAJCA)
	Solyc11g065560.1.1	Solyc11g065560.1	1182	1162	2.5	["target: 5' TCCTGCCATGTATTGATACCA 3'", ' |||||*|||||*||||||||* ', "miRNA: 3' AGGACAGTACACAACTATGGG 5'"]	no	Solyc11g065560.1	Serine/threonine protein phosphatase 7 long form isogeny (AHRD V3.3 *** A0A151SGZ7_CAJCA)
	Solyc09g061650.1.1	Solyc09g061650.1	585	565	1.5	["target: 5' TCCTGCCATGTATTGATACCA 3'", ' |||||||||||*||||||||* ', "miRNA: 3' AGGACGGTACACAACTATGGG 5'"]	no	Solyc09g061650.1	Serine/threonine protein phosphatase 7 long form isogeny (AHRD V3.3 *** A0A151R878_CAJCA)
	Solyc08g066370.2.1	Solyc08g066370.2	1344	1324	1.5	["target: 5' TCCTGCCATGTATTGATACCA 3'", ' |||||||||||*||||||||* ', "miRNA: 3' AGGACGGTACACAACTATGGG 5'"]	no	Solyc08g066370.2	Serine/threonine protein phosphatase 7 long form isogeny (AHRD V3.3 *-* A0A151SE46_CAJCA)
	Solyc12g042820.1.1	Solyc12g042820.1	702	682	2.5	["target: 5' TCCTGCCATGTATTGATACCA 3'", ' |||||||*|||*||||||||* ', "miRNA: 3' AGGACGGGACACAACTATGGG 5'"]	no	Solyc12g042820.1	Serine/threonine protein phosphatase 7 long form isogeny (AHRD V3.3 *-* A0A151R878_CAJCA)
	Solyc11g042830.1.1	Solyc11g042830.1	970	950	1.5	["target: 5' TCCTGCCATGTATTGATACCA 3'", ' |||||||||||*||||||||* ', "miRNA: 3' AGGACGGTACACAACTATGGG 5'"]	no	Solyc11g042830.1	Serine/threonine protein phosphatase 7 long form isogeny (AHRD V3.3 *** A0A151UF86_CAJCA)
Nov-m0569-3p	Solyc10g051273.1.1	Solyc10g051273.1	48	25	2.5	["target: 5' TAAATGGGTTTTGAATTCTAAAAA 3'", ' ||||||||||||:||||*|***|| ', "miRNA: 3' ATTTACCCAAAATTTAACAAAATT 5'"]	no	Solyc10g051273.1	Ulp1 protease family, C-terminal catalytic domain containing protein (AHRD V3.3 *-* Q60D46_SOLDE)
	Solyc05g023740.3.1	Solyc05g023740.3	279	256	2.5	["target: 5' TAAATGGGTTTTGAATTCTAAAAA 3'", ' *||||||::||||||||**||||| ', "miRNA: 3' TTTTACCTGAAACTTAACTTTTTT 5'"]	no	Solyc05g023740.3	Arabidopsis mei2-like protein
	Solyc02g090000.3.1	Solyc02g090000.3	1032	1010	2.5	["target: 5' TAAATGGGTTTTGAATTCTAAAAA 3'", ' ||||||:*|||||||||*||||*| ', "miRNA: 3' ATTTACTAAAAACTTAA-ATTTAT 5'"]	no	Solyc02g090000.3	CASP-like protein (AHRD V3.3 *** K4BCF1_SOLLC)
Nov-m0563-3p	Solyc10g061840.2.1	Solyc10g061840.2	300	277	2.5	["target: 5' ATATCGATTTATAGAAATGCTAAA 3'", ' |:|||:|||||||*|||||*|||| ', "miRNA: 3' TGTAGTTAAATATATTTACAATTT 5'"]	no	Solyc10g061840.2	Carboxyl methyltransferase (AHRD V3.3 *** A0A1B4Z3V4_9ROSA)
	Solyc11g072790.2.1	Solyc11g072790.2	1317	1295	2.5	["target: 5' ATATCGATTTATAGAAATGCTAAA 3'", ' |||||*|||||||||||*|**||| ', "miRNA: 3' TATAGATAAATATCTTT-CTTTTT 5'"]	no	Solyc11g072790.2	WUSCHEL-like homeobox protein (AHRD V3.3 *-* F6MIV6_ORYSJ)
Nov-m0558-3p	Solyc09g057840.1.1	Solyc09g057840.1	129	109	2.5	["target: 5' CTCTGTTGAGCTCTTAGCTTT 3'", ' *:||:|||||||||||||**| ', "miRNA: 3' CGGATAACTCGAGAATCGCTA 5'"]	no	Solyc09g057840.1	LOW QUALITY:ternary complex factor MIP1 leucine-zipper protein (Protein of unknown function, DUF547) (AHRD V3.3 --* AT4G37080.4)
	Solyc03g019640.1.1	Solyc03g019640.1	1215	1195	2.5	["target: 5' CTCTGTTGAGCTCTTAGCTTT 3'", ' |||:|:|||:|||:|||*||| ', "miRNA: 3' GAGGCGACTTGAGGATCCAAA 5'"]	no	Solyc03g019640.1	LOW QUALITY:DnaJ domain-containing protein (AHRD V3.3 *** A0A103XXZ0_CYNCS)
Nov-m0541-3p	Solyc09g005930.3.1	Solyc09g005930.3	3084	3064	2.5	["target: 5' TTGATGTAATTGGGTTTTATG 3'", ' ||||||*|||:||*||||||| ', "miRNA: 3' AACTACTTTAGCCAAAAATAC 5'"]	no	Solyc09g005930.3	Ribosomal protein S24e family protein (AHRD V3.3 *** AT5G02740.1)
	Solyc01g098610.3.1	Solyc01g098610.3	6583	6564	2.2	["target: 5' TTGATGTAATTGGGTTTTATG 3'", ' |||||||||||||:||*|*|: ', "miRNA: 3' AACTACATTAACCTAACA-AT 5'"]	no	Solyc01g098610.3	glutathione synthetase 2
	Solyc01g008700.3.1	Solyc01g008700.3	210	191	2	["target: 5' TTGATGTAATTGGGTTTTATG 3'", ' ||||*|||||||||||:*||| ', "miRNA: 3' AACTTCATTAACCCAAG-TAC 5'"]	no	Solyc01g008700.3	Crossover junction endodeoxyribonuclease, putative (AHRD V3.3 *** A0A072UU82_MEDTR)
	Solyc01g009810.3.1	Solyc01g009810.3	433	413	2.5	["target: 5' TTGATGTAATTGGGTTTTATG 3'", ' |||||||||||:::|||**|| ', "miRNA: 3' AACTACATTAATTTAAATAAC 5'"]	no	Solyc01g009810.3	Leucine-rich repeat receptor-like kinase protein (AHRD V3.3 *-* A0A060H1D1_ELAGV)
	Solyc12g099860.2.1	Solyc12g099860.2	6443	6422	2	["target: 5' TTGATGTAATTGGGTTTT-ATG 3'", ' ||||||*|||||||||||*||* ', "miRNA: 3' AACTACTTTAACCCAAAACTAA 5'"]	no	Solyc12g099860.2	Mitochondrial GTPase 1 (AHRD V3.3 *** A0A1D1XTV6_9ARAE)
	Solyc00g006850.2.1	Solyc00g006850.2	536	515	2.5	["target: 5' TTGATGTAATTGGGTTTTA-TG 3'", ' |::||:|||||||:|||||*|| ', "miRNA: 3' AGTTATATTAACCTAAAATAAC 5'"]	no	Solyc00g006850.2	LOW QUALITY:Chalcone synthase 1 (AHRD V3.3 --* CHS1_TRISU)
	Solyc11g018750.2.1	Solyc11g018750.2	1559	1540	2	["target: 5' TTGATGTAATTGGGTTTTATG 3'", ' *|||||||||*|||||||*|| ', "miRNA: 3' TACTACATTATCCCAAAA-AC 5'"]	no	Solyc11g018750.2	transmembrane protein, putative (DUF707) (AHRD V3.3 --* AT1G13000.5)
	Solyc11g019910.1.1	Solyc11g019910.1	122	102	2.5	["target: 5' TTGATGTAATTGGGTTTTATG 3'", ' ||||||||*||||:*|||||| ', "miRNA: 3' AACTACATCAACCTTAAATAC 5'"]	no	Solyc11g019910.1	LOW QUALITY:Plant invertase/pectin methylesterase inhibitor (AHRD V3.3 *** I3T947_MEDTR)
	Solyc01g096580.3.1	Solyc01g096580.3	3779	3760	1.2	["target: 5' TTGATGTAATTGGGTTTTATG 3'", ' ||:||||||||||||||||*: ', "miRNA: 3' AATTACATTAACCCAAAAT-T 5'"]	no	Solyc01g096580.3	ribosomal protein S10p/S20e family protein
	Solyc03g078090.3.1	Solyc03g078090.3	42	22	2.5	["target: 5' TTGATGTAATTGGGTTTTATG 3'", ' |||||||||||*:||||**|| ', "miRNA: 3' AACTACATTAAATCAAACAAC 5'"]	no	Solyc03g078090.3	Pectinesterase (AHRD V3.3 *** K4BHN9_SOLLC)
	Solyc03g095750.2.1	Solyc03g095750.2	912	893	2.5	["target: 5' TTGATGTAATTGGGTTTTATG 3'", ' |||||||||||:*||||*||* ', "miRNA: 3' AACTACATTAATACAAA-TAG 5'"]	no	Solyc03g095750.2	Chlorophyllide A oxygenase (AHRD V3.3 *-* G7I8G8_MEDTR)
	Solyc12g017510.2.1	Solyc12g017510.2	2732	2713	2.5	["target: 5' TTGATGTAATTGGGTTTTATG 3'", ' |::|||||*||||||||*||| ', "miRNA: 3' AGTTACATAAACCCAAA-TAC 5'"]	no	Solyc12g017510.2	AT2G31890-like protein (AHRD V3.3 *** A0A0G4APR9_9ROSI)
	Solyc11g017390.2.1	Solyc11g017390.2	194	174	2.5	["target: 5' TTGATGTAATTGGGTTTTATG 3'", ' |||||||||||:|::||**|| ', "miRNA: 3' AACTACATTAATCTGAATAAC 5'"]	no	Solyc11g017390.2	LOW QUALITY:RNA-binding KH domain-containing protein (AHRD V3.3 --* AT5G46190.4)
	Solyc01g005310.3.1	Solyc01g005310.3	530	511	2.5	["target: 5' TTGATGTAATTGGGTTTTATG 3'", ' *|:|||:|||||||||||*|* ', "miRNA: 3' TATTACGTTAACCCAAAA-AG 5'"]	no	Solyc01g005310.3	Dynamin (AHRD V3.3 *** E5GB64_CUCME)
	Solyc09g015630.2.1	Solyc09g015630.2	489	470	2.5	["target: 5' TTGATGTAATTGGGTTTTATG 3'", ' |||||||||||:*||||*||* ', "miRNA: 3' AACTACATTAATACAAA-TAG 5'"]	no	Solyc09g015630.2	Chlorophyllide a oxygenase (AHRD V3.3 *-* W9SD87_9ROSA)
	Solyc02g081400.3.1	Solyc02g081400.3	1065	1046	2.5	["target: 5' TTGATGTAATTGGGTTTTATG 3'", ' ||||||:||:|||*||||*|| ', "miRNA: 3' AACTACGTTGACCAAAAA-AC 5'"]	no	Solyc02g081400.3	Class I glutamine amidotransferase-like superfamily protein (AHRD V3.3 *** AT3G02720.1)
	Solyc06g073520.3.1	Solyc06g073520.3	2174	2155	2	["target: 5' TTGATGTAATTGGGTTTTATG 3'", ' ||||||:||||:|||:|*||| ', "miRNA: 3' AACTACGTTAATCCAGA-TAC 5'"]	no	Solyc06g073520.3	Solute carrier family 35 protein (AHRD V3.3 *** G7KWQ4_MEDTR)
	Solyc07g063810.2.1	Solyc07g063810.2	223	203	2.5	["target: 5' TTGATGTAATTGGGTTTTATG 3'", ' |||||*|||||:||||||*|* ', "miRNA: 3' AACTAAATTAATCCAAAAAAA 5'"]	no	Solyc07g063810.2	Serine/threonine-protein kinase (AHRD V3.3 *-* M1BP20_SOLTU)
	Solyc01g095040.3.1	Solyc01g095040.3	215	195	2.5	["target: 5' TTGATGTAATTGGGTTTTATG 3'", ' |:||||:|||||:||*||||| ', "miRNA: 3' AGCTACGTTAACTCACAATAC 5'"]	no	Solyc01g095040.3	C-terminal binding AN-like protein (AHRD V3.3 *** A0A0B0MUN4_GOSAR)
Nov-m0534-3p	Solyc01g014130.1.1	Solyc01g014130.1	223	204	2.5	["target: 5' TGGGGGTTGTAAGTTTTCTGA 3'", ' ||:|||*||||||||||*||* ', "miRNA: 3' ACTCCCTACATTCAAAA-ACA 5'"]	no	Solyc01g014130.1	Leucine-rich repeat receptor-like protein kinase family protein (AHRD V3.3 *-* AT4G08850.2)
	Solyc01g111470.3.1	Solyc01g111470.3	1572	1552	2.5	["target: 5' TGGGGGTTGTAAGTTTTCTGA 3'", ' *|||*|||||||||||||**| ', "miRNA: 3' TCCCACAACATTCAAAAGTGT 5'"]	no	Solyc01g111470.3	Pentatricopeptide repeat superfamily protein, putative (AHRD V3.3 *** A0A061FPD8_THECC)
	Solyc03g013310.3.1	Solyc03g013310.3	1200	1180	2	["target: 5' TGGGGGTTGTAAGTTTTCTGA 3'", ' ||:|||:|:||||||:||||| ', "miRNA: 3' ACTCCCGATATTCAAGAGACT 5'"]	no	Solyc03g013310.3	Phosphatidylinositol-3,4,5-trisphosphate 3-phosphatase and dual-specificity protein phosphatase PTEN (AHRD V3.3 *** A0A0B2NUB8_GLYSO)
	Solyc01g095560.3.1	Solyc01g095560.3	2354	2334	2.2	["target: 5' TGGGGGTTGTAAGTTTTCTGA 3'", ' |:||:|||||||||||||:** ', "miRNA: 3' ATCCTCAACATTCAAAAGGAA 5'"]	no	Solyc01g095560.3	Cysteine proteinases superfamily protein (AHRD V3.3 --* AT3G48350.1)
	Solyc12g014460.2.1	Solyc12g014460.2	453	433	2.2	["target: 5' TGGGGGTTGTAAGTTTTCTGA 3'", ' *||||||||:||:|||||*:| ', "miRNA: 3' TCCCCCAACGTTTAAAAGTTT 5'"]	no	Solyc12g014460.2	EH domain-containing protein 1 (AHRD V3.3 *** EHD1_ARATH)
	Solyc03g114440.1.1	Solyc03g114440.1	21	2	2.2	["target: 5' TGGGGGTTGTAAGTTTTCTGA 3'", ' |||||:||||*|||||||:*| ', "miRNA: 3' ACCCCTAACACTCAAAAGG-T 5'"]	no	Solyc03g114440.1	Ethylene-responsive transcription factor (AHRD V3.3 *-* W9SE25_9ROSA)
	Solyc06g074730.3.1	Solyc06g074730.3	2392	2372	2.5	["target: 5' TGGGGGTTGTAAGTTTTCTGA 3'", ' |||||||:||||:||:|*||* ', "miRNA: 3' ACCCCCAGCATTTAAGAAACC 5'"]	no	Solyc06g074730.3	Argonaute 5
Nov-m0532-3p	Solyc06g073150.3.1	Solyc06g073150.3	1443	1423	2.2	["target: 5' TGAATAGTAAGAGTCATGCGTA 3'", ' ||||:||:||:|||||||*:|| ', "miRNA: 3' ACTTGTCGTTTTCAGTAC-TAT 5'"]	no	Solyc06g073150.3	COP9 signalosome complex subunit 5b-like protein (AHRD V3.3 *** A0A0B0P622_GOSAR)
Nov-m0510-3p	Solyc04g077990.3.1	Solyc04g077990.3	737	714	2.5	["target: 5' AGTTCGAACTCAAGATATCTGATT 3'", ' ||||*||||||||:|||||*:|:| ', "miRNA: 3' TCAAACTTGAGTTTTATAGTTTGA 5'"]	no	Solyc04g077990.3	LOB domain-containing protein, putative (AHRD V3.3 *** B9SND0_RICCO)
Nov-m0498-5p	Solyc03g110950.1.1	Solyc03g110950.1	810	789	1.5	["target: 5' TGAACTCTCTCCCTCAATGGCT 3'", ' *:|||||||||||||||*|||| ', "miRNA: 3' CTTTGAGAGAGGGAGTTTCCGA 5'"]	no	Solyc03g110950.1	LOW QUALITY:GRAS family transcription factor (AHRD V3.3 *** A0A061FZS1_THECC)
	Solyc08g007560.2.1	Solyc08g007560.2	68	47	2.5	["target: 5' TGAACTCTCTCCCTCAATGGCT 3'", ' |||||||||:|*|||*|||||| ', "miRNA: 3' ACTTGAGAGGGAGAGATACCGA 5'"]	no	Solyc08g007560.2	AT hook motif DNA-binding family protein (AHRD V3.3 *** A0A072TPA5_MEDTR)
	Solyc02g070210.3.1	Solyc02g070210.3	725	704	2.5	["target: 5' TGAACTCTCTCCCTCAATGGCT 3'", ' |||||||||:*||||||*::|| ', "miRNA: 3' ACTTGAGAGGTGGAGTTCTTGA 5'"]	no	Solyc02g070210.3	Sec14p-like phosphatidylinositol transfer family protein (AHRD V3.3 *** A0A061G966_THECC)
	Solyc09g008200.3.1	Solyc09g008200.3	1288	1268	1.5	["target: 5' TGAACTCTCTCCCTCAATGGCT 3'", ' |||||||||||||||||:*:*| ', "miRNA: 3' ACTTGAGAGAGGGAGTTG-TAA 5'"]	no	Solyc09g008200.3	Heavy metal transport/detoxification superfamily protein (AHRD V3.3 *** AT5G03380.1)
Nov-m0486-5p	Solyc07g042905.1.1	Solyc07g042905.1	920	897	2.2	["target: 5' ATATGAGCTCCAAATAACAAAGTT 3'", ' |||:||||||||||||*|||*|:| ', "miRNA: 3' TATGCTCGAGGTTTATCGTTACGA 5'"]	no	Solyc07g042905.1	Transporter-related family protein (AHRD V3.3 *** B9HG67_POPTR)
	Solyc05g010207.1.1	Solyc05g010207.1	792	769	2	["target: 5' ATATGAGCTCCAAATAACAAAGTT 3'", ' ||||*||||||||||*|||||||| ', "miRNA: 3' TATAGTCGAGGTTTACTGTTTCAA 5'"]	no	Solyc05g010207.1	F-box family protein (AHRD V3.3 --* B9IAP0_POPTR)
	Solyc04g077500.3.1	Solyc04g077500.3	1798	1775	2.5	["target: 5' ATATGAGCTCCAAATAACAAAGTT 3'", ' |||||||||*|||||*|||||||* ', "miRNA: 3' TATACTCGATGTTTAGTGTTTCAT 5'"]	no	Solyc04g077500.3	transmembrane protein (AHRD V3.3 *** AT1G44920.1)
	Solyc09g061420.3.1	Solyc09g061420.3	1496	1474	2.5	["target: 5' ATATGAGCTCCAAATAACAAAGTT 3'", ' ||||:|||||||||||*||*|*|| ', "miRNA: 3' TATATTCGAGGTTTAT-GTATGAA 5'"]	no	Solyc09g061420.3	phosphoglycolate phosphatase (AHRD V3.3 *** AT5G48830.1)
Nov-m0480-3p	Solyc06g053310.3.1	Solyc06g053310.3	196	176	2.5	["target: 5' CCCGTCGGAGACTTTGAAGAA 3'", ' ||||||*|||||||*|||*|| ', "miRNA: 3' GGGCAGGCTCTGAATCTTGTT 5'"]	no	Solyc06g053310.3	Hydroxyacylglutathione hydrolase (AHRD V3.3 *** G7IS04_MEDTR)
Nov-m0468-3p	Solyc01g017510.1.1	Solyc01g017510.1	739	717	1	["target: 5' ATTTAATAATGCCCGAACTCTTT 3'", ' ||||*|||||||||||||||||| ', "miRNA: 3' TAAAATATTACGGGCTTGAGAAA 5'"]	no	Solyc01g017510.1	LOW QUALITY:DNA-directed RNA polymerase subunit beta'' (AHRD V3.3 *-* RPOC2_SPIOL)
	Solyc01g017420.1.1	Solyc01g017420.1	1399	1377	1	["target: 5' ATTTAATAATGCCCGAACTCTTT 3'", ' ||||||||||:||||||||*||| ', "miRNA: 3' TAAATTATTATGGGCTTGATAAA 5'"]	no	Solyc01g017420.1	DNA-directed RNA polymerase subunit beta'' (AHRD V3.3 *-* RPOC2_SOLLC)
	Solyc08g028920.1.1	Solyc08g028920.1	118	96	0.5	["target: 5' ATTTAATAATGCCCGAACTCTTT 3'", ' ||||||||||||||:|||||||| ', "miRNA: 3' TAAATTATTACGGGTTTGAGAAA 5'"]	no	Solyc08g028920.1	DNA-directed RNA polymerase subunit beta'' (AHRD V3.3 *-* RPOC2_GUIAB)
Nov-m0456-3p	Solyc11g007540.2.1	Solyc11g007540.2	1852	1833	2.2	["target: 5' GAGGATTTTATTGATGTTGT 3'", ' *|:|||||||||*|||||:| ', "miRNA: 3' GTTCTAAAATAAATACAATA 5'"]	no	Solyc11g007540.2	cytochrome P450 77 A20
	Solyc04g074330.3.1	Solyc04g074330.3	106	87	2	["target: 5' GAGGATTTTATTGATGTTGT 3'", ' :||||||*|||||||:||:| ', "miRNA: 3' TTCCTAATATAACTATAATA 5'"]	no	Solyc04g074330.3	Glycosyltransferase (AHRD V3.3 *** K4BTX1_SOLLC)
	Solyc10g045600.2.1	Solyc10g045600.2	332	314	2.5	["target: 5' GAGGATTTTATTGATGTTGT 3'", ' |||||||::|:||||||*|* ', "miRNA: 3' CTCCTAAGGTGACTACA-CT 5'"]	no	Solyc10g045600.2	Transmembrane receptor, eukaryota (AHRD V3.3 *** A0A118JVM3_CYNCS)
	Solyc05g009000.3.1	Solyc05g009000.3	135	116	2.5	["target: 5' GAGGATTTTATTGATGTTGT 3'", ' *||||||*:|||:||||||| ', "miRNA: 3' ATCCTAACGTAATTACAACA 5'"]	no	Solyc05g009000.3	Receptor-like protein kinase (AHRD V3.3 *** D3G6F0_CAPAN)
	Solyc12g005680.3.1	Solyc12g005680.3	195	176	2.5	["target: 5' GAGGATTTTATTGATGTTGT 3'", ' *||:|||||||||||*||*| ', "miRNA: 3' ATCTTAAAATAACTAAAAAA 5'"]	no	Solyc12g005680.3	Potassium transporter (AHRD V3.3 *** M1B2Q5_SOLTU)
	Solyc04g076525.1.1	Solyc04g076525.1	2297	2279	2.5	["target: 5' GAGGATTTTATTGATGTTGT 3'", ' ||::|||||||||*||||*| ', "miRNA: 3' CTTTTAAAATAACAACAA-A 5'"]	no	Solyc04g076525.1	GATA transcription factor (AHRD V3.3 *-* G7J4K3_MEDTR)
	Solyc06g064820.3.1	Solyc06g064820.3	1512	1493	2.5	["target: 5' GAGGATTTTATTGATGTTGT 3'", ' |||||||*|||||||*||*| ', "miRNA: 3' CTCCTAATATAACTAAAAAA 5'"]	no	Solyc06g064820.3	GDSL esterase/lipase (AHRD V3.3 *** W9S0Q7_9ROSA)
	Solyc01g086953.1.1	Solyc01g086953.1	942	923	2.2	["target: 5' GAGGATTTTATTGATGTTGT 3'", ' :*:|||||||:||||||||| ', "miRNA: 3' TATCTAAAATGACTACAACA 5'"]	no	Solyc01g086953.1	LOW QUALITY:RNA-directed DNA polymerase (reverse transcriptase)-related family protein (AHRD V3.3 *-* AT3G24255.5)
	Solyc03g112930.3.1	Solyc03g112930.3	396	378	2.5	["target: 5' GAGGATTTTATTGATGTTGT 3'", ' *||||||||*|||||:||*| ', "miRNA: 3' ATCCTAAAACAACTATAA-A 5'"]	no	Solyc03g112930.3	Dof zinc finger protein (AHRD V3.3 *** A0A0B6VJP1_TOBAC)
	Solyc06g067890.3.1	Solyc06g067890.3	2345	2326	2.2	["target: 5' GAGGATTTTATTGATGTTGT 3'", ' |||*||::|||||||||||: ', "miRNA: 3' CTCGTAGGATAACTACAACG 5'"]	no	Solyc06g067890.3	Alpha/beta hydrolase-like (AHRD V3.3 *** A0A0K9P0U5_ZOSMR)
	Solyc03g116847.1.1	Solyc03g116847.1	2410	2391	2.5	["target: 5' GAGGATTTTATTGATGTTGT 3'", ' *|||*|||||||||||:|*| ', "miRNA: 3' GTCCCAAAATAACTACGAGA 5'"]	no	Solyc03g116847.1	CCCH-type zinc fingerfamily protein with RNA-binding domain-containing protein (AHRD V3.3 --* AT5G12440.8)
	Solyc04g009710.2.1	Solyc04g009710.2	173	154	2.5	["target: 5' GAGGATTTTATTGATGTTGT 3'", ' :||||||||*||||||*||: ', "miRNA: 3' TTCCTAAAACAACTACCACG 5'"]	no	Solyc04g009710.2	Ferredoxin family protein (AHRD V3.3 *** B9MYW6_POPTR)
	Solyc11g066140.2.1	Solyc11g066140.2	1568	1549	2.2	["target: 5' GAGGATTTTATTGATGTTGT 3'", ' ||:||||||||*:|||||:| ', "miRNA: 3' CTTCTAAAATATTTACAATA 5'"]	no	Solyc11g066140.2	P-hydroxybenzoic acid efflux pump subunit aaeB (AHRD V3.3 *** A0A061GW63_THECC)
	Solyc10g084810.2.1	Solyc10g084810.2	2250	2231	2.2	["target: 5' GAGGATTTTATTGATGTTGT 3'", ' |||||||*||:||||||*|: ', "miRNA: 3' CTCCTAATATGACTACATCG 5'"]	no	Solyc10g084810.2	S-acyltransferase (AHRD V3.3 *** M1ARM4_SOLTU)
	Solyc01g091040.3.1	Solyc01g091040.3	831	811	2.5	["target: 5' GAGGATTTTATTGATGTT-GT 3'", ' |||:||||*||||||:||*|| ', "miRNA: 3' CTCTTAAACTAACTATAAACA 5'"]	no	Solyc01g091040.3	Cysteine-rich repeat secretory protein 15 (AHRD V3.3 *** A0A151RVB1_CAJCA)
	Solyc09g074610.3.1	Solyc09g074610.3	1057	1039	1.5	["target: 5' GAGGATTTTATTGATGTTGT 3'", ' :|:||||||||||||||*:| ', "miRNA: 3' TTTCTAAAATAACTACA-TA 5'"]	no	Solyc09g074610.3	Chaperone DnaJ-domain superfamily protein (AHRD V3.3 *** A0A061EBG7_THECC)
	Solyc05g054640.3.1	Solyc05g054640.3	1945	1926	1.8	["target: 5' GAGGATTTTATTGATGTTGT 3'", ' |||||||:|||||||*||:| ', "miRNA: 3' CTCCTAAGATAACTAGAATA 5'"]	no	Solyc05g054640.3	2-oxoglutarate dehydrogenase E1 component family protein (AHRD V3.3 *** B9HM58_POPTR)
	Solyc10g024350.2.1	Solyc10g024350.2	210	191	2.5	["target: 5' GAGGATTTTATTGATGTTGT 3'", ' *||||||:|||||||*|||* ', "miRNA: 3' GTCCTAAGATAACTAGAACT 5'"]	no	Solyc10g024350.2	Mitochondrial import inner membrane translocase subunit tim23 (AHRD V3.3 *** A0A0K9Q5U7_ZOSMR)
	Solyc02g079150.2.1	Solyc02g079150.2	216	198	2.5	["target: 5' GAGGATTTTATTGATGTTGT 3'", ' ||||||||||||||::**|| ', "miRNA: 3' CTCCTAAAATAACTGT-TCA 5'"]	no	Solyc02g079150.2	F-box family protein (AHRD V3.3 *** B9H220_POPTR)
	Solyc02g014860.3.1	Solyc02g014860.3	2813	2794	2.5	["target: 5' GAGGATTTTATTGATGTTGT 3'", ' *||||*||:||||||:|||| ', "miRNA: 3' GTCCTCAAGTAACTATAACA 5'"]	no	Solyc02g014860.3	DnaJ domain-containing protein (AHRD V3.3 *** A0A124SD50_CYNCS)
	Solyc01g060314.1.1	Solyc01g060314.1	261	242	2.5	["target: 5' GAGGATTTTATTGATGTTGT 3'", ' :|||*||:|||||||||*:| ', "miRNA: 3' TTCCAAAGATAACTACATTA 5'"]	no	Solyc01g060314.1	LOW QUALITY:MADS-box transcription factor family protein (AHRD V3.3 *** A0A072VPP2_MEDTR)
	Solyc06g084480.3.1	Solyc06g084480.3	949	930	2.5	["target: 5' GAGGATTTTATTGATGTTGT 3'", ' ||||||*|||*||||||||* ', "miRNA: 3' CTCCTACAATCACTACAACT 5'"]	no	Solyc06g084480.3	Protease Do-like 2, chloroplastic (AHRD V3.3 *** DEGP2_ARATH)
	Solyc10g086060.2.1	Solyc10g086060.2	2256	2236	1.8	["target: 5' GAGGATTTTATTGATGTTG-T 3'", ' :|||||||*||||||||||*| ', "miRNA: 3' TTCCTAAACTAACTACAACTA 5'"]	no	Solyc10g086060.2	SUN-like protein 30
	Solyc06g075310.3.1	Solyc06g075310.3	1516	1497	2.5	["target: 5' GAGGATTTTATTGATGTTGT 3'", ' ||||*:||:||||||||*|| ', "miRNA: 3' CTCCAGAAGTAACTACATCA 5'"]	no	Solyc06g075310.3	Adenylate kinase isoenzyme 6 homolog (AHRD V3.3 *** M1ABZ6_SOLTU)
	Solyc11g068480.2.1	Solyc11g068480.2	81	62	1.8	["target: 5' GAGGATTTTATTGATGTTGT 3'", ' |||||||||||:|||:|*:| ', "miRNA: 3' CTCCTAAAATAGCTATATTA 5'"]	no	Solyc11g068480.2	Nuclear factor Y (AHRD V3.3 *** A0A061GVH6_THECC)
	Solyc04g011350.3.1	Solyc04g011350.3	2081	2062	2.2	["target: 5' GAGGATTTTATTGATGTTGT 3'", ' :||||||*|||||||*|||| ', "miRNA: 3' TTCCTAACATAACTAGAACA 5'"]	no	Solyc04g011350.3	2-oxoglutarate dehydrogenase E1 component family protein (AHRD V3.3 *** B9HM58_POPTR)
	Solyc12g008360.2.1	Solyc12g008360.2	2951	2932	2.5	["target: 5' GAGGATTTTATTGATGTTGT 3'", ' |||||*:||||||||:|::| ', "miRNA: 3' CTCCTTGAATAACTATAGTA 5'"]	no	Solyc12g008360.2	Dolichyl-diphosphooligosaccharide--protein glycosyltransferase subunit STT3 (AHRD V3.3 *** W9RM44_9ROSA)
	Solyc11g065830.2.1	Solyc11g065830.2	181	163	2.5	["target: 5' GAGGATTTTATTGATGTTGT 3'", ' |*||||||||*|||||||*| ', "miRNA: 3' CACCTAAAATCACTACAA-A 5'"]	no	Solyc11g065830.2	2-oxoglutarate/malate translocator, chloroplastic (AHRD V3.3 *** A0A0B0P837_GOSAR)
	Solyc07g065240.2.1	Solyc07g065240.2	2633	2614	2.2	["target: 5' GAGGATTTTATTGATGTTGT 3'", ' :||||||||||*:||||*|| ', "miRNA: 3' TTCCTAAAATACTTACACCA 5'"]	no	Solyc07g065240.2	Leucine-rich repeat protein kinase family protein, putative (AHRD V3.3 *** A0A061FCG5_THECC)
	Solyc05g053940.3.1	Solyc05g053940.3	572	553	2.5	["target: 5' GAGGATTTTATTGATGTTGT 3'", ' :||:|||||*||||:|||:| ', "miRNA: 3' TTCTTAAAACAACTGCAATA 5'"]	no	Solyc05g053940.3	Ras-related GTP binding protein (AHRD V3.3 *** A1E0Y0_SOLTU)
	Solyc10g009350.3.1	Solyc10g009350.3	2713	2695	2.2	["target: 5' GAGGATTTTATTGATGTTGT 3'", ' *|:||||||||||||:|*:| ', "miRNA: 3' ATTCTAAAATAACTATA-TA 5'"]	no	Solyc10g009350.3	MAP kinase kinase kinase 73
	Solyc01g107820.2.1	Solyc01g107820.2	1783	1764	2.5	["target: 5' GAGGATTTTATTGATGTTGT 3'", ' **|||||:|||||||||::| ', "miRNA: 3' AACCTAAGATAACTACAGTA 5'"]	no	Solyc01g107820.2	TOMATO WOUND-INDUCED 1
	Solyc09g014970.3.1	Solyc09g014970.3	230	211	2.2	["target: 5' GAGGATTTTATTGATGTTGT 3'", ' ||:|||||:|||:|||:|:| ', "miRNA: 3' CTTCTAAAGTAATTACGATA 5'"]	no	Solyc09g014970.3	Methyl esterase (AHRD V3.3 *** A0A072UEL6_MEDTR)
	Solyc01g102610.3.1	Solyc01g102610.3	2809	2790	2.5	["target: 5' GAGGATTTTATTGATGTTGT 3'", ' *|::||||:||||||:|||| ', "miRNA: 3' ATTTTAAAGTAACTATAACA 5'"]	no	Solyc01g102610.3	Ferric reduction oxidase 7 (AHRD V3.3 *** W9RRH7_9ROSA)
	Solyc09g018200.1.1	Solyc09g018200.1	245	226	2.5	["target: 5' GAGGATTTTATTGATGTTGT 3'", ' ||:|||||:||||*||||:: ', "miRNA: 3' CTTCTAAAGTAACCACAATG 5'"]	no	Solyc09g018200.1	LOW QUALITY:ovate family protein 17
	Solyc03g124020.1.1	Solyc03g124020.1	180	160	2.5	["target: 5' GAGGATTTTATTGATGTT-GT 3'", ' |||||*:|||||||||:|*|| ', "miRNA: 3' CTCCTTGAATAACTACGATCA 5'"]	no	Solyc03g124020.1	SAUR-like auxin-responsive family protein (AHRD V3.3 *** G7I561_MEDTR)
	Solyc03g058243.1.1	Solyc03g058243.1	129	110	1.8	["target: 5' GAGGATTTTATTGATGTTGT 3'", ' :||||||:|||||||:||*| ', "miRNA: 3' TTCCTAAGATAACTATAAAA 5'"]	no	Solyc03g058243.1	Protein Ycf2 (AHRD V3.3 *-* YCF2_VITVI)
	Solyc02g080460.2.1	Solyc02g080460.2	1387	1368	2.5	["target: 5' GAGGATTTTATTGATGTTGT 3'", ' |||:*|:||||||||||||* ', "miRNA: 3' CTCTAAGAATAACTACAACC 5'"]	no	Solyc02g080460.2	Kinesin-like protein (AHRD V3.3 *-* A0A0R0FW85_SOYBN)
	Solyc02g082740.1.1	Solyc02g082740.1	314	295	2.2	["target: 5' GAGGATTTTATTGATGTTGT 3'", ' ||||||*||||:||||||*: ', "miRNA: 3' CTCCTACAATAGCTACAAGG 5'"]	no	Solyc02g082740.1	Dirigent protein (AHRD V3.3 *** K4BAE4_SOLLC)
	Solyc07g045440.1.1	Solyc07g045440.1	96	77	1	["target: 5' GAGGATTTTATTGATGTTGT 3'", ' ||||||||||*||||||||| ', "miRNA: 3' CTCCTAAAATCACTACAACA 5'"]	no	Solyc07g045440.1	Fasciclin-like arabinogalactan protein (AHRD V3.3 *** G7K0M1_MEDTR)
	Solyc02g094330.3.1	Solyc02g094330.3	4133	4114	1.5	["target: 5' GAGGATTTTATTGATGTTGT 3'", ' *|||||:||||||||||||* ', "miRNA: 3' GTCCTAGAATAACTACAACT 5'"]	no	Solyc02g094330.3	Pollen Ole e 1 allergen/extensin (AHRD V3.3 *-* A0A103XVX8_CYNCS),Pfam:PF01190
	Solyc02g068550.2.1	Solyc02g068550.2	1771	1753	2.2	["target: 5' GAGGATTTTATTGATGTTGT 3'", ' ||:|||||||||*||||*:| ', "miRNA: 3' CTTCTAAAATAAGTACA-TA 5'"]	no	Solyc02g068550.2	FAR1-related sequence 1 (AHRD V3.3 *** AT4G19990.5)
Nov-m0449-3p	Solyc08g066980.3.1	Solyc08g066980.3	482	463	2.5	["target: 5' CGCTTTCTTGAACACTACTCA 3'", ' ||||||*|||||||*|||*|| ', "miRNA: 3' GCGAAATAACTTGTTATG-GT 5'"]	no	Solyc08g066980.3	Nucleotide/sugar transporter family protein (AHRD V3.3 *** AT4G32272.2)
	Solyc05g050920.3.1	Solyc05g050920.3	522	503	2.5	["target: 5' CGCTTTCTTGAACACTACTCA 3'", ' ||*|||||:|||||||||**| ', "miRNA: 3' GCTAAAGAGCTTGTGATG-TT 5'"]	no	Solyc05g050920.3	Flavin-containing monooxygenase (AHRD V3.3 *** K4C1C4_SOLLC)
	Solyc03g083130.2.1	Solyc03g083130.2	2689	2668	2.5	["target: 5' CGCTTTCTTGAACACTAC-TCA 3'", ' |*||||||||||*|||||*||| ', "miRNA: 3' GAGAAAGAACTTTTGATGAAGT 5'"]	no	Solyc03g083130.2	gamma-irradiation and mitomycin c induced 1 (AHRD V3.3 *** AT5G24280.3)
	Solyc08g069140.3.1	Solyc08g069140.3	798	779	2.5	["target: 5' CGCTTTCTTGAACACTACTCA 3'", ' *||||||||||||*|:|*||| ', "miRNA: 3' CCGAAAGAACTTGAGGT-AGT 5'"]	no	Solyc08g069140.3	Cyclic nucleotide-gated channel (AHRD V3.3 *** A0A0K9PRG4_ZOSMR)
Nov-m0444-3p	Solyc09g007040.1.1	Solyc09g007040.1	849	829	2.5	["target: 5' TTGTTTTCCCTGTTCTGC-TG 3'", ' ||||:||||*|:||||||*|| ', "miRNA: 3' AACAGAAGGTATAAGACGAAC 5'"]	no	Solyc09g007040.1	Pentatricopeptide repeat-containing protein (AHRD V3.3 *** D7LUH3_ARALL)
	Solyc04g078050.3.1	Solyc04g078050.3	942	923	2.2	["target: 5' TTGTTTTCCCTGTTCTGCTG 3'", ' ||||||||||||||**|||: ', "miRNA: 3' AACAAAAGGGACAAATCGAT 5'"]	no	Solyc04g078050.3	Transcription initiation factor, putative (AHRD V3.3 *** B9R722_RICCO)
	Solyc05g025990.1.1	Solyc05g025990.1	30	11	1.5	["target: 5' TTGTTTTCCCTGTTCTGCTG 3'", ' |||||||||*|||||||*|| ', "miRNA: 3' AACAAAAGGTACAAGACCAC 5'"]	no	Solyc05g025990.1	Caffeoyl-CoA O-methyltransferase (AHRD V3.3 --* I3SHI5_MEDTR)
	Solyc06g048470.3.1	Solyc06g048470.3	2664	2644	2	["target: 5' TTGTTTTCCCTGTTCTGC-TG 3'", ' |||||||||||*:|||||*|| ', "miRNA: 3' AACAAAAGGGAAGAGACGAAC 5'"]	no	Solyc06g048470.3	COP1-interacting-like protein, putative (AHRD V3.3 *** A0A072V1D3_MEDTR)
	Solyc10g051140.2.1	Solyc10g051140.2	1996	1978	2.5	["target: 5' TTGTTTTCCCTGTTCTGCTG 3'", ' *|||||||||::|||||*|* ', "miRNA: 3' TACAAAAGGGGTAAGAC-AG 5'"]	no	Solyc10g051140.2	Enhanced downy mildew 2, putative isoform 1 (AHRD V3.3 *** A0A061DLT4_THECC)
	Solyc07g052680.1.1	Solyc07g052680.1	119	99	2.5	["target: 5' TTGTTTTCCCTGTTCTGC-TG 3'", ' ||||||||||:*|||||**|| ', "miRNA: 3' AACAAAAGGGGAAAGACTAAC 5'"]	no	Solyc07g052680.1	ATP binding microtubule motor family protein (AHRD V3.3 --* AT3G51150.4)
	Solyc04g026272.1.1	Solyc04g026272.1	89	71	2	["target: 5' TTGTTTTCCCTGTTCTGCTG 3'", ' ||||:||||||||*||||*| ', "miRNA: 3' AACAGAAGGGACATGACG-C 5'"]	no	Solyc04g026272.1	S3 self-incompatibility locus-linked pollen 3.15 protein (AHRD V3.3 *-* Q7XAE6_PETIN)
	Solyc02g065560.1.1	Solyc02g065560.1	1332	1313	2.2	["target: 5' TTGTTTTCCCTGTTCTGCTG 3'", ' :||:|||||||||||::*|| ', "miRNA: 3' GACGAAAGGGACAAGGTTAC 5'"]	no	Solyc02g065560.1	Pentatricopeptide repeat-containing protein, putative (AHRD V3.3 *** B9R8H7_RICCO)
	Solyc03g044230.1.1	Solyc03g044230.1	186	167	2.2	["target: 5' TTGTTTTCCCTGTTCTGCTG 3'", ' |:||||:|||||||||*||: ', "miRNA: 3' AGCAAAGGGGACAAGAGGAT 5'"]	no	Solyc03g044230.1	Cysteine protease, putative (AHRD V3.3 *** B9SFZ3_RICCO)
	Solyc04g056570.3.1	Solyc04g056570.3	901	882	1.5	["target: 5' TTGTTTTCCCTGTTCTGCTG 3'", ' |||||||||||:|||:|||* ', "miRNA: 3' AACAAAAGGGATAAGGCGAG 5'"]	no	Solyc04g056570.3	Disease resistance protein (TIR-NBS-LRR class), putative (AHRD V3.3 *** Q2HUD1_MEDTR)
	Solyc11g012670.1.1	Solyc11g012670.1	1905	1887	2.5	["target: 5' TTGTTTTCCCTGTTCTGCTG 3'", ' *||||||||*|||:|||*|| ', "miRNA: 3' TACAAAAGGTACAGGAC-AC 5'"]	no	Solyc11g012670.1	Pentatricopeptide repeat-containing protein (AHRD V3.3 *** A0A118JXR5_CYNCS)
	Solyc01g096910.3.1	Solyc01g096910.3	2291	2272	2.5	["target: 5' TTGTTTTCCCTGTTCTGCTG 3'", ' |*|||||||*|||||||*|| ', "miRNA: 3' ACCAAAAGGTACAAGACAAC 5'"]	no	Solyc01g096910.3	Vacuolar protein sorting-associated protein 36 (AHRD V3.3 *** A0A1D1ZJY1_9ARAE)
	Solyc10g062160.2.1	Solyc10g062160.2	616	597	2	["target: 5' TTGTTTTCCCTGTTCTGCTG 3'", ' ||||||||||||||*|*||| ', "miRNA: 3' AACAAAAGGGACAATAAGAC 5'"]	no	Solyc10g062160.2	Dynamin, putative (AHRD V3.3 *** B9SKH8_RICCO)
	Solyc04g080680.3.1	Solyc04g080680.3	917	898	2.5	["target: 5' TTGTTTTCCCTGTTCTGCTG 3'", ' :::||||||||:||||||*: ', "miRNA: 3' GGTAAAAGGGATAAGACGTT 5'"]	no	Solyc04g080680.3	P-loop containing nucleoside triphosphate hydrolases superfamily protein (AHRD V3.3 *** AT3G50940.1)
	Solyc01g086640.2.1	Solyc01g086640.2	2122	2103	2.5	["target: 5' TTGTTTTCCCTGTTCTGCTG 3'", ' |::|||||||*||||||*|| ', "miRNA: 3' AGTAAAAGGGTCAAGACAAC 5'"]	no	Solyc01g086640.2	LOW QUALITY:O-fucosyltransferase family protein (AHRD V3.3 *** AT2G44500.1)
	Solyc11g067210.1.1	Solyc11g067210.1	1560	1541	2.5	["target: 5' TTGTTTTCCCTGTTCTGCTG 3'", ' |||||||||*||:||::||| ', "miRNA: 3' AACAAAAGGAACGAGGTGAC 5'"]	no	Solyc11g067210.1	Pentatricopeptide repeat-containing protein (AHRD V3.3 *** A0A103XH63_CYNCS)
	Solyc09g042290.2.1	Solyc09g042290.2	1008	990	2.5	["target: 5' TTGTTTTCCCTGTTCTGCTG 3'", ' *||||||||*|||:|||*|| ', "miRNA: 3' TACAAAAGGTACAGGAC-AC 5'"]	no	Solyc09g042290.2	Pentatricopeptide repeat-containing protein (AHRD V3.3 *** A0A118JXR5_CYNCS)
	Solyc07g041500.3.1	Solyc07g041500.3	862	843	1.5	["target: 5' TTGTTTTCCCTGTTCTGCTG 3'", ' ||||||:||||||||||*|* ', "miRNA: 3' AACAAAGGGGACAAGACTAG 5'"]	no	Solyc07g041500.3	Cytochrome P450, putative (AHRD V3.3 *** A0A061GL91_THECC)
	Solyc01g102880.2.1	Solyc01g102880.2	979	961	2.5	["target: 5' TTGTTTTCCCTGTTCTGCTG 3'", ' |||||||||||:|||::**| ', "miRNA: 3' AACAAAAGGGATAAGGT-CC 5'"]	no	Solyc01g102880.2	Disease resistance protein (TIR-NBS-LRR class) family (AHRD V3.3 *-* AT5G36930.2)
	Solyc03g116847.1.1	Solyc03g116847.1	2382	2363	2	["target: 5' TTGTTTTCCCTGTTCTGCTG 3'", ' |*:||||||||||||||*|| ', "miRNA: 3' ACTAAAAGGGACAAGACTAC 5'"]	no	Solyc03g116847.1	CCCH-type zinc fingerfamily protein with RNA-binding domain-containing protein (AHRD V3.3 --* AT5G12440.8)
	Solyc12g044290.2.1	Solyc12g044290.2	989	970	2.2	["target: 5' TTGTTTTCCCTGTTCTGCTG 3'", ' |||*||||||||||*|||:| ', "miRNA: 3' AACCAAAGGGACAACACGGC 5'"]	no	Solyc12g044290.2	Malonate--CoA ligase (AHRD V3.3 *-* AAE13_ARATH)
	Solyc08g082850.3.1	Solyc08g082850.3	889	870	2.5	["target: 5' TTGTTTTCCCTGTTCTGCTG 3'", ' |||||||||||||*|:|*|* ', "miRNA: 3' AACAAAAGGGACATGGCAAA 5'"]	no	Solyc08g082850.3	ABC transporter family protein (AHRD V3.3 *** B9GL16_POPTR)
	Solyc02g067690.3.1	Solyc02g067690.3	801	782	2.5	["target: 5' TTGTTTTCCCTGTTCTGCTG 3'", ' |||:||:|||||||||:*:: ', "miRNA: 3' AACGAAGGGGACAAGATCGT 5'"]	no	Solyc02g067690.3	Glycosyltransferase (AHRD V3.3 *** M1A9P1_SOLTU)
	Solyc06g036050.3.1	Solyc06g036050.3	217	198	2	["target: 5' TTGTTTTCCCTGTTCTGCTG 3'", ' |||||||||||*|||||*:: ', "miRNA: 3' AACAAAAGGGAAAAGACAGT 5'"]	no	Solyc06g036050.3	60S ribosomal protein L36 (AHRD V3.3 *** K4C4X4_SOLLC)
	Solyc12g077540.2.1	Solyc12g077540.2	808	790	2	["target: 5' TTGTTTTCCCTGTTCTGCTG 3'", ' |||||||||*||||||*||| ', "miRNA: 3' AACAAAAGGAACAAGA-GAC 5'"]	no	Solyc12g077540.2	Trihelix transcription factor GT-1 (AHRD V3.3 *** TGT1_ARATH)
	Solyc08g061520.3.1	Solyc08g061520.3	841	822	2.2	["target: 5' TTGTTTTCCCTGTTCTGCTG 3'", ' :|||||||||||:||::||* ', "miRNA: 3' GACAAAAGGGACGAGGTGAA 5'"]	no	Solyc08g061520.3	myosin (AHRD V3.3 *-* AT4G33200.3)
	Solyc02g043875.1.1	Solyc02g043875.1	90	71	2.5	["target: 5' TTGTTTTCCCTGTTCTGCTG 3'", ' ||*||||||||*|||||||* ', "miRNA: 3' AAGAAAAGGGAGAAGACGAA 5'"]	no	Solyc02g043875.1	Insulin-degrading enzyme (AHRD V3.3 *-* W9RZP1_9ROSA)
Nov-m0434-5p	Solyc09g056260.3.1	Solyc09g056260.3	1346	1327	2.5	["target: 5' AGAATGTTGTCTGGTTCGTGA 3'", ' |||||:|:|||||:|||*::| ', "miRNA: 3' TCTTATAGCAGACTAAG-GTT 5'"]	no	Solyc09g056260.3	tRNA pseudouridine synthase (AHRD V3.3 *** K4CTC1_SOLLC)
	Solyc02g093870.3.1	Solyc02g093870.3	2069	2050	2	["target: 5' AGAATGTTGTCTGGTTCGTGA 3'", ' |||||||||||||:|*|*||| ', "miRNA: 3' TCTTACAACAGACTATG-ACT 5'"]	no	Solyc02g093870.3	Amino acid transporter, transmembrane (AHRD V3.3 *** A0A124SF94_CYNCS)
	Solyc03g118450.1.1	Solyc03g118450.1	168	149	2.2	["target: 5' AGAATGTTGTCTGGTTCGTGA 3'", ' |||||||||:|||||:*:||| ', "miRNA: 3' TCTTACAACGGACCAG-TACT 5'"]	no	Solyc03g118450.1	LOW QUALITY:P-loop containing nucleoside triphosphate hydrolases superfamily protein (AHRD V3.3 --* AT2G28290.6)
	Solyc03g096135.1.1	Solyc03g096135.1	277	257	2.5	["target: 5' AGAATGTTGTCTGGTTCGTGA 3'", ' *|||||||||||:|||**||| ', "miRNA: 3' ACTTACAACAGATCAAAGACT 5'"]	no	Solyc03g096135.1	phosphatidylserine decarboxylase 3 (AHRD V3.3 --* AT4G25970.1)
	Solyc08g076540.3.1	Solyc08g076540.3	1406	1386	2.2	["target: 5' AGAATGTTGTCTGGTTCGTGA 3'", ' *||||||::||||||||:*|| ', "miRNA: 3' ACTTACAGTAGACCAAGTTCT 5'"]	no	Solyc08g076540.3	Syntaxin-like protein (AHRD V3.3 *** Q3HRZ4_SOLTU)
Nov-m0432-3p	Solyc05g014970.3.1	Solyc05g014970.3	1102	1082	2.5	["target: 5' TCAGACACGCACTTGTCGACA 3'", ' :||:|||||||||::||:*|| ', "miRNA: 3' GGTTTGTGCGTGAGTAGTGGT 5'"]	no	Solyc05g014970.3	Urease (AHRD V3.3 *** K4BYL5_SOLLC)
Nov-m0426-5p	Solyc06g008920.3.1	Solyc06g008920.3	63	43	2.2	["target: 5' TATGGAGTTGGTACTTTGGGC 3'", ' |||||||:|:|||||||**:| ', "miRNA: 3' ATACCTCGATCATGAAAAATG 5'"]	no	Solyc06g008920.3	AMP dependent ligase, putative (AHRD V3.3 *** B9R8M5_RICCO)
	Solyc12g010110.2.1	Solyc12g010110.2	2079	2059	2.2	["target: 5' TATGGAGTTGGTACTTTGGGC 3'", ' |||:||:||:||||||||:*| ', "miRNA: 3' ATATCTTAATCATGAAACTAG 5'"]	no	Solyc12g010110.2	Formin-like protein (AHRD V3.3 *** K4DC98_SOLLC)
	Solyc01g109590.3.1	Solyc01g109590.3	143	123	2.5	["target: 5' TATGGAGTTGGTACTTTGGGC 3'", ' |||||||||||:|*|||:|:* ', "miRNA: 3' ATACCTCAACCGTAAAATCTC 5'"]	no	Solyc01g109590.3	Kinase family protein (AHRD V3.3 *** D7MF07_ARALL)
Nov-m0409-3p	Solyc06g066010.3.1	Solyc06g066010.3	731	709	2.5	["target: 5' ATCGCGTTTAGATCAGAATTGAAA 3'", ' |||||||||*||:||||*|||*|| ', "miRNA: 3' TAGCGCAAAACTGGTCT-AACATT 5'"]	no	Solyc06g066010.3	U11/U12 small nuclear ribonucleoprotein 25 kDa (AHRD V3.3 *** A0A0B0PAC5_GOSAR)
Nov-m0400-5p	Solyc05g043390.2.1	Solyc05g043390.2	79	56	2	["target: 5' AAGGTCTTTGGCTCAGACGACATG 3'", ' *|:|||:||||||||||*:||||: ', "miRNA: 3' CTTCAGGAACCGAGTCTATTGTAT 5'"]	no	Solyc05g043390.2	Pseudouridine-5'-phosphate glycosidase (AHRD V3.3 --* M7YM69_TRIUA)
Nov-m0369-3p	Solyc04g074480.3.1	Solyc04g074480.3	1838	1815	2.2	["target: 5' ATGATATAAGTGATGAAATAAGTT 3'", ' |||||||||||||*|||*|||:|* ', "miRNA: 3' TACTATATTCACTTCTTCATTTAT 5'"]	no	Solyc04g074480.3	DAHP synthase 2 precursor
Nov-m0318-5p	Solyc11g066010.2.1	Solyc11g066010.2	176	155	2.2	["target: 5' TGATGAAGGTTGGATTCTTGTG 3'", ' ||||:|||:|||||||*||:|| ', "miRNA: 3' ACTATTTCTAACCTAAAAATAC 5'"]	no	Solyc11g066010.2	ATP synthase subunit epsilon (AHRD V3.3 *** W9SG58_9ROSA)
	Solyc12g013630.1.1	Solyc12g013630.1	1034	1013	2.5	["target: 5' TGATGAAGGTTGGATTCTTGTG 3'", ' |||||||*||::||||||||:: ', "miRNA: 3' ACTACTTACAGTCTAAGAACGT 5'"]	no	Solyc12g013630.1	ABC transporter G family member (AHRD V3.3 *** A0A0K9Q0M2_ZOSMR)
	Solyc03g059035.1.1	Solyc03g059035.1	947	927	1.8	["target: 5' TGATGAAGGTTGGATTCTTGTG 3'", ' ||||:||||||||||||*::|: ', "miRNA: 3' ACTATTTCCAACCTAAG-GTAT 5'"]	no	Solyc03g059035.1	30S ribosomal protein S4, chloroplastic (AHRD V3.3 --* RR4_COFAR)
	Solyc04g007880.3.1	Solyc04g007880.3	1039	1018	2.5	["target: 5' TGATGAAGGTTGGATTCTTGTG 3'", ' ||*|:|||||||:||||||*|| ', "miRNA: 3' ACAATTTCCAACTTAAGAAGAC 5'"]	no	Solyc04g007880.3	Receptor-like kinase (AHRD V3.3 *** G7IA07_MEDTR)
	Solyc07g032710.3.1	Solyc07g032710.3	1310	1290	2.5	["target: 5' TGATGAAGGTTGGATTCTTGTG 3'", ' |||||||*|||||*|||||*|| ', "miRNA: 3' ACTACTTACAACCGAAGAA-AC 5'"]	no	Solyc07g032710.3	Pantothenate synthetase (AHRD V3.3 *-* A0A0B0PGX1_GOSAR)
	Solyc01g028840.1.1	Solyc01g028840.1	249	229	2.5	["target: 5' TGATGAAGGTTGGATTCTTGTG 3'", ' ||*||||:||||:|||||||*| ', "miRNA: 3' ACCACTTTCAACTTAAGAAC-C 5'"]	no	Solyc01g028840.1	LOW QUALITY:ATP-dependent DNA helicase PIF1 (AHRD V3.3 *-* A0A151RQB0_CAJCA)
	Solyc10g080880.2.1	Solyc10g080880.2	2116	2095	2.5	["target: 5' TGATGAAGGTTGGATTCTTGTG 3'", ' *|||||||:|||*||||||*|| ', "miRNA: 3' CCTACTTCTAACATAAGAAAAC 5'"]	no	Solyc10g080880.2	SlPIN7
Nov-m0306-5p	Solyc05g009730.1.1	Solyc05g009730.1	162	139	0	["target: 5' AGTGAACTGTAATTGTGAAAAGAT 3'", ' |||||||||||||||||||||||| ', "miRNA: 3' TCACTTGACATTAACACTTTTCTA 5'"]	no	Solyc05g009730.1	LOW QUALITY:Serine/Threonine-kinase ATM-like protein (AHRD V3.3 --* AT3G48190.3)
	Solyc07g044810.3.1	Solyc07g044810.3	336	313	2	["target: 5' AGTGAACTGTAATTGTGAAAAGAT 3'", ' *|||||||||||||||:**||||| ', "miRNA: 3' CCACTTGACATTAACATAATTCTA 5'"]	no	Solyc07g044810.3	Endoplasmic reticulum vesicle transporter protein (AHRD V3.3 *** AT3G22290.2)
Nov-m0296-3p	Solyc07g023990.2.1	Solyc07g023990.2	653	631	2.2	["target: 5' ACAAGCGTTGGACCCACGTAGGCC 3'", ' ||||||:|||||*||||*|||:|| ', "miRNA: 3' TGTTCGTAACCTAGGTG-ATCTGG 5'"]	no	Solyc07g023990.2	AAA-type ATPase family protein (AHRD V3.3 *** B9ILM7_POPTR)
Nov-m0290-5p	Solyc08g007010.3.1	Solyc08g007010.3	1797	1777	2	["target: 5' TTGAACTGCGTGACTATCTCA 3'", ' |||||*:|||||||:|||||| ', "miRNA: 3' AACTTAGCGCACTGGTAGAGT 5'"]	no	Solyc08g007010.3	ABC transporter family protein (AHRD V3.3 *** A0A097P9T4_HEVBR)
Nov-m0286-3p	Solyc03g044670.1.1	Solyc03g044670.1	628	605	2	["target: 5' GTGGACTCTTTATAAGACTTGGAC 3'", ' |||||*||||||||||*||||||| ', "miRNA: 3' CACCTTAGAAATATTCCGAACCTG 5'"]	no	Solyc03g044670.1	LOW QUALITY:D-3-phosphoglycerate dehydrogenase (AHRD V3.3 *** A0A0B2QT46_GLYSO)
	Solyc01g014537.1.1	Solyc01g014537.1	433	409	2.5	["target: 5' GTGGACTCTTTATAAGACTT-GGAC 3'", ' ||||||||:|||||||*|||*|||* ', "miRNA: 3' CACCTGAGGAATATTCCGAACCCTT 5'"]	no	Solyc01g014537.1	Ethylene-responsive transcription factor, putative (AHRD V3.3 *-* B9RGV0_RICCO)
Nov-m0277-5p	Solyc01g107300.3.1	Solyc01g107300.3	2078	2058	2.5	["target: 5' TAATAGCAGTCTTCTTTTGTG 3'", ' |||:||*||||:|||||||:: ', "miRNA: 3' ATTGTCCTCAGGAGAAAACGT 5'"]	no	Solyc01g107300.3	Protein phosphatase 2C family protein (AHRD V3.3 *** AT4G33920.1)
	Solyc02g086680.3.1	Solyc02g086680.3	940	921	2.5	["target: 5' TAATAGCAGTCTTCTTTTGTG 3'", ' :||:|||||:|||||||*:|* ', "miRNA: 3' GTTGTCGTCGGAAGAAA-TAA 5'"]	no	Solyc02g086680.3	peptide deformylase AF250958
	Solyc12g098100.2.1	Solyc12g098100.2	2239	2219	2.5	["target: 5' TAATAGCAGTCTTCTTTTGTG 3'", ' :||||:||:||||||:|:*|| ', "miRNA: 3' GTTATTGTTAGAAGAGAGAAC 5'"]	no	Solyc12g098100.2	Non-specific serine/threonine protein kinase (AHRD V3.3 *** K4DHI4_SOLLC)
	Solyc11g020850.2.1	Solyc11g020850.2	1041	1021	2.5	["target: 5' TAATAGCAGTCTTCTTTTGTG 3'", ' *||||*|||||||||||**|| ', "miRNA: 3' TTTATAGTCAGAAGAAACGAC 5'"]	no	Solyc11g020850.2	zein-binding protein (Protein of unknown function, DUF593) (AHRD V3.3 *** AT5G57830.1)
	Solyc02g071730.3.1	Solyc02g071730.3	983	963	0	["target: 5' TAATAGCAGTCTTCTTTTGTG 3'", ' ||||||||||||||||||||| ', "miRNA: 3' ATTATCGTCAGAAGAAAACAC 5'"]	no	Solyc02g071730.3	Tomato AGAMOUS 1
	Solyc08g005490.3.1	Solyc08g005490.3	92	72	2.5	["target: 5' TAATAGCAGTCTTCTTTTGTG 3'", ' *||||||*||||||||||*|* ', "miRNA: 3' CTTATCGACAGAAGAAAAGAG 5'"]	no	Solyc08g005490.3	S-adenosyl-L-methionine-dependent methyltransferases superfamily protein (AHRD V3.3 *** AT1G31850.4)
	Solyc11g069720.2.1	Solyc11g069720.2	1983	1964	2.5	["target: 5' TAATAGCAGTCTTCTTTTGTG 3'", ' |||*|:|||||||||||*|:: ', "miRNA: 3' ATTTTTGTCAGAAGAAA-CGT 5'"]	no	Solyc11g069720.2	Cell division cycle protein 48 homolog (AHRD V3.3 *** CDC48_CAPAN)
	Solyc01g108290.3.1	Solyc01g108290.3	1160	1140	2.2	["target: 5' TAATAGCAGTCTTCTTTTGTG 3'", ' :||||*|||||||||:||*|| ', "miRNA: 3' GTTATAGTCAGAAGAGAAAAC 5'"]	no	Solyc01g108290.3	SWIB/MDM2 domain-containing protein
Nov-m0262-3p	Solyc03g121560.3.1	Solyc03g121560.3	2763	2743	2.5	["target: 5' CTCCATTCGGGACTATGTTAA 3'", ' **|||||||||||||||||** ', "miRNA: 3' ACGGTAAGCCCTGATACAACC 5'"]	no	Solyc03g121560.3	AT1G17665-like protein (AHRD V3.3 *** A0A0G4AP21_9ROSI)
Nov-m0257-5p	Solyc03g124050.3.1	Solyc03g124050.3	772	750	2.2	["target: 5' CATCGAGTTGGTTGTTGTCTGCA 3'", ' |*|||||||||||||||**|:|| ', "miRNA: 3' GCAGCTCAACCAACAACCTATGT 5'"]	no	Solyc03g124050.3	Receptor protein kinase, putative (AHRD V3.3 *** B9RHT1_RICCO)
	Solyc03g093300.3.1	Solyc03g093300.3	703	681	2.2	["target: 5' CATCGAGTTGGTTGTTGTCTGCA 3'", ' ||||||||*||:|||||||*:|| ', "miRNA: 3' GTAGCTCATCCGACAACAGTTGT 5'"]	no	Solyc03g093300.3	2-phosphoglycerate kinase (AHRD V3.3 *** A0A151TLP9_CAJCA)
Nov-m0255-3p	Solyc01g021640.3.1	Solyc01g021640.3	1082	1060	2	["target: 5' ATTGATGGATAAGATTGTGCCAC 3'", ' ||:|||||||||:|||||*|||* ', "miRNA: 3' TAGCTACCTATTTTAACAAGGTA 5'"]	no	Solyc01g021640.3	Katanin p80 subunit B1 (AHRD V3.3 *** A0A103XBA3_CYNCS)
	Solyc06g072660.3.1	Solyc06g072660.3	2044	2022	2.5	["target: 5' ATTGATGGATAAGATTGTGCCAC 3'", ' ||*|||||||||||||:::*||| ', "miRNA: 3' TACCTACCTATTCTAATGTTGTG 5'"]	no	Solyc06g072660.3	Protein DEK (AHRD V3.3 *** A0A0B2QBX5_GLYSO)
	Solyc05g054870.3.1	Solyc05g054870.3	1081	1060	2.5	["target: 5' ATTGATGGATAAGATTGTGCCAC 3'", ' ||::|||||||||||||::*|*| ', "miRNA: 3' TAGTTACCTATTCTAACGT-GAG 5'"]	no	Solyc05g054870.3	U4/U6 small nuclear Prp3-like ribonucleoprotein (AHRD V3.3 *-* G7IF06_MEDTR)
Nov-m0249-3p	Solyc08g068800.3.1	Solyc08g068800.3	1727	1706	2	["target: 5' TGAATGCTGTTAATTTTTTGGA 3'", ' ||||:||*|||||||||||::| ', "miRNA: 3' ACTTGCGTCAATTAAAAAATTT 5'"]	no	Solyc08g068800.3	Glutathione peroxidase (AHRD V3.3 *** A0A068UHC8_COFCA)
	Solyc08g062660.3.1	Solyc08g062660.3	920	899	2.5	["target: 5' TGAATGCTGTTAATTTTTTGGA 3'", ' :|||||||:||||::|||:::| ', "miRNA: 3' GCTTACGATAATTGGAAAGTTT 5'"]	no	Solyc08g062660.3	Ran binding protein-1
	Solyc01g103866.1.1	Solyc01g103866.1	990	968	2.5	["target: 5' TGAATGCTGTTAATTTTTT-GGA 3'", ' |||||||||:|||:*||||*||| ', "miRNA: 3' ACTTACGACGATTGTAAAATCCT 5'"]	no	Solyc01g103866.1	COBRA-like protein (AHRD V3.3 *** L0AST8_POPTO)
	Solyc01g103860.3.1	Solyc01g103860.3	907	885	2.5	["target: 5' TGAATGCTGTTAATTTTTT-GGA 3'", ' |||||||||:|||:*||||*||| ', "miRNA: 3' ACTTACGACGATTGTAAAATCCT 5'"]	no	Solyc01g103860.3	COBRA-like protein (AHRD V3.3 *** L0AST8_POPTO)
	Solyc05g051640.3.1	Solyc05g051640.3	2379	2357	2.5	["target: 5' TGAATGCTGTTAATTTTT-TGGA 3'", ' |||||||||||||:||::*:||* ', "miRNA: 3' ACTTACGACAATTGAAGGTGCCA 5'"]	no	Solyc05g051640.3	Non-specific serine/threonine protein kinase (AHRD V3.3 *** K4C1J5_SOLLC)
Nov-m0248-3p	Solyc06g008450.3.1	Solyc06g008450.3	5855	5836	2.5	["target: 5' CAATAAGGTGATTGGGACAA 3'", ' ||||*|:|||||||:||*|| ', "miRNA: 3' GTTACTTCACTAACTCTCTT 5'"]	no	Solyc06g008450.3	Mi1.6
	Solyc12g056820.2.1	Solyc12g056820.2	1516	1497	2.5	["target: 5' CAATAAGGTGATTGGGACAA 3'", ' *||||||*||||||:||||* ', "miRNA: 3' ATTATTCAACTAACTCTGTC 5'"]	no	Solyc12g056820.2	Laccase (AHRD V3.3 *** A0A022RU64_ERYGU)
	Solyc04g011370.3.1	Solyc04g011370.3	668	650	2.5	["target: 5' CAATAAGGTGATTGGGACAA 3'", ' *|*||||||||||||||*|* ', "miRNA: 3' CTCATTCCACTAACCCT-TG 5'"]	no	Solyc04g011370.3	Photosystem I P700 chlorophyll a apoprotein A2 (AHRD V3.3 --* A0A0K1ZX75_9ASTR)
	Solyc12g009310.2.1	Solyc12g009310.2	303	284	1.5	["target: 5' CAATAAGGTGATTGGGACAA 3'", ' ||||||||||||||||||*| ', "miRNA: 3' GTTATTCCACTAACCCTGCT 5'"]	no	Solyc12g009310.2	Protein kinase superfamily protein (AHRD V3.3 *** AT2G07180.2)
	Solyc03g006010.3.1	Solyc03g006010.3	1506	1487	2	["target: 5' CAATAAGGTGATTGGGACAA 3'", ' *|||||:|||||||*||||| ', "miRNA: 3' TTTATTTCACTAACACTGTT 5'"]	no	Solyc03g006010.3	calcium/calcium/calmodulin-dependent Serine/Threonine-kinase (AHRD V3.3 *** AT2G47010.2)
	Solyc02g079020.3.1	Solyc02g079020.3	1378	1358	2.5	["target: 5' CAATAAGGTGATTGGGA-CAA 3'", ' ||*||||||:|||||||*||| ', "miRNA: 3' GTAATTCCATTAACCCTAGTT 5'"]	no	Solyc02g079020.3	B3 domain-containing protein (AHRD V3.3 *-* W9QZ54_9ROSA)
	Solyc02g089520.2.1	Solyc02g089520.2	1115	1096	2.5	["target: 5' CAATAAGGTGATTGGGACAA 3'", ' |*|:||||||||||::|||| ', "miRNA: 3' GGTGTTCCACTAACTTTGTT 5'"]	no	Solyc02g089520.2	CONSTANS protein (AHRD V3.3 *** C0Z3T8_SOLTU)
	Solyc09g059850.2.1	Solyc09g059850.2	165	146	2.5	["target: 5' CAATAAGGTGATTGGGACAA 3'", ' *||||||:::|||||||*|| ', "miRNA: 3' TTTATTCTGTTAACCCTTTT 5'"]	no	Solyc09g059850.2	LOW QUALITY:Amino acid transporter (AHRD V3.3 *-* A0A061FF30_THECC)
Nov-m0242-5p	Solyc06g030510.3.1	Solyc06g030510.3	905	883	2.5	["target: 5' AAATCGTTGGTTGGAAGATACACA 3'", ' *||||:||||||||||*|||*||| ', "miRNA: 3' GTTAGTAACCAACCTT-TATTTGT 5'"]	no	Solyc06g030510.3	hAT transposon superfamily (AHRD V3.3 *** AT4G15020.2)
	Solyc09g061730.2.1	Solyc09g061730.2	1896	1873	2.5	["target: 5' AAATCGTTGGTTGGAAGATACACA 3'", ' |||||:||||||:||||||**|*| ', "miRNA: 3' TTTAGTAACCAATCTTCTACTTAT 5'"]	no	Solyc09g061730.2	Late embryogenesis abundant protein 1 (AHRD V3.3 --* LEA1_ORYSI)
Nov-m0241-5p	Solyc02g089090.3.1	Solyc02g089090.3	570	547	2.5	["target: 5' GATATATTCTTTTTGTAGAGCTGT 3'", ' ||:||||||||||||*|*||||*| ', "miRNA: 3' CTGTATAAGAAAAACTTGTCGAAA 5'"]	no	Solyc02g089090.3	Receptor-like kinase (AHRD V3.3 *** C6ZRN8_SOYBN)
Nov-m0235-5p	Solyc01g108310.3.1	Solyc01g108310.3	387	364	0	["target: 5' ATTAGCATGATTCACTGTAATTCA 3'", ' |||||||||||||||||||||||| ', "miRNA: 3' TAATCGTACTAAGTGACATTAAGT 5'"]	no	Solyc01g108310.3	LA-related protein 6 LA RNA-binding domain protein (AHRD V3.3 *** G7JMI2_MEDTR)
Nov-m0189-3p	Solyc02g085150.3.1	Solyc02g085150.3	1729	1707	2.5	["target: 5' AAGTAGACAATAAGATAATATATT 3'", ' *||*|||||||||:|||*|||||| ', "miRNA: 3' CTCTTCTGTTATTTTAT-ATATAA 5'"]	no	Solyc02g085150.3	Late embryogenesis abundant (LEA) protein (AHRD V3.3 *** AT4G36600.2)
	Solyc08g075540.4.1	Solyc08g075540.4	1297	1273	2.5	["target: 5' AAGTAGACAATAAGATAATAT-ATT 3'", ' ||||||||||*|||||*||||*||| ', "miRNA: 3' TTCATCTGTTTTTCTACTATATTAA 5'"]	no	Solyc08g075540.4	alternative oxidase 1au
Nov-m0179-3p	Solyc09g091820.3.1	Solyc09g091820.3	861	841	2.2	["target: 5' ATAGGCTTTAGTTAAGAGGTT 3'", ' ||||||||:|||||||*::|: ', "miRNA: 3' TATCCGAAGTCAATTCCTTAG 5'"]	no	Solyc09g091820.3	Type 1 membrane protein, putative isoform 1 (AHRD V3.3 *** A0A061EKE4_THECC)
Nov-m0164-3p	Solyc03g044020.3.1	Solyc03g044020.3	4326	4305	2.5	["target: 5' AGACTCTAAAGGATATTT-GTT 3'", ' |:||||:|||||||||*|*||| ', "miRNA: 3' TTTGAGGTTTCCTATATATCAA 5'"]	no	Solyc03g044020.3	Condensin-2 complex subunit G2, putative (AHRD V3.3 *** G7K2J6_MEDTR)
	Solyc12g027850.2.1	Solyc12g027850.2	1714	1695	2.5	["target: 5' AGACTCTAAAGGATATTTGTT 3'", ' ||||*||||||:|:|||*||| ', "miRNA: 3' TCTGTGATTTCTTGTAA-CAA 5'"]	no	Solyc12g027850.2	Cyclin-dependent kinase (AHRD V3.3 *** G7J2M4_MEDTR)
	Solyc10g079410.2.1	Solyc10g079410.2	1445	1426	2.5	["target: 5' AGACTCTAAAGGATATTTGTT 3'", ' ||||||*|||||*||||*||| ', "miRNA: 3' TCTGAGCTTTCCGATAA-CAA 5'"]	no	Solyc10g079410.2	Triacylglycerol lipase SDP1 (AHRD V3.3 *** W9RS42_9ROSA)
	Solyc01g104030.3.1	Solyc01g104030.3	2281	2261	2.5	["target: 5' AGACTCTAAAGGATATTTGTT 3'", ' *:||||||||:||:|||||*| ', "miRNA: 3' ATTGAGATTTTCTGTAAACTA 5'"]	no	Solyc01g104030.3	Potassium channel (AHRD V3.3 *** Q9SSV3_NICPA)
	Solyc10g079770.2.1	Solyc10g079770.2	85	66	2.5	["target: 5' AGACTCTAAAGGATATTTGTT 3'", ' ||||||||||||**|||*||| ', "miRNA: 3' TCTGAGATTTCCGTTAA-CAA 5'"]	no	Solyc10g079770.2	Triacylglycerol lipase SDP1 (AHRD V3.3 *** W9RS42_9ROSA)
Nov-m0157-3p	Solyc02g062720.3.1	Solyc02g062720.3	1210	1190	2	["target: 5' AAAAGTTGCAGTTGATGTTGA 3'", ' |*|||:||||||||||||||* ', "miRNA: 3' TCTTCGACGTCAACTACAACG 5'"]	no	Solyc02g062720.3	DNA glycosylase (AHRD V3.3 *** A0A103XKQ6_CYNCS)
	Solyc01g081410.3.1	Solyc01g081410.3	696	677	2.5	["target: 5' AAAAGTTGCAGTTGATGTTGA 3'", ' ||*||:||||:||||||*||| ', "miRNA: 3' TTCTCGACGTTAACTAC-ACT 5'"]	no	Solyc01g081410.3	Major facilitator superfamily protein (AHRD V3.3 *** AT5G45275.1)
	Solyc12g008800.2.1	Solyc12g008800.2	1168	1148	2.5	["target: 5' AAAAGTTGCAGTTGATGTTGA 3'", ' ||||:|||*||||||||**|| ', "miRNA: 3' TTTTTAACTTCAACTACCTCT 5'"]	no	Solyc12g008800.2	Myb-like transcription factor family protein, putative (AHRD V3.3 *** A0A061GMU9_THECC)
	Solyc09g011360.3.1	Solyc09g011360.3	677	656	2	["target: 5' AAAAGTTGCAGTTGATGTTG-A 3'", ' |||||||||||||||*|*||*| ', "miRNA: 3' TTTTCAACGTCAACTTCTACGT 5'"]	no	Solyc09g011360.3	Mitochondrial substrate carrier family protein (AHRD V3.3 *** AT3G53940.1)
	Solyc09g060100.3.1	Solyc09g060100.3	2648	2627	1.8	["target: 5' AAAAGTTGCAGTTGATGTTG-A 3'", ' *|||:||||||||||||:||*| ', "miRNA: 3' CTTTTAACGTCAACTACGACGT 5'"]	no	Solyc09g060100.3	transmembrane protein (AHRD V3.3 *** AT4G13150.1)
	Solyc02g079210.3.1	Solyc02g079210.3	4718	4698	2.5	["target: 5' AAAAGTTGCAGTTGATGTTGA 3'", ' *|||||||||:||||*:|||| ', "miRNA: 3' ATTTCAACGTTAACTTTAACT 5'"]	no	Solyc02g079210.3	DAG protein (AHRD V3.3 *** B6SJX7_MAIZE)
	Solyc06g050120.3.1	Solyc06g050120.3	927	907	2.5	["target: 5' AAAAGTTGCAGTTGATGTTGA 3'", ' ||||:|||*|||||||*|||| ', "miRNA: 3' TTTTTAACCTCAACTAGAACT 5'"]	no	Solyc06g050120.3	60S ribosomal protein L7A-like (AHRD V3.3 *** Q2VCI3_SOLTU)
	Solyc01g079150.3.1	Solyc01g079150.3	561	541	2.5	["target: 5' AAAAGTTGCAGTTGATGTTGA 3'", ' |*||:|:||||||||||:|:| ', "miRNA: 3' TGTTTAGCGTCAACTACGATT 5'"]	no	Solyc01g079150.3	Boron transporter (AHRD V3.3 *** B6V758_VITVI)
	Solyc05g054440.3.1	Solyc05g054440.3	1519	1500	2.2	["target: 5' AAAAGTTGCAGTTGATGTTGA 3'", ' ||||:|::||||||||||:*| ', "miRNA: 3' TTTTTAGTGTCAACTACAG-T 5'"]	no	Solyc05g054440.3	Glucan endo-1,3-beta-glucosidase-like protein (AHRD V3.3 *** G7L028_MEDTR)
	Solyc06g083230.3.1	Solyc06g083230.3	1138	1117	2.5	["target: 5' AAAAGTTGCAGTTGATGTT-GA 3'", ' *||*||||||||||||:||*|| ', "miRNA: 3' ATTCCAACGTCAACTATAACCT 5'"]	no	Solyc06g083230.3	GTP cyclohydrolase 1
	Solyc01g006810.3.1	Solyc01g006810.3	295	276	1.5	["target: 5' AAAAGTTGCAGTTGATGTTGA 3'", ' |||||:|||||:|||||*||| ', "miRNA: 3' TTTTCGACGTCGACTAC-ACT 5'"]	no	Solyc01g006810.3	RING/U-box superfamily protein (AHRD V3.3 --* AT5G15790.5)
	Solyc04g076700.3.1	Solyc04g076700.3	84	64	2	["target: 5' AAAAGTTGCAGTTGATGTTGA 3'", ' |||||||||*|||||||**|| ', "miRNA: 3' TTTTCAACGACAACTACCTCT 5'"]	no	Solyc04g076700.3	MADS-box transcription factor (AHRD V3.3 *** G7IS85_MEDTR)
	Solyc05g051610.2.1	Solyc05g051610.2	278	259	2.5	["target: 5' AAAAGTTGCAGTTGATGTTGA 3'", ' *||*|||||||||||||**|| ', "miRNA: 3' ATTGCAACGTCAACTAC-TCT 5'"]	no	Solyc05g051610.2	Kinase family protein (AHRD V3.3 *** D7MGJ0_ARALL)
	Solyc05g013980.3.1	Solyc05g013980.3	99	79	2.5	["target: 5' AAAAGTTGCAGTTGATGTTGA 3'", ' *||||:||||||||*|||*|| ', "miRNA: 3' GTTTCGACGTCAACAACATCT 5'"]	no	Solyc05g013980.3	phospholipase-like protein (PEARLI 4) with TRAF-like domain protein (AHRD V3.3 --* AT3G58270.3)
Nov-m0156-3p	Solyc11g072720.2.1	Solyc11g072720.2	609	588	2.5	["target: 5' TCTGACTAGTACTTTCTGGT-A 3'", ' ||:||||||:|||:||:|||*| ', "miRNA: 3' AGGCTGATCGTGAGAGGCCACT 5'"]	no	Solyc11g072720.2	BTB/POZ domain-containing protein (AHRD V3.3 *** A0A061GXV0_THECC)
	Solyc11g020810.2.1	Solyc11g020810.2	552	533	2.5	["target: 5' TCTGACTAGTACTTTCTGGTA 3'", ' |||||||||||*:||||**|| ', "miRNA: 3' AGACTGATCATCGAAGA-AAT 5'"]	no	Solyc11g020810.2	FtsJ-like methyltransferase family protein (AHRD V3.3 *** AT4G25730.1)
	Solyc01g104340.2.1	Solyc01g104340.2	1611	1591	2.5	["target: 5' TCTGACTAGTACTTTCTGGTA 3'", ' *||:||:||||||||||**|| ', "miRNA: 3' TGATTGGTCATGAAAGAAAAT 5'"]	no	Solyc01g104340.2	green ripe
	Solyc03g115370.3.1	Solyc03g115370.3	3002	2982	2.5	["target: 5' TCTGACTAGTACTTTCTGGTA 3'", ' *|||||||||*||||||**|| ', "miRNA: 3' CGACTGATCACGAAAGAAAAT 5'"]	no	Solyc03g115370.3	Diacylglycerol kinase (AHRD V3.3 *** K4BL39_SOLLC)
Nov-m0150-3p	Solyc02g086530.3.1	Solyc02g086530.3	2611	2589	2.5	["target: 5' CTGTGACTTTTATGAAAAGTTGC 3'", ' *|||||||||*|||||||:*|:| ', "miRNA: 3' TACACTGAAATTACTTTTTTATG 5'"]	no	Solyc02g086530.3	Raffinose synthase family protein (AHRD V3.3 *** AT5G40390.1)
Nov-m0149-3p	Solyc02g072480.3.1	Solyc02g072480.3	179	160	2.5	["target: 5' TGATGTTGTGGTTGAATTTCA 3'", ' |||||||:*:|||||||*||| ', "miRNA: 3' ACTACAATCTCAACTTA-AGT 5'"]	no	Solyc02g072480.3	LRR receptor-like kinase (AHRD V3.3 *** A0A072V4N4_MEDTR)
	Solyc06g082100.3.1	Solyc06g082100.3	2011	1992	2.5	["target: 5' TGATGTTGTGGTTGAATTTCA 3'", ' *|*||||||||||||||*|*| ', "miRNA: 3' TCAACAACACCAACTTACA-T 5'"]	no	Solyc06g082100.3	U5 small nuclear ribonucleoprotein helicase (AHRD V3.3 *** AT1G20960.2)
	Solyc01g106230.3.1	Solyc01g106230.3	12889	12869	2	["target: 5' TGATGTTGTGGTTGAATTTCA 3'", ' ||||*||||||:|||||*||| ', "miRNA: 3' ACTAGAACACCGACTTATAGT 5'"]	no	Solyc01g106230.3	B3 domain-containing protein (AHRD V3.3 *** W9QJE4_9ROSA)
	Solyc02g087250.3.1	Solyc02g087250.3	3334	3314	2.5	["target: 5' TGATGTTGTGGTTGAATTTCA 3'", ' |||||:||*|||||||||**| ', "miRNA: 3' ACTACGACTCCAACTTAACAT 5'"]	no	Solyc02g087250.3	Chloroplastic group IIA intron splicing facilitator CRS1, chloroplastic (AHRD V3.3 *** A0A0B0PGC2_GOSAR)
	Solyc08g081450.3.1	Solyc08g081450.3	1755	1735	2	["target: 5' TGATGTTGTGGTTGAATTTCA 3'", ' *|||*||||||||||||||*| ', "miRNA: 3' CCTAAAACACCAACTTAAACT 5'"]	no	Solyc08g081450.3	Nuclear transport factor 2 (NTF2) family protein (AHRD V3.3 *-* AT5G41470.1)
	Solyc02g086210.3.1	Solyc02g086210.3	9643	9623	2.5	["target: 5' TGATGTTGTGGTTGAATTTCA 3'", ' ||||||*:*|||||||||||| ', "miRNA: 3' ACTACACTTCCAACTTAAAGT 5'"]	no	Solyc02g086210.3	Receptor-like kinase (AHRD V3.3 *** G7KUD4_MEDTR)
	Solyc09g005050.1.1	Solyc09g005050.1	77	58	2.5	["target: 5' TGATGTTGTGGTTGAATTTCA 3'", ' *||||||||*|||||||*|*| ', "miRNA: 3' CCTACAACAACAACTTATA-T 5'"]	no	Solyc09g005050.1	LOW QUALITY:F-box family protein, putative (AHRD V3.3 *-* A0A061F4Q5_THECC)
	Solyc02g089570.3.1	Solyc02g089570.3	89	69	2.5	["target: 5' TGATGTTGTGGTTGAATTTCA 3'", ' ||||:|||||:|||||*||*| ', "miRNA: 3' ACTATAACACTAACTTTAACT 5'"]	no	Solyc02g089570.3	Late embryogenesis abundant protein family protein (AHRD V3.3 *** A0A061EIU3_THECC)
	Solyc08g006280.2.1	Solyc08g006280.2	958	939	2.5	["target: 5' TGATGTTGTGGTTGAATTTCA 3'", ' |||||||||||||**||*||| ', "miRNA: 3' ACTACAACACCAAACTA-AGT 5'"]	no	Solyc08g006280.2	Transcriptional factor B3 family protein (AHRD V3.3 *-* AT4G00260.1)
	Solyc01g087750.3.1	Solyc01g087750.3	1531	1511	2.5	["target: 5' TGATGTTGTGGTTGAATTTCA 3'", ' |*|||||:|:|||||||||*| ', "miRNA: 3' AGTACAATATCAACTTAAATT 5'"]	no	Solyc01g087750.3	Protein RETICULATA-RELATED 4, chloroplastic (AHRD V3.3 *** A0A199V226_ANACO)
	Solyc08g066610.3.1	Solyc08g066610.3	516	495	2.5	["target: 5' TGATGTTGTGGTTGAATT-TCA 3'", ' *:||:|||||||||||||*|*| ', "miRNA: 3' TTTATAACACCAACTTAATACT 5'"]	no	Solyc08g066610.3	EPIDERMAL PATTERNING FACTOR-like protein 9 (AHRD V3.3 *** A0A0B2PPB1_GLYSO)
	Solyc05g015660.1.1	Solyc05g015660.1	613	594	2.5	["target: 5' TGATGTTGTGGTTGAATTTCA 3'", ' |||:|||||:|||:|||**|| ', "miRNA: 3' ACTGCAACATCAATTTA-CGT 5'"]	no	Solyc05g015660.1	Serine/threonine protein phosphatase 7 long form isogeny (AHRD V3.3 *** A0A151SDM1_CAJCA)
	Solyc01g106250.3.1	Solyc01g106250.3	2274	2254	2	["target: 5' TGATGTTGTGGTTGAATTTCA 3'", ' ||||*||||||:|||||*||| ', "miRNA: 3' ACTAGAACACCGACTTATAGT 5'"]	no	Solyc01g106250.3	B3 domain-containing protein (AHRD V3.3 *-* W9QJE4_9ROSA)
	Solyc01g097520.3.1	Solyc01g097520.3	421	401	2.2	["target: 5' TGATGTTGTGGTTGAATTTCA 3'", ' |||||:||||:||*||||:|| ', "miRNA: 3' ACTACGACACTAAGTTAAGGT 5'"]	no	Solyc01g097520.3	annexin 5
	Solyc10g005490.3.1	Solyc10g005490.3	257	238	2.5	["target: 5' TGATGTTGTGGTTGAATTTCA 3'", ' *:||||||||::|||||*||| ', "miRNA: 3' TTTACAACACTGACTTA-AGT 5'"]	no	Solyc10g005490.3	RING/FYVE/PHD zinc finger protein (AHRD V3.3 *** A0A072TQ60_MEDTR)
Nov-m0123-5p	Solyc03g006770.3.1	Solyc03g006770.3	3449	3427	2	["target: 5' TATGGACTTGGATAAATCTCCCC 3'", ' |||:||||||||:|*|||||||| ', "miRNA: 3' ATATCTGAACCTGTCTAGAGGGG 5'"]	no	Solyc03g006770.3	Serine/threonine-protein kinase (AHRD V3.3 *** M1A226_SOLTU)
	Solyc03g117050.3.1	Solyc03g117050.3	5445	5423	1.5	["target: 5' TATGGACTTGGATAAATCTCCCC 3'", ' |||||||||||||||*:|||||| ', "miRNA: 3' ATACCTGAACCTATTAGGAGGGG 5'"]	no	Solyc03g117050.3	NOD26-like intrinsic protein 6.1
	Solyc04g054220.3.1	Solyc04g054220.3	33	11	2	["target: 5' TATGGACTTGGATAAATCTCCCC 3'", ' |||||||||*||:||||||||*| ', "miRNA: 3' ATACCTGAAACTGTTTAGAGGAG 5'"]	no	Solyc04g054220.3	Cytochrome P450 (AHRD V3.3 *** A0A061DI80_THECC)
Nov-m0077-3p	Solyc02g069260.3.1	Solyc02g069260.3	3376	3358	1	["target: 5' CTAGATTCACGCACAAGCT 3'", ' *|||||||||||||||:|| ', "miRNA: 3' AATCTAAGTGCGTGTTTGA 5'"]	no	Solyc02g069260.3	Argonaute2a
	Solyc08g078860.3.1	Solyc08g078860.3	294	276	2.5	["target: 5' CTAGATTCACGCACAAGCT 3'", ' |||||||||*||*||||*| ', "miRNA: 3' GATCTAAGTTCGAGTTCCA 5'"]	no	Solyc08g078860.3	NADH dehydrogenase 1 beta subcomplex subunit 8 (AHRD V3.3 *** A0A061GBE7_THECC)
	Solyc11g012330.2.1	Solyc11g012330.2	1251	1232	2.5	["target: 5' CTAGATTCACGCACAAGC-T 3'", ' |||:|*|||||||||||**| ', "miRNA: 3' GATTTTAGTGCGTGTTCCCA 5'"]	no	Solyc11g012330.2	E3 ubiquitin-protein ligase-like protein (AHRD V3.3 *** A0A1B1LUK2_VITPS)
	Solyc05g054060.3.1	Solyc05g054060.3	1013	995	2.5	["target: 5' CTAGATTCACGCACAAGCT 3'", ' *||:||||||*||||||*| ', "miRNA: 3' AATTTAAGTGGGTGTTCAA 5'"]	no	Solyc05g054060.3	UDP-GLUCOSE PYROPHOSPHORYLASE 1 (AHRD V3.3 *** AT3G03250.1)
	Solyc11g011470.2.1	Solyc11g011470.2	1700	1683	2.5	["target: 5' CTAGATTCACGCACAAGCT 3'", ' *:|||||||*|||||||*| ', "miRNA: 3' AGTCTAAGTCCGTGTTC-A 5'"]	no	Solyc11g011470.2	NADH-ubiquinone dehydrogenase (AHRD V3.3 *** AT5G37510.1)
	Solyc10g075050.2.1	Solyc10g075050.2	509	491	2.5	["target: 5' CTAGATTCACGCACAAGCT 3'", ' ||||||:||||||*||:|* ', "miRNA: 3' GATCTAGGTGCGTATTTGT 5'"]	no	Solyc10g075050.2	Non-specific lipid-transfer protein (AHRD V3.3 *** K4D1U7_SOLLC)
	Solyc01g079280.1.1	Solyc01g079280.1	148	129	1.5	["target: 5' CTAGATTCACGCACAAGC-T 3'", ' *|||||||||||||||:|*| ', "miRNA: 3' AATCTAAGTGCGTGTTTGCA 5'"]	no	Solyc01g079280.1	LOW QUALITY:Pmr5/Cas1p GDSL/SGNH-like acyl-esterase family protein (DUF828) (AHRD V3.3 --* AT5G58600.1)
Nov-m0072-5p	Solyc02g092527.1.1	Solyc02g092527.1	120	100	2.5	["target: 5' AACACTGTTGGAATGACAAACA 3'", ' *||||||||||*|||||*|||* ', "miRNA: 3' GTGTGACAACCCTACTG-TTGA 5'"]	no	Solyc02g092527.1	Cysteine-rich receptor-like protein kinase 38 (AHRD V3.3 --* CRK38_ARATH)
	Solyc02g080210.3.1	Solyc02g080210.3	3849	3828	2.5	["target: 5' AACACTGTTGGAATGACAAACA 3'", ' ||||||||||||||:|*||**| ', "miRNA: 3' TTGTGACAACCTTATTATTAAT 5'"]	no	Solyc02g080210.3	Pectinesterase (AHRD V3.3 *** K4B9P2_SOLLC)
Nov-m0057-5p	Solyc08g075770.3.1	Solyc08g075770.3	135	113	2.5	["target: 5' TTGGCTCAATTGAGGATTCTTTT 3'", ' ||||*||||||||:|||**|||| ', "miRNA: 3' AACCAAGTTAACTTCTATAAAAA 5'"]	no	Solyc08g075770.3	exopolysaccharide production negative regulator (AHRD V3.3 *** AT4G19140.1)
	Solyc07g018070.3.1	Solyc07g018070.3	2215	2192	2.5	["target: 5' TTGGCTCAATTGAGGATTCT-TTT 3'", ' |||||||||:|||*||||*|*||| ', "miRNA: 3' AACCGAGTTGACTACTAACACAAA 5'"]	no	Solyc07g018070.3	Double Clp-N motif-containing P-loop nucleoside triphosphate hydrolases superfamily protein, putative (AHRD V3.3 *** A0A061GSB6_THECC)
	Solyc08g013805.1.1	Solyc08g013805.1	37	14	2.2	["target: 5' TTGGCTCAATTGAGGATTCTTT-T 3'", ' :|||*||||||||||||*||||*| ', "miRNA: 3' GACCAAGTTAACTCCTACGAAATA 5'"]	no	Solyc08g013805.1	F-box/LRR protein (AHRD V3.3 *** A0A072V906_MEDTR)
Nov-m0056-5p	Solyc01g079385.1.1	Solyc01g079385.1	768	748	2.5	["target: 5' TTGCAACATGGAGAGATTAAT 3'", ' ||||*||||:||||:||*||| ', "miRNA: 3' AACGCTGTATCTCTTTATTTA 5'"]	no	Solyc01g079385.1	Histone-lysine N-methyltransferase (AHRD V3.3 *-* A0A072VP41_MEDTR)
	Solyc02g092700.3.1	Solyc02g092700.3	234	215	2	["target: 5' TTGCAACATGGAGAGATTAAT 3'", ' |||||||*||||:|||||*|| ', "miRNA: 3' AACGTTGCACCTTTCTAA-TA 5'"]	no	Solyc02g092700.3	DUF1230 family protein (DUF1230) (AHRD V3.3 *** AT5G67370.1)
	Solyc05g053570.3.1	Solyc05g053570.3	3271	3251	2.5	["target: 5' TTGCAACATGGAGAGATTAAT 3'", ' ||*|||||||||:|||:|*|| ', "miRNA: 3' AAGGTTGTACCTTTCTGAGTA 5'"]	no	Solyc05g053570.3	Pleiotropic drug resistance ABC transporter (AHRD V3.3 *** W0TUG3_ACAMN)
	Solyc05g053610.2.1	Solyc05g053610.2	1687	1667	2.5	["target: 5' TTGCAACATGGAGAGATTAAT 3'", ' ||*|||||||||:|||:|*|| ', "miRNA: 3' AAGGTTGTACCTTTCTGACTA 5'"]	no	Solyc05g053610.2	Pleiotropic drug resistance ABC transporter (AHRD V3.3 *** W0TUG3_ACAMN)
	Solyc06g082340.2.1	Solyc06g082340.2	1553	1533	2	["target: 5' TTGCAACATGGAGAGATTAAT 3'", ' ||||||||||||:|:||:*|: ', "miRNA: 3' AACGTTGTACCTTTTTAGGTG 5'"]	no	Solyc06g082340.2	F-box family protein (AHRD V3.3 *** AT3G06240.1)
	Solyc01g066350.1.1	Solyc01g066350.1	342	322	2.5	["target: 5' TTGCAACATGGAGAGATTAAT 3'", ' ||||||||||||:|*|||**| ', "miRNA: 3' AACGTTGTACCTTTGTAAAAA 5'"]	no	Solyc01g066350.1	LOW QUALITY:Cytochrome f (AHRD V3.3 --* CYF_SOLTU)
	Solyc06g008700.3.1	Solyc06g008700.3	907	887	1	["target: 5' TTGCAACATGGAGAGATTAAT 3'", ' ||||||||||||||||||*|* ', "miRNA: 3' AACGTTGTACCTCTCTAAATC 5'"]	no	Solyc06g008700.3	tRNA (guanine-N(7)-)-methyltransferase non-catalytic subunit (AHRD V3.3 *** K4C3Q0_SOLLC)
	Solyc01g066330.1.1	Solyc01g066330.1	342	322	2.5	["target: 5' TTGCAACATGGAGAGATTAAT 3'", ' ||||||||||||:|*|||**| ', "miRNA: 3' AACGTTGTACCTTTGTAAAAA 5'"]	no	Solyc01g066330.1	LOW QUALITY:alpha/beta-Hydrolases superfamily protein (AHRD V3.3 --* AT1G80280.1)
	Solyc03g111580.3.1	Solyc03g111580.3	1808	1788	2.5	["target: 5' TTGCAACATGGAGAGATTAAT 3'", ' *||*|||||:|||||||*||| ', "miRNA: 3' TACTTTGTATCTCTCTATTTA 5'"]	no	Solyc03g111580.3	Zinc finger transcription factor 27
	Solyc04g051270.2.1	Solyc04g051270.2	1349	1328	2	["target: 5' TTGCAACATGGAGAGATT-AAT 3'", ' ||:|||||||||||||:|**|| ', "miRNA: 3' AATGTTGTACCTCTCTGAACTA 5'"]	no	Solyc04g051270.2	CASP-like protein (AHRD V3.3 *** K4BS87_SOLLC)
	Solyc09g066420.3.1	Solyc09g066420.3	457	437	2.5	["target: 5' TTGCAACATGGAGAGATTAAT 3'", ' ||*||||||:||:||||*||| ', "miRNA: 3' AAAGTTGTATCTTTCTATTTA 5'"]	no	Solyc09g066420.3	TBC1 domain family protein
	Solyc12g088280.2.1	Solyc12g088280.2	199	179	2	["target: 5' TTGCAACATGGAGAGATTAAT 3'", ' |||*||||||||||||||**| ', "miRNA: 3' AACATTGTACCTCTCTAAGAA 5'"]	no	Solyc12g088280.2	Serine carboxypeptidase-like protein (AHRD V3.3 *-* G7JTF9_MEDTR)
	Solyc02g080640.3.1	Solyc02g080640.3	369	349	2.2	["target: 5' TTGCAACATGGAGAGATTAAT 3'", ' :|:|||||*:||||||||||| ', "miRNA: 3' GATGTTGTTTCTCTCTAATTA 5'"]	no	Solyc02g080640.3	adenylyl-sulfate reductase
	Solyc04g072500.1.1	Solyc04g072500.1	792	772	2.5	["target: 5' TTGCAACATGGAGAGATTAAT 3'", ' |||||||||||*||||*||*| ', "miRNA: 3' AACGTTGTACCACTCTTATAA 5'"]	no	Solyc04g072500.1	Mitochondrial transcription termination factor family protein (AHRD V3.3 *** AT5G07900.1)
Nov-m0041-3p	Solyc03g110940.3.1	Solyc03g110940.3	636	616	2.5	["target: 5' TTGTGCTTGATGACATAGA-T 3'", ' |*|||||||||*|||||||*| ', "miRNA: 3' ACCACGAACTAGTGTATCTCA 5'"]	no	Solyc03g110940.3	Protein kinase superfamily protein (AHRD V3.3 *** AT5G50330.1)
	Solyc01g095400.3.1	Solyc01g095400.3	1277	1259	2.5	["target: 5' TTGTGCTTGATGACATAGAT 3'", ' ||||:||||*|||||||**| ', "miRNA: 3' AACATGAACGACTGTAT-GA 5'"]	no	Solyc01g095400.3	BTB/POZ domain-containing protein (AHRD V3.3 *** W9QSI6_9ROSA)
	Solyc02g094445.1.1	Solyc02g094445.1	755	736	2	["target: 5' TTGTGCTTGATGACATAGAT 3'", ' |||||||||||||*|*|||| ', "miRNA: 3' AACACGAACTACTCTTTCTA 5'"]	no	Solyc02g094445.1	Cytochrome c oxidase subunit 2 (AHRD V3.3 --* A0A172NE61_9BRYO)
	Solyc10g080980.2.1	Solyc10g080980.2	1747	1729	1.8	["target: 5' TTGTGCTTGATGACATAGAT 3'", ' :|:||||||||||||:|*|| ', "miRNA: 3' GATACGAACTACTGTGT-TA 5'"]	no	Solyc10g080980.2	WAT1-related protein (AHRD V3.3 *** K4D2Y5_SOLLC)
	Solyc01g079160.3.1	Solyc01g079160.3	734	715	2.5	["target: 5' TTGTGCTTGATGACATAGAT 3'", ' |:||:|||||||*||||*|| ', "miRNA: 3' AGCATGAACTACCGTATGTA 5'"]	no	Solyc01g079160.3	GDSL esterase/lipase (AHRD V3.3 *** W9R6R2_9ROSA)
	Solyc01g111220.3.1	Solyc01g111220.3	622	603	2.2	["target: 5' TTGTGCTTGATGACATAGAT 3'", ' :|||:|:|:||||||:|||| ', "miRNA: 3' GACATGGATTACTGTGTCTA 5'"]	no	Solyc01g111220.3	Amidase family protein (AHRD V3.3 *** B9H162_POPTR)
	Solyc10g007940.1.1	Solyc10g007940.1	152	134	2.5	["target: 5' TTGTGCTTGATGACATAGAT 3'", ' |||||||||||||*||*|*| ', "miRNA: 3' AACACGAACTACTATA-CGA 5'"]	no	Solyc10g007940.1	Pentatricopeptide repeat-containing family protein (AHRD V3.3 *** U7E1K1_POPTR)
	Solyc04g081340.3.1	Solyc04g081340.3	1808	1789	2.2	["target: 5' TTGTGCTTGATGACATAGAT 3'", ' **||:||||||||||||:|| ', "miRNA: 3' TTCATGAACTACTGTATTTA 5'"]	no	Solyc04g081340.3	HVA22-like protein (AHRD V3.3 *** M0ZWH6_SOLTU)
Nov-m0031-3p	Solyc07g032820.1.1	Solyc07g032820.1	810	788	2.5	["target: 5' ATTGAATGGGTATCTTTAACTTTT 3'", ' *||:|||||:|||||||*|*|||| ', "miRNA: 3' AAATTTACCTATAGAAAGT-AAAA 5'"]	no	Solyc07g032820.1	LOW QUALITY:PIF1-like helicase (AHRD V3.3 *** G7JL89_MEDTR)
Nov-m0024-5p	Solyc08g014355.1.1	Solyc08g014355.1	410	388	2.5	["target: 5' TGAGGTCTCTTTTTGTTTTACAAG 3'", ' |||:|||||||||||||::*|**| ', "miRNA: 3' ACTTCAGAGAAAAACAAGG-GGAC 5'"]	no	Solyc08g014355.1	NAC domain containing protein 70 (AHRD V3.3 --* AT4G10350.2)
	Solyc02g093170.3.1	Solyc02g093170.3	1210	1187	2.5	["target: 5' TGAGGTCTCTTTTTGTTTTACAAG 3'", ' |||:|||||||:|||||||*|**| ', "miRNA: 3' ACTTCAGAGAAGAACAAAAAGACC 5'"]	no	Solyc02g093170.3	cyclin delta-3 (AHRD V3.3 *** AT4G34090.1)
	Solyc10g081160.2.1	Solyc10g081160.2	1420	1397	2.5	["target: 5' TGAGGTCTCTTTTTGTTTTACAAG 3'", ' *:||:|||||||||||||||**|| ', "miRNA: 3' TTTCTAGAGAAAAACAAAATTCTC 5'"]	no	Solyc10g081160.2	Ubiquitin-conjugating enzyme family protein (AHRD V3.3 *** B9HDR3_POPTR)
	Solyc09g064630.3.1	Solyc09g064630.3	931	907	2.5	["target: 5' TGAGGTCTCTTTTTGTTTTACA-AG 3'", ' |:||||||||:|||||||:|*|*|: ', "miRNA: 3' ATTCCAGAGAGAAACAAAGTATATT 5'"]	no	Solyc09g064630.3	Tetratricopeptide repeat (TPR)-like superfamily protein (AHRD V3.3 *-* AT4G17940.1)
	Solyc01g056470.1.1	Solyc01g056470.1	334	311	2.5	["target: 5' TGAGGTCTCTTTTTGTTTTACAAG 3'", ' |:|||||||||||::||||*|||* ', "miRNA: 3' ATTCCAGAGAAAAGTAAAAGGTTG 5'"]	no	Solyc01g056470.1	Photosystem II CP43 reaction center protein (AHRD V3.3 *-* PSBC_SOLBU)
	Solyc12g005250.2.1	Solyc12g005250.2	603	581	2.5	["target: 5' TGAGGTCTCTTTTTGTTTTACAAG 3'", ' |:|:|:||||||||||||*||*|| ', "miRNA: 3' ATTTCGGAGAAAAACAAACTG-TC 5'"]	no	Solyc12g005250.2	Kinesin-like protein (AHRD V3.3 *** K4DB63_SOLLC)
Nov-m0019-3p	Solyc02g087610.1.1	Solyc02g087610.1	326	305	2.5	["target: 5' TTGAAGTGTTTGAGGGAA-CTC 3'", ' |||||||:*|||||||||*||* ', "miRNA: 3' AACTTCATTAACTCCCTTTGAA 5'"]	no	Solyc02g087610.1	Pentatricopeptide repeat-containing protein (AHRD V3.3 *** D7LM18_ARALL)
	Solyc00g030000.1.1	Solyc00g030000.1	294	274	2.5	["target: 5' TTGAAGTGTTTGAGGGAACTC 3'", ' *|:||:||||||||||||*|* ', "miRNA: 3' TATTTTACAAACTCCCTTAAC 5'"]	no	Solyc00g030000.1	LOW QUALITY:Cellulose synthase (AHRD V3.3 *** A0A118J5T2_CYNCS)
	Solyc10g080350.2.1	Solyc10g080350.2	3404	3384	2.5	["target: 5' TTGAAGTGTTTGAGGGAACTC 3'", ' |||||||*||||||::||||* ', "miRNA: 3' AACTTCAAAAACTCTTTTGAT 5'"]	no	Solyc10g080350.2	DNA-directed RNA polymerase subunit (AHRD V3.3 *** K4D2S5_SOLLC)
	Solyc12g040640.2.1	Solyc12g040640.2	523	503	2	["target: 5' TTGAAGTGTTTGAGGGAACTC 3'", ' ||||||||:||||||*||*|| ', "miRNA: 3' AACTTCACGAACTCCATTTAG 5'"]	no	Solyc12g040640.2	Beta-glucosidase, putative (AHRD V3.3 *** B9T4F7_RICCO)
	Solyc06g050930.3.1	Solyc06g050930.3	2205	2184	2.5	["target: 5' TTGAAGTGTTTGAGGGAACT-C 3'", ' ||||||||::*|||||||||*| ', "miRNA: 3' AACTTCACGGTCTCCCTTGATG 5'"]	no	Solyc06g050930.3	Cytosolic endo-beta-N-acetylglucosaminidase (AHRD V3.3 *** A0A0B0NZD9_GOSAR)
	Solyc01g006760.3.1	Solyc01g006760.3	940	921	2.5	["target: 5' TTGAAGTGTTTGAGGGAACTC 3'", ' |||*|:|||||||||||*||* ', "miRNA: 3' AACATTACAAACTCCCT-GAA 5'"]	no	Solyc01g006760.3	Transmembrane protein, putative (AHRD V3.3 *** A0A072UES2_MEDTR)
	Solyc01g056320.1.1	Solyc01g056320.1	38	18	2.5	["target: 5' TTGAAGTGTTTGAGGGAACTC 3'", ' |:||*|||:|||||||||*|| ', "miRNA: 3' AGCTGCACGAACTCCCTTTAG 5'"]	no	Solyc01g056320.1	transcription elongation factor B polypeptide (AHRD V3.3 --* AT2G42780.2)
	Solyc06g008450.3.1	Solyc06g008450.3	5853	5833	2	["target: 5' TTGAAGTGTTTGAGGGAACTC 3'", ' *|||||||*|||||:|||||| ', "miRNA: 3' TACTTCACTAACTCTCTTGAG 5'"]	no	Solyc06g008450.3	Mi1.6
	Solyc01g068450.3.1	Solyc01g068450.3	2979	2958	2	["target: 5' TTGAAGTGTTTGAGGGAACT-C 3'", ' |||||||||:||||||*|||*| ', "miRNA: 3' AACTTCACAGACTCCCGTGATG 5'"]	no	Solyc01g068450.3	Essential protein Yae1, N-terminal (AHRD V3.3 *** A0A118K080_CYNCS)
	Solyc02g083070.2.1	Solyc02g083070.2	432	412	2.5	["target: 5' TTGAAGTGTTTGAGGGAACTC 3'", ' |||||||:|||||||*||*|* ', "miRNA: 3' AACTTCATAAACTCCGTTCAA 5'"]	no	Solyc02g083070.2	LOW QUALITY:DUF241 domain protein (AHRD V3.3 *** G7LA86_MEDTR)
	Solyc03g117640.1.1	Solyc03g117640.1	1177	1158	2.5	["target: 5' TTGAAGTGTTTGAGGGAACTC 3'", ' *:|||*|||||||||||*||| ', "miRNA: 3' CGCTTAACAAACTCCCT-GAG 5'"]	no	Solyc03g117640.1	MAP kinase kinase kinase 29
	Solyc08g007770.3.1	Solyc08g007770.3	316	296	2.5	["target: 5' TTGAAGTGTTTGAGGGAACTC 3'", ' |||*||||:||||:|:||||| ', "miRNA: 3' AACATCACGAACTTCTTTGAG 5'"]	no	Solyc08g007770.3	Expansin-like protein (AHRD V3.3 *-* Q0WT83_ARATH)
	Solyc02g081060.3.1	Solyc02g081060.3	348	329	2.5	["target: 5' TTGAAGTGTTTGAGGGAACTC 3'", ' ||||||||||*:||||||*|* ', "miRNA: 3' AACTTCACAACTTCCCTT-AT 5'"]	no	Solyc02g081060.3	Retrovirus-related Pol polyprotein from transposon TNT 1-94 (AHRD V3.3 *** A0A151T5P9_CAJCA)
	Solyc08g066360.3.1	Solyc08g066360.3	1557	1538	2.5	["target: 5' TTGAAGTGTTTGAGGGAACTC 3'", ' ||||||||:|*:|||||*||| ', "miRNA: 3' AACTTCACGACTTCCCT-GAG 5'"]	no	Solyc08g066360.3	Malic enzyme (AHRD V3.3 *** A0A0V0IM81_SOLCH)
	Solyc03g005250.3.1	Solyc03g005250.3	366	346	2.5	["target: 5' TTGAAGTGTTTGAGGGAACTC 3'", ' *|||||*||||||:|:||||| ', "miRNA: 3' TACTTCTCAAACTTCTTTGAG 5'"]	no	Solyc03g005250.3	ATP-sulfurylase (AHRD V3.3 *** Q1W2K0_CAMSI)
	Solyc04g054730.3.1	Solyc04g054730.3	282	262	2	["target: 5' TTGAAGTGTTTGAGGGAACTC 3'", ' ||||||||||||*|:||||*| ', "miRNA: 3' AACTTCACAAACCCTCTTGTG 5'"]	no	Solyc04g054730.3	Sulfate transporter (AHRD V3.3 *** A7YGJ3_POPCN)
	Solyc03g115070.1.1	Solyc03g115070.1	1174	1154	2	["target: 5' TTGAAGTGTTTGAGGGAACTC 3'", ' |||||||||||||:|*||*|| ', "miRNA: 3' AACTTCACAAACTTCGTTAAG 5'"]	no	Solyc03g115070.1	LOW QUALITY:Exocyst subunit EXO70 family protein (AHRD V3.3 *** B9IK79_POPTR)
	Solyc09g056270.2.1	Solyc09g056270.2	61	41	2.2	["target: 5' TTGAAGTGTTTGAGGGAACTC 3'", ' ::|||||||||||||:||**| ', "miRNA: 3' GGCTTCACAAACTCCTTTTTG 5'"]	no	Solyc09g056270.2	Chlorophyllide a oxygenase, chloroplastic (AHRD V3.3 --* CAO_ARATH)
	Solyc11g066140.2.1	Solyc11g066140.2	2849	2829	2	["target: 5' TTGAAGTGTTTGAGGGAACTC 3'", ' ||||||||||||*:||||||* ', "miRNA: 3' AACTTCACAAACCTCCTTGAA 5'"]	no	Solyc11g066140.2	P-hydroxybenzoic acid efflux pump subunit aaeB (AHRD V3.3 *** A0A061GW63_THECC)
Nov-m0018-5p	Solyc01g020230.3.1	Solyc01g020230.3	1606	1583	2.5	["target: 5' ATATGTCGAGTAGATCAAACTATT 3'", ' |||||:|:|:|||||||||*|*|| ', "miRNA: 3' TATACGGTTTATCTAGTTTTACAA 5'"]	no	Solyc01g020230.3	Replication factor C subunit 3 (AHRD V3.3 *** RFC3_ARATH)
Nov-m0014-5p	Solyc12g049505.1.1	Solyc12g049505.1	195	173	2.5	["target: 5' TCGGAATGACTTATCTTGGAATT 3'", ' ||||||*|||:||||||||**|| ', "miRNA: 3' AGCCTTTCTGGATAGAACCAAAA 5'"]	no	Solyc12g049505.1	Clathrin adaptor complex small chain family protein (AHRD V3.3 --* AT4G35410.2)
	Solyc05g053820.3.1	Solyc05g053820.3	882	860	2	["target: 5' TCGGAATGACTTATCTTGGAATT 3'", ' ||*||||||||||||||*||*|| ', "miRNA: 3' AGGCTTACTGAATAGAAGCTCAA 5'"]	no	Solyc05g053820.3	Glycosyltransferase (AHRD V3.3 *** K4DHN1_SOLLC)
	Solyc05g053240.3.1	Solyc05g053240.3	55	33	2.5	["target: 5' TCGGAATGACTTATCTTGGAATT 3'", ' |||:|||:|*|||||||::|||| ', "miRNA: 3' AGCTTTATTCAATAGAATTTTAA 5'"]	no	Solyc05g053240.3	Squamosa promoter binding protein12b
Nov-m0004-5p	Solyc11g051200.1.1	Solyc11g051200.1	243	223	1.5	["target: 5' TGTCGGTGGACTGCTCGAGCT 3'", ' ||||||||||*|||||||*|| ', "miRNA: 3' ACAGCCACCTTACGAGCTGGA 5'"]	no	Solyc11g051200.1	LOW QUALITY:Senescence-associated protein (AHRD V3.3 *-* A0A072THH1_MEDTR)
	Solyc00g068970.2.1	Solyc00g068970.2	417	397	0	["target: 5' TGTCGGTGGACTGCTCGAGCT 3'", ' ||||||||||||||||||||| ', "miRNA: 3' ACAGCCACCTGACGAGCTCGA 5'"]	no	Solyc00g068970.2	Senescence-associated protein (AHRD V3.3 *-* A0A072THH1_MEDTR)
	Solyc00g011150.1.1	Solyc00g011150.1	70	50	0	["target: 5' TGTCGGTGGACTGCTCGAGCT 3'", ' ||||||||||||||||||||| ', "miRNA: 3' ACAGCCACCTGACGAGCTCGA 5'"]	no	Solyc00g011150.1	LOW QUALITY:photosystem II stability/assembly factor, chloroplast (HCF136) (AHRD V3.3 --* AT5G23120.2)
	Solyc00g012430.1.1	Solyc00g012430.1	29	9	0.5	["target: 5' TGTCGGTGGACTGCTCGAGCT 3'", ' ||||||||||||:|||||||| ', "miRNA: 3' ACAGCCACCTGATGAGCTCGA 5'"]	no	Solyc00g012430.1	LOW QUALITY:alpha/beta-Hydrolases superfamily protein (AHRD V3.3 --* AT5G27320.1)
	Solyc04g078910.3.1	Solyc04g078910.3	1592	1572	2	["target: 5' TGTCGGTGGACTGCTCGAGCT 3'", ' ||||:||||*||:|||||||| ', "miRNA: 3' ACAGTCACCCGATGAGCTCGA 5'"]	no	Solyc04g078910.3	Thioredoxin, putative (AHRD V3.3 *** B9R7C2_RICCO)
	Solyc00g009760.2.1	Solyc00g009760.2	141	121	1	["target: 5' TGTCGGTGGACTGCTCGAGCT 3'", ' |||*||||||||||||||||| ', "miRNA: 3' ACAACCACCTGACGAGCTCGA 5'"]	no	Solyc00g009760.2	LOW QUALITY:Senescence-associated protein (AHRD V3.3 *-* A0A072THZ1_MEDTR)
	Solyc00g010530.1.1	Solyc00g010530.1	40	20	0	["target: 5' TGTCGGTGGACTGCTCGAGCT 3'", ' ||||||||||||||||||||| ', "miRNA: 3' ACAGCCACCTGACGAGCTCGA 5'"]	no	Solyc00g010530.1	protein FLOWERING locus D-like protein (AHRD V3.3 --* AT3G10390.4)
	Solyc03g120870.3.1	Solyc03g120870.3	99	79	2	["target: 5' TGTCGGTGGACTGCTCGAGCT 3'", ' *::||||||||:||||||||| ', "miRNA: 3' CTGGCCACCTGGCGAGCTCGA 5'"]	no	Solyc03g120870.3	CASP-like protein (AHRD V3.3 *** K4BMN6_SOLLC)
	Solyc00g008580.1.1	Solyc00g008580.1	70	50	1	["target: 5' TGTCGGTGGACTGCTCGAGCT 3'", ' |*||||||||||||||||||| ', "miRNA: 3' AGAGCCACCTGACGAGCTCGA 5'"]	no	Solyc00g008580.1	UDP-glucosyl transferase 73B5 (AHRD V3.3 --* AT2G15480.2)
	Solyc11g027670.1.1	Solyc11g027670.1	375	355	2.2	["target: 5' TGTCGGTGGACTGCTCGAGCT 3'", ' :||*|*||||||||||||||| ', "miRNA: 3' GCAACAACCTGACGAGCTCGA 5'"]	no	Solyc11g027670.1	LOW QUALITY:Cytochrome P450 like_TBP (AHRD V3.3 *-* O04892_TOBAC)
	Solyc07g039280.1.1	Solyc07g039280.1	246	226	0.5	["target: 5' TGTCGGTGGACTGCTCGAGCT 3'", ' *|||||||||||||||||||| ', "miRNA: 3' TCAGCCACCTGACGAGCTCGA 5'"]	no	Solyc07g039280.1	LOW QUALITY:Senescence-associated protein, putative (AHRD V3.3 *-* A0A072THY2_MEDTR)
Highlighted cells indicate genes targeted by cognate miRNAs as confirmed by degradome analysis (Candar-Cakir, B., Arican, E. & Zhang, B. Small RNA and degradome deep sequencing reveals drought-and tissue-specific micrornas and their important roles in drought-sensitive and drought-tolerant tomato genotypes. Plant biotechnology journal, 14(8): 1727-1746; Karlova, R. et al. Identification of microR…
