# Supplementary material for: Integrated Analysis of microRNA and mRNA Transcriptome Reveals the Molecular Mechanism of Solanum lycopersicum Response to Bemisia tabaci and Tomato chlorosis virus
Source: Front Microbiol. 2021 Jun 22;12:693574. doi: 10.3389/fmicb.2021.693574 (PMC8258350; doi:10.3389/fmicb.2021.693574)
Supplement: Supplementary Table 7 — GO enrichment analysis of target genes. [file Table_7.XLSX]

## Sheet: GO富集分析统计表
Table S7. GO enrichment analysis of target genes
Group	Regulated	Number	GO ID	Term Type	Description	Ratio_in_study	Ratio_in_pop	Pvalue
H_vs_HQ	Up	1	GO:0050688	BP	regulation of defense response to virus	1/29	6/27854	0.00623118
		1	GO:0002697	BP	regulation of immune effector process	1/29	6/27854	0.00623118
		1	GO:0032509	BP	endosome transport via multivesicular body sorting pathway	1/29	9/27854	0.00933269
		1	GO:0045324	BP	late endosome to vacuole transport	1/29	10/27854	0.0103645
		1	GO:0032012	BP	regulation of ARF protein signal transduction	1/29	11/27854	0.0113952
		1	GO:0051056	BP	regulation of small GTPase mediated signal transduction	1/29	11/27854	0.0113952
		1	GO:0046578	BP	regulation of Ras protein signal transduction	1/29	11/27854	0.0113952
		1	GO:0071249	BP	cellular response to nitrate	1/29	12/27854	0.0124249
		1	GO:1902170	BP	cellular response to reactive nitrogen species	1/29	13/27854	0.0134535
		1	GO:1901699	BP	cellular response to nitrogen compound	1/29	15/27854	0.0155077
		1	GO:0010167	BP	response to nitrate	1/29	17/27854	0.0175578
		8	GO:0065007	BP	biological regulation	8/29	3358/27854	0.018436
		1	GO:0006662	BP	glycerol ether metabolic process	1/29	18/27854	0.0185813
		1	GO:0018904	BP	ether metabolic process	1/29	18/27854	0.0185813
		2	GO:0048583	BP	regulation of response to stimulus	2/29	243/27854	0.0263618
		1	GO:1902531	BP	regulation of intracellular signal transduction	1/29	26/27854	0.0267322
		1	GO:0016197	BP	endosomal transport	1/29	29/27854	0.0297719
		1	GO:0071229	BP	cellular response to acid chemical	1/29	30/27854	0.0307831
		1	GO:0071241	BP	cellular response to inorganic substance	1/29	31/27854	0.0317933
		1	GO:0046274	BP	lignin catabolic process	1/29	32/27854	0.0328024
		1	GO:0046271	BP	phenylpropanoid catabolic process	1/29	32/27854	0.0328024
		7	GO:0050789	BP	regulation of biological process	7/29	3052/27854	0.0336853
		1	GO:1901698	BP	response to nitrogen compound	1/29	38/27854	0.0388361
		1	GO:0009738	BP	abscisic acid-activated signaling pathway	1/29	41/27854	0.0418393
		1	GO:1901701	BP	cellular response to oxygen-containing compound	1/29	42/27854	0.0428384
		1	GO:0002831	BP	regulation of response to biotic stimulus	1/29	46/27854	0.0468246
		1	GO:0009808	BP	lignin metabolic process	1/29	47/27854	0.0478186
		1	GO:0032101	BP	regulation of response to external stimulus	1/29	47/27854	0.0478186
		1	GO:0006004	BP	fucose metabolic process	1/29	47/27854	0.0478186
		1	GO:0000815	CC	ESCRT III complex	1/29	2/27854	0.00208124
		1	GO:0048471	CC	perinuclear region of cytoplasm	1/29	6/27854	0.00623118
		1	GO:0005771	CC	multivesicular body	1/29	7/27854	0.00726606
		1	GO:0036452	CC	ESCRT complex	1/29	12/27854	0.0124249
		1	GO:0005770	CC	late endosome	1/29	13/27854	0.0134535
		1	GO:0044440	CC	endosomal part	1/29	30/27854	0.0307831
		2	GO:0016682	MF	oxidoreductase activity, acting on diphenols and related substances as donors, oxygen as acceptor	2/29	64/27854	0.00202726
		2	GO:0016679	MF	oxidoreductase activity, acting on diphenols and related substances as donors	2/29	76/27854	0.00284385
		1	GO:0016428	MF	tRNA (cytosine-5-)-methyltransferase activity	1/29	3/27854	0.00312029
		1	GO:0016427	MF	tRNA (cytosine) methyltransferase activity	1/29	3/27854	0.00312029
		1	GO:0009916	MF	alternative oxidase activity	1/29	5/27854	0.00519526
		1	GO:0005086	MF	ARF guanyl-nucleotide exchange factor activity	1/29	11/27854	0.0113952
		1	GO:0008175	MF	tRNA methyltransferase activity	1/29	23/27854	0.0236833
		1	GO:0052716	MF	hydroquinone:oxygen oxidoreductase activity	1/29	32/27854	0.0328024
		1	GO:0005085	MF	guanyl-nucleotide exchange factor activity	1/29	34/27854	0.0348177
		2	GO:0005509	MF	calcium ion binding	2/29	321/27854	0.0438183
H_vs_HQ	Down	9	GO:0043531	MF	ADP binding	9/45	459/27854	6.46237e-07
		1	GO:0006048	BP	UDP-N-acetylglucosamine biosynthetic process	1/45	3/27854	0.00483905
		1	GO:0006047	BP	UDP-N-acetylglucosamine metabolic process	1/45	3/27854	0.00483905
		4	GO:0034654	BP	nucleobase-containing compound biosynthetic process	4/45	541/27854	0.0111818
		1	GO:0046349	BP	amino sugar biosynthetic process	1/45	10/27854	0.0160413
		1	GO:0006075	BP	(1->3)-beta-D-glucan biosynthetic process	1/45	15/27854	0.0239673
		1	GO:0006074	BP	(1->3)-beta-D-glucan metabolic process	1/45	15/27854	0.0239673
		4	GO:0018130	BP	heterocycle biosynthetic process	4/45	693/27854	0.0253003
		4	GO:0019438	BP	aromatic compound biosynthetic process	4/45	705/27854	0.026729
		1	GO:0015743	BP	malate transport	1/45	17/27854	0.0271202
		1	GO:0015740	BP	C4-dicarboxylate transport	1/45	17/27854	0.0271202
		1	GO:0006835	BP	dicarboxylic acid transport	1/45	18/27854	0.0286929
		1	GO:0009226	BP	nucleotide-sugar biosynthetic process	1/45	20/27854	0.0318309
		4	GO:1901362	BP	organic cyclic compound biosynthetic process	4/45	808/27854	0.0409908
		1	GO:0009225	BP	nucleotide-sugar metabolic process	1/45	29/27854	0.0458295
		1	GO:0000148	CC	1,3-beta-D-glucan synthase complex	1/45	15/27854	0.0239673
		1	GO:0046540	CC	U4/U6 x U5 tri-snRNP complex	1/45	21/27854	0.0333962
		1	GO:0097526	CC	spliceosomal tri-snRNP complex	1/45	21/27854	0.0333962
		1	GO:0004610	MF	phosphoacetylglucosamine mutase activity	1/45	1/27854	0.00161557
		1	GO:0047568	MF	3-oxo-5-beta-steroid 4-dehydrogenase activity	1/45	1/27854	0.00161557
		1	GO:0008453	MF	alanine-glyoxylate transaminase activity	1/45	2/27854	0.00322858
		1	GO:0047787	MF	delta4-3-oxosteroid 5beta-reductase activity	1/45	2/27854	0.00322858
		1	GO:0035671	MF	enone reductase activity	1/45	4/27854	0.00644697
		1	GO:0033765	MF	steroid dehydrogenase activity, acting on the CH-CH group of donors	1/45	4/27854	0.00644697
		1	GO:0035673	MF	oligopeptide transmembrane transporter activity	1/45	5/27854	0.00805235
		1	GO:0022897	MF	proton-dependent peptide secondary active transmembrane transporter activity	1/45	5/27854	0.00805235
		1	GO:1904680	MF	peptide transmembrane transporter activity	1/45	5/27854	0.00805235
		1	GO:0015333	MF	peptide:proton symporter activity	1/45	5/27854	0.00805235
		1	GO:0015198	MF	oligopeptide transporter activity	1/45	5/27854	0.00805235
		1	GO:0015197	MF	peptide transporter activity	1/45	5/27854	0.00805235
		1	GO:0042887	MF	amide transmembrane transporter activity	1/45	7/27854	0.0112555
		1	GO:0004749	MF	ribose phosphate diphosphokinase activity	1/45	8/27854	0.0128533
		1	GO:0016778	MF	diphosphotransferase activity	1/45	11/27854	0.0176315
		1	GO:0002161	MF	aminoacyl-tRNA editing activity	1/45	13/27854	0.0208044
		2	GO:0003899	MF	DNA-directed RNA polymerase activity	2/45	141/27854	0.0218526
		13	GO:0001883	MF	purine nucleoside binding	13/45	4356/27854	0.0219744
		13	GO:0032555	MF	purine ribonucleotide binding	13/45	4356/27854	0.0219744
		13	GO:0032550	MF	purine ribonucleoside binding	13/45	4356/27854	0.0219744
		13	GO:0017076	MF	purine nucleotide binding	13/45	4366/27854	0.0222182
		1	GO:0003854	MF	3-beta-hydroxy-delta5-steroid dehydrogenase activity	1/45	14/27854	0.0223871
		13	GO:0032549	MF	ribonucleoside binding	13/45	4380/27854	0.022569
		13	GO:0001882	MF	nucleoside binding	13/45	4381/27854	0.0225945
		13	GO:0032553	MF	ribonucleotide binding	13/45	4413/27854	0.0234397
		1	GO:0033764	MF	steroid dehydrogenase activity, acting on the CH-OH group of donors, NAD or NADP as acceptor	1/45	15/27854	0.0239673
		1	GO:0016844	MF	strictosidine synthase activity	1/45	15/27854	0.0239673
		1	GO:0003843	MF	1,3-beta-D-glucan synthase activity	1/45	15/27854	0.0239673
		13	GO:0097367	MF	carbohydrate derivative binding	13/45	4479/27854	0.0253683
		1	GO:0016843	MF	amine-lyase activity	1/45	16/27854	0.025545
		1	GO:0016868	MF	intramolecular transferase activity, phosphotransferases	1/45	16/27854	0.025545
		2	GO:0034062	MF	RNA polymerase activity	2/45	156/27854	0.0263637
		1	GO:0031386	MF	protein tag	1/45	17/27854	0.0271202
		14	GO:0043168	MF	anion binding	14/45	4871/27854	0.0278853
		1	GO:0016229	MF	steroid dehydrogenase activity	1/45	19/27854	0.0302631
		12	GO:0032559	MF	adenyl ribonucleotide binding	12/45	4018/27854	0.0305189
		12	GO:0030554	MF	adenyl nucleotide binding	12/45	4027/27854	0.0307751
		1	GO:0005253	MF	anion channel activity	1/45	29/27854	0.0458295
		1	GO:0008308	MF	voltage-gated anion channel activity	1/45	29/27854	0.0458295
		13	GO:1901265	MF	nucleoside phosphate binding	13/45	4796/27854	0.0469741
		13	GO:0000166	MF	nucleotide binding	13/45	4796/27854	0.0469741
		1	GO:0015295	MF	solute:proton symporter activity	1/45	30/27854	0.0473727
H_vs_V	Up	5	GO:0006857	BP	oligopeptide transport	5/363	69/27854	0.0020767
		5	GO:0015833	BP	peptide transport	5/363	73/27854	0.00266077
		5	GO:0042886	BP	amide transport	5/363	76/27854	0.00317082
		6	GO:0019318	BP	hexose metabolic process	6/363	118/27854	0.00456401
		7	GO:0071705	BP	nitrogen compound transport	7/363	163/27854	0.00567868
		4	GO:0043648	BP	dicarboxylic acid metabolic process	4/363	60/27854	0.00779665
		6	GO:0005996	BP	monosaccharide metabolic process	6/363	137/27854	0.00928286
		1	GO:2000123	BP	positive regulation of stomatal complex development	1/363	1/27854	0.0130322
		1	GO:0071497	BP	cellular response to freezing	1/363	1/27854	0.0130322
		1	GO:0010023	BP	proanthocyanidin biosynthetic process	1/363	1/27854	0.0130322
		2	GO:0006108	BP	malate metabolic process	2/363	14/27854	0.0138975
		3	GO:0006004	BP	fucose metabolic process	3/363	47/27854	0.0233272
		5	GO:0032200	BP	telomere organization	5/363	124/27854	0.0234025
		5	GO:0000723	BP	telomere maintenance	5/363	124/27854	0.0234025
		5	GO:0060249	BP	anatomical structure homeostasis	5/363	124/27854	0.0234025
		1	GO:0051066	BP	dihydrobiopterin metabolic process	1/363	2/27854	0.0258951
		1	GO:0035998	BP	7,8-dihydroneopterin 3'-triphosphate biosynthetic process	1/363	2/27854	0.0258951
		1	GO:0006513	BP	protein monoubiquitination	1/363	2/27854	0.0258951
		1	GO:2000038	BP	regulation of stomatal complex development	1/363	2/27854	0.0258951
		1	GO:0016574	BP	histone ubiquitination	1/363	2/27854	0.0258951
		1	GO:1901703	BP	protein localization involved in auxin polar transport	1/363	2/27854	0.0258951
		1	GO:0000212	BP	meiotic spindle organization	1/363	2/27854	0.0258951
		1	GO:0046688	BP	response to copper ion	1/363	2/27854	0.0258951
		1	GO:0010390	BP	histone monoubiquitination	1/363	2/27854	0.0258951
		2	GO:0018958	BP	phenol-containing compound metabolic process	2/363	20/27854	0.027567
		2	GO:0019674	BP	NAD metabolic process	2/363	22/27854	0.0329504
		1	GO:0043547	BP	positive regulation of GTPase activity	1/363	3/27854	0.0385908
		1	GO:0019243	BP	methylglyoxal catabolic process to D-lactate via S-lactoyl-glutathione	1/363	3/27854	0.0385908
		1	GO:0006421	BP	asparaginyl-tRNA aminoacylation	1/363	3/27854	0.0385908
		1	GO:0009438	BP	methylglyoxal metabolic process	1/363	3/27854	0.0385908
		1	GO:1901141	BP	regulation of lignin biosynthetic process	1/363	3/27854	0.0385908
		1	GO:0046189	BP	phenol-containing compound biosynthetic process	1/363	3/27854	0.0385908
		1	GO:0031119	BP	tRNA pseudouridine synthesis	1/363	3/27854	0.0385908
		1	GO:0006734	BP	NADH metabolic process	1/363	3/27854	0.0385908
		1	GO:0061727	BP	methylglyoxal catabolic process to lactate	1/363	3/27854	0.0385908
		1	GO:0042182	BP	ketone catabolic process	1/363	3/27854	0.0385908
		1	GO:0051596	BP	methylglyoxal catabolic process	1/363	3/27854	0.0385908
		1	GO:0006089	BP	lactate metabolic process	1/363	3/27854	0.0385908
		2	GO:0010215	BP	cellulose microfibril organization	2/363	27/27854	0.0479912
		5	GO:0031225	CC	anchored component of membrane	5/363	58/27854	0.000951225
		5	GO:0031226	CC	intrinsic component of plasma membrane	5/363	74/27854	0.00282364
		6	GO:0044459	CC	plasma membrane part	6/363	121/27854	0.0051542
		3	GO:0046658	CC	anchored component of plasma membrane	3/363	35/27854	0.0105531
		4	GO:0005694	CC	chromosome	4/363	71/27854	0.0139034
		16	GO:0005886	CC	plasma membrane	16/363	680/27854	0.0237492
		1	GO:0000814	CC	ESCRT II complex	1/363	3/27854	0.0385908
		3	GO:0004034	MF	aldose 1-epimerase activity	3/363	11/27854	0.000335134
		30	GO:0022857	MF	transmembrane transporter activity	30/363	1281/27854	0.00216394
		32	GO:0005215	MF	transporter activity	32/363	1421/27854	0.00251953
		6	GO:0005216	MF	ion channel activity	6/363	106/27854	0.00268913
		5	GO:0022836	MF	gated channel activity	5/363	83/27854	0.00462921
		7	GO:0015267	MF	channel activity	7/363	157/27854	0.00464023
		7	GO:0022803	MF	passive transmembrane transporter activity	7/363	157/27854	0.00464023
		6	GO:0022838	MF	substrate-specific channel activity	6/363	120/27854	0.0049516
		2	GO:0030060	MF	L-malate dehydrogenase activity	2/363	10/27854	0.00711261
		3	GO:0008134	MF	transcription factor binding	3/363	32/27854	0.00822992
		2	GO:0052866	MF	phosphatidylinositol phosphate phosphatase activity	2/363	12/27854	0.010254
		1	GO:0052381	MF	tRNA dimethylallyltransferase activity	1/363	1/27854	0.0130322
		1	GO:0046522	MF	S-methyl-5-thioribose kinase activity	1/363	1/27854	0.0130322
		1	GO:0004358	MF	glutamate N-acetyltransferase activity	1/363	1/27854	0.0130322
		1	GO:0015039	MF	NADPH-adrenodoxin reductase activity	1/363	1/27854	0.0130322
		1	GO:0008836	MF	diaminopimelate decarboxylase activity	1/363	1/27854	0.0130322
		75	GO:0005515	MF	protein binding	75/363	4395/27854	0.0135014
		5	GO:0003779	MF	actin binding	5/363	109/27854	0.0141902
		4	GO:0018024	MF	histone-lysine N-methyltransferase activity	4/363	72/27854	0.0145739
		3	GO:0016857	MF	racemase and epimerase activity, acting on carbohydrates and derivatives	3/363	40/27854	0.0151894
		4	GO:0042054	MF	histone methyltransferase activity	4/363	73/27854	0.0152645
		316	GO:0003674	MF	molecular_function	316/363	22909/27854	0.0153569
		4	GO:0016278	MF	lysine N-methyltransferase activity	4/363	79/27854	0.01984
		4	GO:0016279	MF	protein-lysine N-methyltransferase activity	4/363	79/27854	0.01984
		1	GO:0003934	MF	GTP cyclohydrolase I activity	1/363	2/27854	0.0258951
		1	GO:0015434	MF	cadmium-transporting ATPase activity	1/363	2/27854	0.0258951
		1	GO:0022833	MF	mechanically gated channel activity	1/363	2/27854	0.0258951
		1	GO:0004416	MF	hydroxyacylglutathione hydrolase activity	1/363	2/27854	0.0258951
		1	GO:0008381	MF	mechanically-gated ion channel activity	1/363	2/27854	0.0258951
		10	GO:0005525	MF	GTP binding	10/363	350/27854	0.0270273
		10	GO:0032561	MF	guanyl ribonucleotide binding	10/363	350/27854	0.0270273
		10	GO:0019001	MF	guanyl nucleotide binding	10/363	350/27854	0.0270273
		3	GO:0016854	MF	racemase and epimerase activity	3/363	50/27854	0.0274086
		4	GO:0008276	MF	protein methyltransferase activity	4/363	92/27854	0.0324029
		2	GO:0016615	MF	malate dehydrogenase activity	2/363	23/27854	0.0357834
		17	GO:0022892	MF	substrate-specific transporter activity	17/363	787/27854	0.0377345
		1	GO:0009824	MF	AMP dimethylallyltransferase activity	1/363	3/27854	0.0385908
		1	GO:0004816	MF	asparagine-tRNA ligase activity	1/363	3/27854	0.0385908
		1	GO:0008428	MF	ribonuclease inhibitor activity	1/363	3/27854	0.0385908
		1	GO:0047443	MF	4-hydroxy-4-methyl-2-oxoglutarate aldolase activity	1/363	3/27854	0.0385908
		25	GO:0017111	MF	nucleoside-triphosphatase activity	25/363	1264/27854	0.0407389
		4	GO:0008170	MF	N-methyltransferase activity	4/363	100/27854	0.0419992
		5	GO:0003678	MF	DNA helicase activity	5/363	146/27854	0.0427378
		2	GO:0009982	MF	pseudouridine synthase activity	2/363	26/27854	0.0448134
		3	GO:0022832	MF	voltage-gated channel activity	3/363	62/27854	0.0472453
		3	GO:0005244	MF	voltage-gated ion channel activity	3/363	62/27854	0.0472453
H_vs_V	Down	18	GO:0043531	MF	ADP binding	18/165	459/27854	3.06465e-10
		9	GO:0003682	MF	chromatin binding	9/165	103/27854	1.12449e-08
		50	GO:0032559	MF	adenyl ribonucleotide binding	50/165	4018/27854	1.57595e-07
		50	GO:0030554	MF	adenyl nucleotide binding	50/165	4027/27854	1.65902e-07
		51	GO:0001883	MF	purine nucleoside binding	51/165	4356/27854	7.94294e-07
		51	GO:0032555	MF	purine ribonucleotide binding	51/165	4356/27854	7.94294e-07
		51	GO:0032550	MF	purine ribonucleoside binding	51/165	4356/27854	7.94294e-07
		51	GO:0017076	MF	purine nucleotide binding	51/165	4366/27854	8.32702e-07
		51	GO:0032549	MF	ribonucleoside binding	51/165	4380/27854	8.92732e-07
		51	GO:0001882	MF	nucleoside binding	51/165	4381/27854	8.9731e-07
		51	GO:0032553	MF	ribonucleotide binding	51/165	4413/27854	1.53634e-06
		51	GO:0097367	MF	carbohydrate derivative binding	51/165	4479/27854	1.90328e-06
		52	GO:1901265	MF	nucleoside phosphate binding	52/165	4796/27854	6.38032e-06
		52	GO:0000166	MF	nucleotide binding	52/165	4796/27854	6.38032e-06
		3	GO:0048040	MF	UDP-glucuronate decarboxylase activity	3/165	7/27854	7.02062e-06
		52	GO:0043168	MF	anion binding	52/165	4871/27854	1.15413e-05
		52	GO:0036094	MF	small molecule binding	52/165	4923/27854	1.34999e-05
		86	GO:1901363	MF	heterocyclic compound binding	86/165	9996/27854	2.0263e-05
		86	GO:0097159	MF	organic cyclic compound binding	86/165	9996/27854	2.0263e-05
		2	GO:0047863	MF	dimethylallylcistransferase activity	2/165	2/27854	3.48793e-05
		10	GO:0044877	MF	macromolecular complex binding	10/165	340/27854	3.77925e-05
		76	GO:0043167	MF	ion binding	76/165	8724/27854	6.95054e-05
		24	GO:0010468	BP	regulation of gene expression	24/165	1706/27854	9.95893e-05
		12	GO:0016887	MF	ATPase activity	12/165	588/27854	0.000211825
		24	GO:0060255	BP	regulation of macromolecule metabolic process	24/165	1851/27854	0.000390161
		2	GO:0016094	BP	polyprenol biosynthetic process	2/165	6/27854	0.000515078
		2	GO:0002094	MF	polyprenyltransferase activity	2/165	6/27854	0.000515078
		2	GO:0045547	MF	dehydrodolichyl diphosphate synthase activity	2/165	6/27854	0.000515078
		24	GO:0019222	BP	regulation of metabolic process	24/165	1928/27854	0.000534377
		116	GO:0005488	MF	binding	116/165	15935/27854	0.000649348
		2	GO:0016093	BP	polyprenol metabolic process	2/165	9/27854	0.00122181
		150	GO:0003674	MF	molecular_function	150/165	22909/27854	0.00282975
		30	GO:0050789	BP	regulation of biological process	30/165	3052/27854	0.00548562
		32	GO:0065007	BP	biological regulation	32/165	3358/27854	0.00567764
		1	GO:1902626	BP	assembly of large subunit precursor of preribosome	1/165	1/27854	0.00592375
		2	GO:0009668	BP	plastid membrane organization	2/165	24/27854	0.0088371
		1	GO:0019424	BP	sulfide oxidation, using siroheme sulfite reductase	1/165	2/27854	0.0118126
		1	GO:0006011	BP	UDP-glucose metabolic process	1/165	2/27854	0.0118126
		1	GO:0019418	BP	sulfide oxidation	1/165	2/27854	0.0118126
		1	GO:0060776	BP	simple leaf morphogenesis	1/165	2/27854	0.0118126
		1	GO:0001525	BP	angiogenesis	1/165	2/27854	0.0118126
		3	GO:0032259	BP	methylation	3/165	86/27854	0.0145919
		1	GO:0006680	BP	glucosylceramide catabolic process	1/165	3/27854	0.0176668
		1	GO:0046479	BP	glycosphingolipid catabolic process	1/165	3/27854	0.0176668
		1	GO:0046477	BP	glycosylceramide catabolic process	1/165	3/27854	0.0176668
		1	GO:0000451	BP	rRNA 2'-O-methylation	1/165	3/27854	0.0176668
		1	GO:0000453	BP	enzyme-directed rRNA 2'-O-methylation	1/165	3/27854	0.0176668
		1	GO:0010072	BP	primary shoot apical meristem specification	1/165	3/27854	0.0176668
		1	GO:0019377	BP	glycolipid catabolic process	1/165	3/27854	0.0176668
		2	GO:0006664	BP	glycolipid metabolic process	2/165	40/27854	0.0234805
		2	GO:1903509	BP	liposaccharide metabolic process	2/165	40/27854	0.0234805
		1	GO:0090421	BP	embryonic meristem initiation	1/165	4/27854	0.0234865
		1	GO:0006687	BP	glycosphingolipid metabolic process	1/165	4/27854	0.0234865
		1	GO:0042732	BP	D-xylose metabolic process	1/165	4/27854	0.0234865
		1	GO:0045168	BP	cell-cell signaling involved in cell fate commitment	1/165	4/27854	0.0234865
		1	GO:0006678	BP	glucosylceramide metabolic process	1/165	4/27854	0.0234865
		1	GO:0006677	BP	glycosylceramide metabolic process	1/165	4/27854	0.0234865
		1	GO:0006997	BP	nucleus organization	1/165	4/27854	0.0234865
		1	GO:0010305	BP	leaf vascular tissue pattern formation	1/165	5/27854	0.029272
		1	GO:0046514	BP	ceramide catabolic process	1/165	5/27854	0.029272
		2	GO:0048646	BP	anatomical structure formation involved in morphogenesis	2/165	46/27854	0.0304482
		3	GO:0008299	BP	isoprenoid biosynthetic process	3/165	115/27854	0.031119
		3	GO:0006066	BP	alcohol metabolic process	3/165	121/27854	0.0353862
		3	GO:0006720	BP	isoprenoid metabolic process	3/165	128/27854	0.0407258
		1	GO:0030149	BP	sphingolipid catabolic process	1/165	7/27854	0.0407409
		7	GO:0044255	BP	cellular lipid metabolic process	7/165	536/27854	0.0410078
		1	GO:0006621	BP	protein retention in ER lumen	1/165	8/27854	0.0464247
		1	GO:0007267	BP	cell-cell signaling	1/165	8/27854	0.0464247
		1	GO:0023052	BP	signaling	1/165	8/27854	0.0464247
		1	GO:0044700	BP	single organism signaling	1/165	8/27854	0.0464247
		1	GO:0035437	BP	maintenance of protein localization in endoplasmic reticulum	1/165	8/27854	0.0464247
		1	GO:0010014	BP	meristem initiation	1/165	8/27854	0.0464247
		2	GO:0006643	BP	membrane lipid metabolic process	2/165	59/27854	0.0478988
		1	GO:0005639	CC	integral component of nuclear inner membrane	1/165	1/27854	0.00592375
		1	GO:0005637	CC	nuclear inner membrane	1/165	1/27854	0.00592375
		1	GO:0044453	CC	nuclear membrane part	1/165	1/27854	0.00592375
		1	GO:0031229	CC	intrinsic component of nuclear inner membrane	1/165	1/27854	0.00592375
		70	GO:0031224	CC	intrinsic component of membrane	70/165	9055/27854	0.00754773
		72	GO:0044425	CC	membrane part	72/165	9337/27854	0.00790843
		69	GO:0016021	CC	integral component of membrane	69/165	9038/27854	0.0121439
		1	GO:0048188	CC	Set1C/COMPASS complex	1/165	4/27854	0.0234865
		1	GO:0031519	CC	PcG protein complex	1/165	5/27854	0.029272
		4	GO:0005783	CC	endoplasmic reticulum	4/165	196/27854	0.0295171
		1	GO:0035097	CC	histone methyltransferase complex	1/165	7/27854	0.0407409
		1	GO:0031965	CC	nuclear membrane	1/165	7/27854	0.0407409
		1	GO:0005689	CC	U12-type spliceosomal complex	1/165	8/27854	0.0464247
		1	GO:0061656	MF	SUMO conjugating enzyme activity	1/165	1/27854	0.00592375
		3	GO:0004650	MF	polygalacturonase activity	3/165	67/27854	0.00740963
		1	GO:0016673	MF	oxidoreductase activity, acting on a sulfur group of donors, iron-sulfur protein as acceptor	1/165	2/27854	0.0118126
		1	GO:0016002	MF	sulfite reductase activity	1/165	2/27854	0.0118126
		1	GO:0050311	MF	sulfite reductase (ferredoxin) activity	1/165	2/27854	0.0118126
		15	GO:0017111	MF	nucleoside-triphosphatase activity	15/165	1264/27854	0.0124062
		15	GO:0016462	MF	pyrophosphatase activity	15/165	1304/27854	0.0141445
		15	GO:0016818	MF	hydrolase activity, acting on acid anhydrides, in phosphorus-containing anhydrides	15/165	1312/27854	0.0145789
		15	GO:0016817	MF	hydrolase activity, acting on acid anhydrides	15/165	1324/27854	0.0152864
		1	GO:0051377	MF	mannose-ethanolamine phosphotransferase activity	1/165	3/27854	0.0176668
		1	GO:0051748	MF	UTP-monosaccharide-1-phosphate uridylyltransferase activity	1/165	3/27854	0.0176668
		1	GO:0004348	MF	glucosylceramidase activity	1/165	3/27854	0.0176668
		1	GO:0003983	MF	UTP:glucose-1-phosphate uridylyltransferase activity	1/165	3/27854	0.0176668
		4	GO:0008757	MF	S-adenosylmethionine-dependent methyltransferase activity	4/165	168/27854	0.0179707
		5	GO:0019787	MF	ubiquitin-like protein transferase activity	5/165	255/27854	0.0181844
		32	GO:0005524	MF	ATP binding	32/165	3578/27854	0.0187444
		1	GO:0003849	MF	3-deoxy-7-phosphoheptulonate synthase activity	1/165	4/27854	0.0234865
		1	GO:0019789	MF	SUMO transferase activity	1/165	4/27854	0.0234865
		2	GO:0061650	MF	ubiquitin-like protein conjugating enzyme activity	2/165	41/27854	0.0245901
		3	GO:0016831	MF	carboxy-lyase activity	3/165	109/27854	0.0271408
		1	GO:0016901	MF	oxidoreductase activity, acting on the CH-OH group of donors, quinone or similar compound as acceptor	1/165	5/27854	0.029272
		33	GO:0035639	MF	purine ribonucleoside triphosphate binding	33/165	3917/27854	0.0325549
		2	GO:0015299	MF	solute:proton antiporter activity	2/165	49/27854	0.0342014
		2	GO:0015298	MF	solute:cation antiporter activity	2/165	49/27854	0.0342014
		2	GO:0004659	MF	prenyltransferase activity	2/165	51/27854	0.0367983
		3	GO:0016765	MF	transferase activity, transferring alkyl or aryl (other than methyl) groups	3/165	129/27854	0.0415201
		1	GO:0070569	MF	uridylyltransferase activity	1/165	8/27854	0.0464247
		1	GO:0004749	MF	ribose phosphate diphosphokinase activity	1/165	8/27854	0.0464247
		1	GO:0046923	MF	ER retention sequence binding	1/165	8/27854	0.0464247
		1	GO:0003857	MF	3-hydroxyacyl-CoA dehydrogenase activity	1/165	8/27854	0.0464247
H_vs_VQ	Up	18	GO:0046274	BP	lignin catabolic process	18/555	32/27854	1.63089e-07
		18	GO:0046271	BP	phenylpropanoid catabolic process	18/555	32/27854	1.63089e-07
		18	GO:0019748	BP	secondary metabolic process	18/555	88/27854	1.80587e-07
		18	GO:0009698	BP	phenylpropanoid metabolic process	18/555	74/27854	2.39476e-07
		18	GO:0009808	BP	lignin metabolic process	18/555	47/27854	3.22319e-07
		20	GO:0048046	CC	apoplast	20/555	168/27854	2.82561e-07
		18	GO:0052716	MF	hydroquinone:oxygen oxidoreductase activity	18/555	32/27854	1.63089e-07
		18	GO:0016679	MF	oxidoreductase activity, acting on diphenols and related substances as donors	18/555	76/27854	3.16557e-07
		18	GO:0019439	BP	aromatic compound catabolic process	18/555	175/27854	4.92539e-07
		18	GO:0016682	MF	oxidoreductase activity, acting on diphenols and related substances as donors, oxygen as acceptor	18/555	64/27854	5.24842e-07
		18	GO:1901361	BP	organic cyclic compound catabolic process	18/555	181/27854	7.75501e-07
		19	GO:0005507	MF	copper ion binding	19/555	142/27854	1.02704e-06
		27	GO:0044712	BP	single-organism catabolic process	27/555	495/27854	2.86156e-06
		22	GO:0043531	MF	ADP binding	22/555	459/27854	0.00024646
		2	GO:0004591	MF	oxoglutarate dehydrogenase (succinyl-transferring) activity	2/555	2/27854	0.000396317
		34	GO:1901575	BP	organic substance catabolic process	34/555	919/27854	0.000651027
		211	GO:0043167	MF	ion binding	211/555	8724/27854	0.00072803
		29	GO:0044248	BP	cellular catabolic process	29/555	763/27854	0.00091424
		2	GO:0000451	BP	rRNA 2'-O-methylation	2/555	3/27854	0.00117321
		2	GO:0000453	BP	enzyme-directed rRNA 2'-O-methylation	2/555	3/27854	0.00117321
		10	GO:0015267	MF	channel activity	10/555	157/27854	0.00125057
		10	GO:0022803	MF	passive transmembrane transporter activity	10/555	157/27854	0.00125057
		3	GO:0034968	BP	histone lysine methylation	3/555	12/27854	0.00151366
		353	GO:0005488	MF	binding	353/555	15935/27854	0.0020785
		3	GO:0018022	BP	peptidyl-lysine methylation	3/555	14/27854	0.00243122
		36	GO:0009056	BP	catabolic process	36/555	1080/27854	0.0025726
		6	GO:0005694	CC	chromosome	6/555	71/27854	0.00291934
		41	GO:0022857	MF	transmembrane transporter activity	41/555	1281/27854	0.00285061
		6	GO:0018024	MF	histone-lysine N-methyltransferase activity	6/555	72/27854	0.0031322
		22	GO:0005576	CC	extracellular region	22/555	573/27854	0.00356323
		6	GO:0042054	MF	histone methyltransferase activity	6/555	73/27854	0.00335643
		4	GO:0008134	MF	transcription factor binding	4/555	32/27854	0.0036022
		6	GO:0043414	BP	macromolecule methylation	6/555	75/27854	0.00384045
		3	GO:0016571	BP	histone methylation	3/555	17/27854	0.00434464
		44	GO:0005215	MF	transporter activity	44/555	1421/27854	0.00443107
		6	GO:0016278	MF	lysine N-methyltransferase activity	6/555	79/27854	0.00496104
		6	GO:0016279	MF	protein-lysine N-methyltransferase activity	6/555	79/27854	0.00496104
		7	GO:0005216	MF	ion channel activity	7/555	106/27854	0.00536986
		9	GO:0071705	BP	nitrogen compound transport	9/555	163/27854	0.00555565
		5	GO:0031225	CC	anchored component of membrane	5/555	58/27854	0.00593206
		4	GO:0003333	BP	amino acid transmembrane transport	4/555	37/27854	0.0061186
		4	GO:0006865	BP	amino acid transport	4/555	38/27854	0.00673263
		4	GO:1903825	BP	organic acid transmembrane transport	4/555	38/27854	0.00673263
		4	GO:1905039	BP	carboxylic acid transmembrane transport	4/555	38/27854	0.00673263
		6	GO:0022836	MF	gated channel activity	6/555	83/27854	0.00630476
		6	GO:0032259	BP	methylation	6/555	86/27854	0.00747321
		4	GO:0015171	MF	amino acid transmembrane transporter activity	4/555	40/27854	0.00807996
		5	GO:0006857	BP	oligopeptide transport	5/555	69/27854	0.0121865
		4	GO:0098656	BP	anion transmembrane transport	4/555	45/27854	0.0121884
		5	GO:0015833	BP	peptide transport	5/555	73/27854	0.015275
		2	GO:0031167	BP	rRNA methylation	2/555	10/27854	0.016041
		5	GO:0042886	BP	amide transport	5/555	76/27854	0.0179071
		2	GO:0006342	BP	chromatin silencing	2/555	11/27854	0.0193496
		2	GO:0009834	BP	plant-type secondary cell wall biogenesis	2/555	11/27854	0.0193496
		2	GO:0000154	BP	rRNA modification	2/555	11/27854	0.0193496
		7	GO:0006820	BP	anion transport	7/555	136/27854	0.019446
		1	GO:2000123	BP	positive regulation of stomatal complex development	1/555	1/27854	0.0199253
		1	GO:0043419	BP	urea catabolic process	1/555	1/27854	0.0199253
		1	GO:0071497	BP	cellular response to freezing	1/555	1/27854	0.0199253
		1	GO:0010023	BP	proanthocyanidin biosynthetic process	1/555	1/27854	0.0199253
		1	GO:1903795	BP	regulation of inorganic anion transmembrane transport	1/555	1/27854	0.0199253
		1	GO:2000185	BP	regulation of phosphate transmembrane transport	1/555	1/27854	0.0199253
		1	GO:1990937	BP	xylan acetylation	1/555	1/27854	0.0199253
		1	GO:0010966	BP	regulation of phosphate transport	1/555	1/27854	0.0199253
		2	GO:0045814	BP	negative regulation of gene expression, epigenetic	2/555	12/27854	0.0229168
		3	GO:0001510	BP	RNA methylation	3/555	31/27854	0.0233895
		3	GO:0009630	BP	gravitropism	3/555	31/27854	0.0233895
		3	GO:0051094	BP	positive regulation of developmental process	3/555	32/27854	0.0254364
		3	GO:0009629	BP	response to gravity	3/555	32/27854	0.0254364
		2	GO:0051510	BP	regulation of unidimensional cell growth	2/555	13/27854	0.0267309
		4	GO:0048831	BP	regulation of shoot system development	4/555	57/27854	0.0268506
		25	GO:0055085	BP	transmembrane transport	25/555	806/27854	0.0287961
		3	GO:0000097	BP	sulfur amino acid biosynthetic process	3/555	34/27854	0.0298095
		3	GO:0018205	BP	peptidyl-lysine modification	3/555	34/27854	0.0298095
		2	GO:0048481	BP	plant ovule development	2/555	14/27854	0.0307809
		3	GO:0008213	BP	protein alkylation	3/555	36/27854	0.0345524
		3	GO:0006479	BP	protein methylation	3/555	36/27854	0.0345524
		1	GO:0031109	BP	microtubule polymerization or depolymerization	1/555	2/27854	0.0394543
		1	GO:0051066	BP	dihydrobiopterin metabolic process	1/555	2/27854	0.0394543
		1	GO:0035998	BP	7,8-dihydroneopterin 3'-triphosphate biosynthetic process	1/555	2/27854	0.0394543
		1	GO:0090058	BP	metaxylem development	1/555	2/27854	0.0394543
		1	GO:0036265	BP	RNA (guanine-N7)-methylation	1/555	2/27854	0.0394543
		1	GO:2000038	BP	regulation of stomatal complex development	1/555	2/27854	0.0394543
		1	GO:0007019	BP	microtubule depolymerization	1/555	2/27854	0.0394543
		1	GO:0071287	BP	cellular response to manganese ion	1/555	2/27854	0.0394543
		1	GO:0070734	BP	histone H3-K27 methylation	1/555	2/27854	0.0394543
		1	GO:0046688	BP	response to copper ion	1/555	2/27854	0.0394543
		1	GO:0019627	BP	urea metabolic process	1/555	2/27854	0.0394543
		1	GO:0043686	BP	co-translational protein modification	1/555	2/27854	0.0394543
		1	GO:0051570	BP	regulation of histone H3-K9 methylation	1/555	2/27854	0.0394543
		1	GO:1900109	BP	regulation of histone H3-K9 dimethylation	1/555	2/27854	0.0394543
		4	GO:0046942	BP	carboxylic acid transport	4/555	65/27854	0.0407162
		4	GO:0015849	BP	organic acid transport	4/555	65/27854	0.0407162
		2	GO:0051261	BP	protein depolymerization	2/555	17/27854	0.0442383
		4	GO:0016568	BP	chromatin modification	4/555	67/27854	0.0447106
		2	GO:0022604	BP	regulation of cell morphogenesis	2/555	18/27854	0.049126
		2	GO:0019344	BP	cysteine biosynthetic process	2/555	18/27854	0.049126
		5	GO:0031226	CC	intrinsic component of plasma membrane	5/555	74/27854	0.0161216
		1	GO:0070449	CC	elongin complex	1/555	1/27854	0.0199253
		3	GO:0046658	CC	anchored component of plasma membrane	3/555	35/27854	0.032135
		6	GO:0044459	CC	plasma membrane part	6/555	121/27854	0.0344212
		1	GO:0009531	CC	secondary cell wall	1/555	2/27854	0.0394543
		1	GO:0071012	CC	catalytic step 1 spliceosome	1/555	2/27854	0.0394543
		1	GO:0071944	CC	cell periphery	1/555	2/27854	0.0394543
		1	GO:0071006	CC	U2-type catalytic step 1 spliceosome	1/555	2/27854	0.0394543
		1	GO:0071007	CC	U2-type catalytic step 2 spliceosome	1/555	2/27854	0.0394543
		70	GO:0005634	CC	nucleus	70/555	2803/27854	0.0460409
		3	GO:1901681	MF	sulfur compound binding	3/555	22/27854	0.00914052
		5	GO:0015079	MF	potassium ion transmembrane transporter activity	5/555	65/27854	0.00955161
		2	GO:0015166	MF	polyol transmembrane transporter activity	2/555	8/27854	0.0102476
		6	GO:0008276	MF	protein methyltransferase activity	6/555	92/27854	0.0102658
		7	GO:0022838	MF	substrate-specific channel activity	7/555	120/27854	0.0103579
		5	GO:0004185	MF	serine-type carboxypeptidase activity	5/555	68/27854	0.0114865
		4	GO:0046943	MF	carboxylic acid transmembrane transporter activity	4/555	46/27854	0.0131439
		4	GO:0005342	MF	organic acid transmembrane transporter activity	4/555	46/27854	0.0131439
		6	GO:0008170	MF	N-methyltransferase activity	6/555	100/27854	0.0150453
		478	GO:0003674	MF	molecular_function	478/555	22909/27854	0.0157038
		2	GO:0015665	MF	alcohol transmembrane transporter activity	2/555	10/27854	0.016041
		2	GO:1901618	MF	organic hydroxy compound transmembrane transporter activity	2/555	10/27854	0.016041
		5	GO:0070008	MF	serine-type exopeptidase activity	5/555	77/27854	0.0188469
		3	GO:0005249	MF	voltage-gated potassium channel activity	3/555	29/27854	0.0195755
		8	GO:0008757	MF	S-adenosylmethionine-dependent methyltransferase activity	8/555	168/27854	0.0197536
		23	GO:0022891	MF	substrate-specific transmembrane transporter activity	23/555	705/27854	0.0197669
		1	GO:0070548	MF	L-glutamine aminotransferase activity	1/555	1/27854	0.0199253
		1	GO:0052381	MF	tRNA dimethylallyltransferase activity	1/555	1/27854	0.0199253
		1	GO:0003962	MF	cystathionine gamma-synthase activity	1/555	1/27854	0.0199253
		1	GO:0015101	MF	organic cation transmembrane transporter activity	1/555	1/27854	0.0199253
		1	GO:0010175	MF	sphingosine transmembrane transporter activity	1/555	1/27854	0.0199253
		1	GO:0046624	MF	sphingolipid transporter activity	1/555	1/27854	0.0199253
		1	GO:0015039	MF	NADPH-adrenodoxin reductase activity	1/555	1/27854	0.0199253
		1	GO:0046522	MF	S-methyl-5-thioribose kinase activity	1/555	1/27854	0.0199253
		1	GO:0004363	MF	glutathione synthase activity	1/555	1/27854	0.0199253
		1	GO:0004360	MF	glutamine-fructose-6-phosphate transaminase (isomerizing) activity	1/555	1/27854	0.0199253
		1	GO:0009039	MF	urease activity	1/555	1/27854	0.0199253
		1	GO:0008465	MF	glycerate dehydrogenase activity	1/555	1/27854	0.0199253
		1	GO:0019172	MF	glyoxalase III activity	1/555	1/27854	0.0199253
		1	GO:0008836	MF	diaminopimelate decarboxylase activity	1/555	1/27854	0.0199253
		2	GO:0052866	MF	phosphatidylinositol phosphate phosphatase activity	2/555	12/27854	0.0229168
		2	GO:0008649	MF	rRNA methyltransferase activity	2/555	12/27854	0.0229168
		2	GO:0030976	MF	thiamine pyrophosphate binding	2/555	12/27854	0.0229168
		3	GO:0022843	MF	voltage-gated cation channel activity	3/555	32/27854	0.0254364
		5	GO:0004180	MF	carboxypeptidase activity	5/555	84/27854	0.0263375
		25	GO:0022892	MF	substrate-specific transporter activity	25/555	787/27854	0.0263592
		2	GO:0010277	MF	chlorophyllide a oxygenase [overall] activity	2/555	14/27854	0.0307809
		4	GO:0008514	MF	organic anion transmembrane transporter activity	4/555	60/27854	0.0316557
		3	GO:0005267	MF	potassium channel activity	3/555	35/27854	0.032135
		2	GO:0016703	MF	oxidoreductase activity, acting on single donors with incorporation of molecular oxygen, incorporation of one atom of oxygen (internal monooxygenases or internal mixed function oxidases)	2/555	15/27854	0.0350557
		4	GO:0022832	MF	voltage-gated channel activity	4/555	62/27854	0.0351215
		4	GO:0005244	MF	voltage-gated ion channel activity	4/555	62/27854	0.0351215
		116	GO:0043168	MF	anion binding	116/555	4871/27854	0.0365954
		1	GO:0042586	MF	peptide deformylase activity	1/555	2/27854	0.0394543
		1	GO:0003934	MF	GTP cyclohydrolase I activity	1/555	2/27854	0.0394543
		1	GO:0043295	MF	glutathione binding	1/555	2/27854	0.0394543
		1	GO:0015434	MF	cadmium-transporting ATPase activity	1/555	2/27854	0.0394543
		1	GO:0004160	MF	dihydroxy-acid dehydratase activity	1/555	2/27854	0.0394543
		1	GO:0022833	MF	mechanically gated channel activity	1/555	2/27854	0.0394543
		1	GO:0004416	MF	hydroxyacylglutathione hydrolase activity	1/555	2/27854	0.0394543
		1	GO:0004714	MF	transmembrane receptor protein tyrosine kinase activity	1/555	2/27854	0.0394543
		1	GO:1900750	MF	oligopeptide binding	1/555	2/27854	0.0394543
		1	GO:1990538	MF	xylan O-acetyltransferase activity	1/555	2/27854	0.0394543
		1	GO:0004604	MF	phosphoadenylyl-sulfate reductase (thioredoxin) activity	1/555	2/27854	0.0394543
		1	GO:0008381	MF	mechanically-gated ion channel activity	1/555	2/27854	0.0394543
		2	GO:0004806	MF	triglyceride lipase activity	2/555	16/27854	0.039545
		107	GO:0097367	MF	carbohydrate derivative binding	107/555	4479/27854	0.0410192
		6	GO:0008509	MF	anion transmembrane transporter activity	6/555	127/27854	0.042003
		20	GO:0015075	MF	ion transmembrane transporter activity	20/555	642/27854	0.0450317
		105	GO:0005515	MF	protein binding	105/555	4395/27854	0.0453205
		5	GO:0001012	MF	RNA polymerase II regulatory region DNA binding	5/555	98/27854	0.0464092
		5	GO:0000977	MF	RNA polymerase II regulatory region sequence-specific DNA binding	5/555	98/27854	0.0464092
		3	GO:0005261	MF	cation channel activity	3/555	41/27854	0.047996
		4	GO:0004888	MF	transmembrane signaling receptor activity	4/555	69/27854	0.0489164
H_vs_VQ	Down	9	GO:0003682	MF	chromatin binding	9/231	103/27854	2.02668e-07
		3	GO:0048040	MF	UDP-glucuronate decarboxylase activity	3/231	7/27854	1.9228e-05
		2	GO:0047863	MF	dimethylallylcistransferase activity	2/231	2/27854	6.84826e-05
		11	GO:0044877	MF	macromolecular complex binding	11/231	340/27854	0.000138514
		2	GO:0042732	BP	D-xylose metabolic process	2/231	4/27854	0.000406405
		3	GO:0009668	BP	plastid membrane organization	3/231	24/27854	0.00100189
		2	GO:0016094	BP	polyprenol biosynthetic process	2/231	6/27854	0.00100492
		2	GO:0002094	MF	polyprenyltransferase activity	2/231	6/27854	0.00100492
		2	GO:0045547	MF	dehydrodolichyl diphosphate synthase activity	2/231	6/27854	0.00100492
		13	GO:0016887	MF	ATPase activity	13/231	588/27854	0.00134628
		2	GO:0016093	BP	polyprenol metabolic process	2/231	9/27854	0.0023725
		2	GO:0019321	BP	pentose metabolic process	2/231	11/27854	0.00358523
		2	GO:0009965	BP	leaf morphogenesis	2/231	12/27854	0.00427883
		2	GO:0009887	BP	organ morphogenesis	2/231	12/27854	0.00427883
		2	GO:0009640	BP	photomorphogenesis	2/231	12/27854	0.00427883
		25	GO:0010468	BP	regulation of gene expression	25/231	1706/27854	0.00540485
		3	GO:0048646	BP	anatomical structure formation involved in morphogenesis	3/231	46/27854	0.00657306
		1	GO:0033523	BP	histone H2B ubiquitination	1/231	1/27854	0.00829324
		1	GO:1900368	BP	regulation of RNA interference	1/231	1/27854	0.00829324
		1	GO:1902626	BP	assembly of large subunit precursor of preribosome	1/231	1/27854	0.00829324
		1	GO:1902115	BP	regulation of organelle assembly	1/231	1/27854	0.00829324
		1	GO:1902117	BP	positive regulation of organelle assembly	1/231	1/27854	0.00829324
		1	GO:0000292	BP	RNA fragment catabolic process	1/231	1/27854	0.00829324
		1	GO:0090065	BP	regulation of production of siRNA involved in RNA interference	1/231	1/27854	0.00829324
		1	GO:1903551	BP	regulation of extracellular exosome assembly	1/231	1/27854	0.00829324
		1	GO:1903553	BP	positive regulation of extracellular exosome assembly	1/231	1/27854	0.00829324
		4	GO:0009791	BP	post-embryonic development	4/231	102/27854	0.0104005
		28	GO:0006810	BP	transport	28/231	2082/27854	0.0113146
		28	GO:0051234	BP	establishment of localization	28/231	2101/27854	0.0119338
		4	GO:0009653	BP	anatomical structure morphogenesis	4/231	107/27854	0.0122344
		25	GO:0060255	BP	regulation of macromolecule metabolic process	25/231	1851/27854	0.0160612
		1	GO:0019424	BP	sulfide oxidation, using siroheme sulfite reductase	1/231	2/27854	0.016518
		1	GO:0048281	BP	inflorescence morphogenesis	1/231	2/27854	0.016518
		1	GO:1903533	BP	regulation of protein targeting	1/231	2/27854	0.016518
		1	GO:0006513	BP	protein monoubiquitination	1/231	2/27854	0.016518
		1	GO:0060966	BP	regulation of gene silencing by RNA	1/231	2/27854	0.016518
		1	GO:0070682	BP	proteasome regulatory particle assembly	1/231	2/27854	0.016518
		1	GO:0016574	BP	histone ubiquitination	1/231	2/27854	0.016518
		1	GO:0006011	BP	UDP-glucose metabolic process	1/231	2/27854	0.016518
		1	GO:0035864	BP	response to potassium ion	1/231	2/27854	0.016518
		1	GO:0019418	BP	sulfide oxidation	1/231	2/27854	0.016518
		1	GO:0010016	BP	shoot system morphogenesis	1/231	2/27854	0.016518
		1	GO:0010390	BP	histone monoubiquitination	1/231	2/27854	0.016518
		1	GO:0060776	BP	simple leaf morphogenesis	1/231	2/27854	0.016518
		1	GO:0001525	BP	angiogenesis	1/231	2/27854	0.016518
		1	GO:0070920	BP	regulation of production of small RNA involved in gene silencing by RNA	1/231	2/27854	0.016518
		28	GO:0051179	BP	localization	28/231	2135/27854	0.0172932
		7	GO:0003006	BP	developmental process involved in reproduction	7/231	321/27854	0.018102
		1	GO:0060147	BP	regulation of posttranscriptional gene silencing	1/231	3/27854	0.0246748
		1	GO:0006680	BP	glucosylceramide catabolic process	1/231	3/27854	0.0246748
		1	GO:0046479	BP	glycosphingolipid catabolic process	1/231	3/27854	0.0246748
		1	GO:0046477	BP	glycosylceramide catabolic process	1/231	3/27854	0.0246748
		1	GO:1904276	BP	regulation of wax biosynthetic process	1/231	3/27854	0.0246748
		1	GO:1904278	BP	positive regulation of wax biosynthetic process	1/231	3/27854	0.0246748
		1	GO:0070478	BP	nuclear-transcribed mRNA catabolic process, 3'-5' exonucleolytic nonsense-mediated decay	1/231	3/27854	0.0246748
		1	GO:0010072	BP	primary shoot apical meristem specification	1/231	3/27854	0.0246748
		1	GO:0019377	BP	glycolipid catabolic process	1/231	3/27854	0.0246748
		2	GO:0010228	BP	vegetative to reproductive phase transition of meristem	2/231	30/27854	0.0255763
		25	GO:0019222	BP	regulation of metabolic process	25/231	1928/27854	0.0259104
		10	GO:0006811	BP	ion transport	10/231	556/27854	0.0275366
		8	GO:0044707	BP	single-multicellular organism process	8/231	436/27854	0.02973
		8	GO:0032501	BP	multicellular organismal process	8/231	437/27854	0.0300769
		21	GO:1902578	BP	single-organism localization	21/231	1569/27854	0.0302115
		3	GO:0009767	BP	photosynthetic electron transport chain	3/231	82/27854	0.0308883
		3	GO:0044802	BP	single-organism membrane organization	3/231	83/27854	0.0318562
		1	GO:0043928	BP	exonucleolytic nuclear-transcribed mRNA catabolic process involved in deadenylation-dependent decay	1/231	4/27854	0.0327643
		1	GO:0090421	BP	embryonic meristem initiation	1/231	4/27854	0.0327643
		1	GO:0006687	BP	glycosphingolipid metabolic process	1/231	4/27854	0.0327643
		1	GO:0034427	BP	nuclear-transcribed mRNA catabolic process, exonucleolytic, 3'-5'	1/231	4/27854	0.0327643
		1	GO:0045168	BP	cell-cell signaling involved in cell fate commitment	1/231	4/27854	0.0327643
		1	GO:0006678	BP	glucosylceramide metabolic process	1/231	4/27854	0.0327643
		1	GO:0006677	BP	glycosylceramide metabolic process	1/231	4/27854	0.0327643
		1	GO:0033157	BP	regulation of intracellular protein transport	1/231	4/27854	0.0327643
		1	GO:0051513	BP	regulation of monopolar cell growth	1/231	4/27854	0.0327643
		1	GO:0006997	BP	nucleus organization	1/231	4/27854	0.0327643
		3	GO:0061024	BP	membrane organization	3/231	86/27854	0.0348543
		12	GO:0032502	BP	developmental process	12/231	745/27854	0.0359927
		10	GO:0022414	BP	reproductive process	10/231	608/27854	0.0371437
		2	GO:0003333	BP	amino acid transmembrane transport	2/231	37/27854	0.0377106
		2	GO:0006865	BP	amino acid transport	2/231	38/27854	0.0395926
		2	GO:1903825	BP	organic acid transmembrane transport	2/231	38/27854	0.0395926
		2	GO:1905039	BP	carboxylic acid transmembrane transport	2/231	38/27854	0.0395926
		1	GO:0032386	BP	regulation of intracellular transport	1/231	5/27854	0.040787
		1	GO:0010305	BP	leaf vascular tissue pattern formation	1/231	5/27854	0.040787
		1	GO:0070201	BP	regulation of establishment of protein localization	1/231	5/27854	0.040787
		1	GO:0051223	BP	regulation of protein transport	1/231	5/27854	0.040787
		1	GO:0046514	BP	ceramide catabolic process	1/231	5/27854	0.040787
		38	GO:0065007	BP	biological regulation	38/231	3358/27854	0.0425604
		20	GO:0044765	BP	single-organism transport	20/231	1542/27854	0.0427764
		2	GO:0006664	BP	glycolipid metabolic process	2/231	40/27854	0.0434607
		2	GO:0009908	BP	flower development	2/231	40/27854	0.0434607
		2	GO:1903509	BP	liposaccharide metabolic process	2/231	40/27854	0.0434607
		2	GO:0009639	BP	response to red or far red light	2/231	41/27854	0.0454455
		1	GO:0006303	BP	double-strand break repair via nonhomologous end joining	1/231	6/27854	0.0487434
		1	GO:0009886	BP	post-embryonic morphogenesis	1/231	6/27854	0.0487434
		1	GO:0000726	BP	non-recombinational repair	1/231	6/27854	0.0487434
		1	GO:0000291	BP	nuclear-transcribed mRNA catabolic process, exonucleolytic	1/231	6/27854	0.0487434
		1	GO:0010162	BP	seed dormancy process	1/231	6/27854	0.0487434
		2	GO:0090567	BP	reproductive shoot system development	2/231	43/27854	0.0495129
		160	GO:0005575	CC	cellular_component	160/231	16494/27854	0.00192268
		100	GO:0044425	CC	membrane part	100/231	9337/27854	0.00201921
		96	GO:0031224	CC	intrinsic component of membrane	96/231	9055/27854	0.00378151
		95	GO:0016021	CC	integral component of membrane	95/231	9038/27854	0.00581046
		1	GO:0005639	CC	integral component of nuclear inner membrane	1/231	1/27854	0.00829324
		1	GO:0005637	CC	nuclear inner membrane	1/231	1/27854	0.00829324
		1	GO:0044453	CC	nuclear membrane part	1/231	1/27854	0.00829324
		1	GO:0031229	CC	intrinsic component of nuclear inner membrane	1/231	1/27854	0.00829324
		1	GO:0000120	CC	RNA polymerase I transcription factor complex	1/231	2/27854	0.016518
		1	GO:0070860	CC	RNA polymerase I core factor complex	1/231	2/27854	0.016518
		5	GO:0005783	CC	endoplasmic reticulum	5/231	196/27854	0.0240766
		1	GO:0055087	CC	Ski complex	1/231	3/27854	0.0246748
		2	GO:0045263	CC	proton-transporting ATP synthase complex, coupling factor F(o)	2/231	32/27854	0.0288501
		1	GO:0048188	CC	Set1C/COMPASS complex	1/231	4/27854	0.0327643
		1	GO:0070062	CC	extracellular exosome	1/231	5/27854	0.040787
		1	GO:1903561	CC	extracellular vesicle	1/231	5/27854	0.040787
		1	GO:0031519	CC	PcG protein complex	1/231	5/27854	0.040787
		1	GO:0043230	CC	extracellular organelle	1/231	5/27854	0.040787
		2	GO:0005887	CC	integral component of plasma membrane	2/231	39/27854	0.0415095
		1	GO:0043564	CC	Ku70:Ku80 complex	1/231	6/27854	0.0487434
		4	GO:0004650	MF	polygalacturonase activity	4/231	67/27854	0.00234729
		94	GO:0043167	MF	ion binding	94/231	8724/27854	0.00269614
		3	GO:0015299	MF	solute:proton antiporter activity	3/231	49/27854	0.00783423
		3	GO:0015298	MF	solute:cation antiporter activity	3/231	49/27854	0.00783423
		1	GO:0009045	MF	xylose isomerase activity	1/231	1/27854	0.00829324
		1	GO:0033925	MF	mannosyl-glycoprotein endo-beta-N-acetylglucosaminidase activity	1/231	1/27854	0.00829324
		1	GO:0004363	MF	glutathione synthase activity	1/231	1/27854	0.00829324
		102	GO:1901363	MF	heterocyclic compound binding	102/231	9996/27854	0.0106558
		102	GO:0097159	MF	organic cyclic compound binding	102/231	9996/27854	0.0106558
		9	GO:0004553	MF	hydrolase activity, hydrolyzing O-glycosyl compounds	9/231	464/27854	0.0158771
		5	GO:0015297	MF	antiporter activity	5/231	176/27854	0.0159297
		1	GO:0043295	MF	glutathione binding	1/231	2/27854	0.016518
		1	GO:0001013	MF	RNA polymerase I regulatory region DNA binding	1/231	2/27854	0.016518
		1	GO:0016673	MF	oxidoreductase activity, acting on a sulfur group of donors, iron-sulfur protein as acceptor	1/231	2/27854	0.016518
		1	GO:0001164	MF	RNA polymerase I CORE element sequence-specific DNA binding	1/231	2/27854	0.016518
		1	GO:0001163	MF	RNA polymerase I regulatory region sequence-specific DNA binding	1/231	2/27854	0.016518
		1	GO:0016002	MF	sulfite reductase activity	1/231	2/27854	0.016518
		1	GO:0050311	MF	sulfite reductase (ferredoxin) activity	1/231	2/27854	0.016518
		1	GO:1900750	MF	oligopeptide binding	1/231	2/27854	0.016518
		12	GO:0022891	MF	substrate-specific transmembrane transporter activity	12/231	705/27854	0.0177893
		6	GO:0015291	MF	secondary active transmembrane transporter activity	6/231	249/27854	0.0180315
		34	GO:0003677	MF	DNA binding	34/231	2795/27854	0.0208778
		4	GO:0008509	MF	anion transmembrane transporter activity	4/231	127/27854	0.021581
		11	GO:0015075	MF	ion transmembrane transporter activity	11/231	642/27854	0.0232891
		2	GO:0042277	MF	peptide binding	2/231	29/27854	0.0240003
		1	GO:0051377	MF	mannose-ethanolamine phosphotransferase activity	1/231	3/27854	0.0246748
		1	GO:0051748	MF	UTP-monosaccharide-1-phosphate uridylyltransferase activity	1/231	3/27854	0.0246748
		1	GO:0004781	MF	sulfate adenylyltransferase (ATP) activity	1/231	3/27854	0.0246748
		1	GO:0004348	MF	glucosylceramidase activity	1/231	3/27854	0.0246748
		1	GO:0003983	MF	UTP:glucose-1-phosphate uridylyltransferase activity	1/231	3/27854	0.0246748
		1	GO:0004489	MF	methylenetetrahydrofolate reductase (NAD(P)H) activity	1/231	3/27854	0.0246748
		18	GO:0017111	MF	nucleoside-triphosphatase activity	18/231	1264/27854	0.0247495
		149	GO:0005488	MF	binding	149/231	15935/27854	0.0273669
		1	GO:0001047	MF	core promoter binding	1/231	4/27854	0.0327643
		1	GO:0004779	MF	sulfate adenylyltransferase activity	1/231	4/27854	0.0327643
		1	GO:0001046	MF	core promoter sequence-specific DNA binding	1/231	4/27854	0.0327643
		1	GO:0008184	MF	glycogen phosphorylase activity	1/231	4/27854	0.0327643
		1	GO:0003849	MF	3-deoxy-7-phosphoheptulonate synthase activity	1/231	4/27854	0.0327643
		2	GO:0003684	MF	damaged DNA binding	2/231	37/27854	0.0377106
		9	GO:0016798	MF	hydrolase activity, acting on glycosyl bonds	9/231	500/27854	0.0393054
		18	GO:0016462	MF	pyrophosphatase activity	18/231	1304/27854	0.039422
		18	GO:0016818	MF	hydrolase activity, acting on acid anhydrides, in phosphorus-containing anhydrides	18/231	1312/27854	0.0400594
		1	GO:0015301	MF	anion:anion antiporter activity	1/231	5/27854	0.040787
		1	GO:0016901	MF	oxidoreductase activity, acting on the CH-OH group of donors, quinone or similar compound as acceptor	1/231	5/27854	0.040787
		18	GO:0016817	MF	hydrolase activity, acting on acid anhydrides	18/231	1324/27854	0.0411719
		12	GO:0022892	MF	substrate-specific transporter activity	12/231	787/27854	0.0421147
		2	GO:0015171	MF	amino acid transmembrane transporter activity	2/231	40/27854	0.0434607
		48	GO:0046872	MF	metal ion binding	48/231	4384/27854	0.045276
		2	GO:0033218	MF	amide binding	2/231	41/27854	0.0454455
		48	GO:0043169	MF	cation binding	48/231	4399/27854	0.0456076
		40	GO:0005524	MF	ATP binding	40/231	3578/27854	0.0477754
		44	GO:0032559	MF	adenyl ribonucleotide binding	44/231	4018/27854	0.0482761
		1	GO:0004645	MF	phosphorylase activity	1/231	6/27854	0.0487434
