# Supplementary material for: Integrated Analysis of microRNA and mRNA Transcriptome Reveals the Molecular Mechanism of Solanum lycopersicum Response to Bemisia tabaci and Tomato chlorosis virus
Source: Front Microbiol. 2021 Jun 22;12:693574. doi: 10.3389/fmicb.2021.693574 (PMC8258350; doi:10.3389/fmicb.2021.693574)
Supplement: Supplementary Table 9 — GO enrichment analysis of the common targets. [file Table_9.XLSX]

## Sheet: GO富集分析统计表
Table S9. GO enrichment analysis of the common targets.
Regulated	Number	GO ID	Term Type	Description	Ratio_in_study	Ratio_in_pop	Pvalue
Up	4	GO:0032502	BP	developmental process	4/15	745/27854	0.000547616
	1	GO:0060776	BP	simple leaf morphogenesis	1/15	2/27854	0.00107677
	2	GO:0009791	BP	post-embryonic development	2/15	102/27854	0.00135159
	3	GO:0044707	BP	single-multicellular organism process	3/15	436/27854	0.00150659
	3	GO:0032501	BP	multicellular organismal process	3/15	437/27854	0.00151651
	1	GO:0010305	BP	leaf vascular tissue pattern formation	1/15	5/27854	0.00268991
	3	GO:0044767	BP	single-organism developmental process	3/15	659/27854	0.00485062
	1	GO:0009965	BP	leaf morphogenesis	1/15	12/27854	0.00644443
	1	GO:0009887	BP	organ morphogenesis	1/15	12/27854	0.00644443
	1	GO:0009640	BP	photomorphogenesis	1/15	12/27854	0.00644443
	1	GO:0009423	BP	chorismate biosynthetic process	1/15	12/27854	0.00644443
	1	GO:0046417	BP	chorismate metabolic process	1/15	14/27854	0.00751473
	4	GO:0044281	BP	small molecule metabolic process	4/15	1556/27854	0.00806058
	1	GO:0010051	BP	xylem and phloem pattern formation	1/15	16/27854	0.00858395
	1	GO:0006662	BP	glycerol ether metabolic process	1/15	18/27854	0.00965209
	1	GO:0018904	BP	ether metabolic process	1/15	18/27854	0.00965209
	1	GO:0010928	BP	regulation of auxin mediated signaling pathway	1/15	20/27854	0.0107192
	1	GO:0043650	BP	dicarboxylic acid biosynthetic process	1/15	21/27854	0.0112523
	2	GO:0003006	BP	developmental process involved in reproduction	2/15	321/27854	0.0125909
	1	GO:0003002	BP	regionalization	1/15	27/27854	0.0144455
	1	GO:0010228	BP	vegetative to reproductive phase transition of meristem	1/15	30/27854	0.0160384
	1	GO:0009073	BP	aromatic amino acid family biosynthetic process	1/15	31/27854	0.0165689
	1	GO:0007389	BP	pattern specification process	1/15	36/27854	0.0192172
	1	GO:0009908	BP	flower development	1/15	40/27854	0.021331
	1	GO:0009639	BP	response to red or far red light	1/15	41/27854	0.0218588
	1	GO:0090567	BP	reproductive shoot system development	1/15	43/27854	0.0229136
	1	GO:0048367	BP	shoot system development	1/15	52/27854	0.027647
	1	GO:0048731	BP	system development	1/15	53/27854	0.0281716
	1	GO:0048608	BP	reproductive structure development	1/15	55/27854	0.0292201
	1	GO:0043648	BP	dicarboxylic acid metabolic process	1/15	60/27854	0.0318365
	8	GO:0044699	BP	single-organism process	8/15	7290/27854	0.0332854
	1	GO:0009072	BP	aromatic amino acid family metabolic process	1/15	75/27854	0.0396465
	2	GO:0022414	BP	reproductive process	2/15	608/27854	0.0413944
	1	GO:0007018	BP	microtubule-based movement	1/15	81/27854	0.042754
	1	GO:0006928	BP	movement of cell or subcellular component	1/15	85/27854	0.0448204
	1	GO:0000398	BP	mRNA splicing, via spliceosome	1/15	86/27854	0.0453364
	1	GO:0006754	BP	ATP biosynthetic process	1/15	90/27854	0.0473976
	1	GO:0015985	BP	energy coupled proton transport, down electrochemical gradient	1/15	90/27854	0.0473976
	1	GO:0015986	BP	ATP synthesis coupled proton transport	1/15	90/27854	0.0473976
	1	GO:0048188	CC	Set1C/COMPASS complex	1/15	4/27854	0.00215247
	1	GO:0035097	CC	histone methyltransferase complex	1/15	7/27854	0.00376398
	1	GO:0005689	CC	U12-type spliceosomal complex	1/15	8/27854	0.00430061
	1	GO:0034708	CC	methyltransferase complex	1/15	14/27854	0.00751473
	1	GO:0045263	CC	proton-transporting ATP synthase complex, coupling factor F(o)	1/15	32/27854	0.0170991
	1	GO:0033177	CC	proton-transporting two-sector ATPase complex, proton-transporting domain	1/15	50/27854	0.026597
	1	GO:0005681	CC	spliceosomal complex	1/15	61/27854	0.032359
	1	GO:0003849	MF	3-deoxy-7-phosphoheptulonate synthase activity	1/15	4/27854	0.00215247
	1	GO:0048040	MF	UDP-glucuronate decarboxylase activity	1/15	7/27854	0.00376398
	1	GO:0003857	MF	3-hydroxyacyl-CoA dehydrogenase activity	1/15	8/27854	0.00430061
	1	GO:0030145	MF	manganese ion binding	1/15	48/27854	0.0255459
	1	GO:0045735	MF	nutrient reservoir activity	1/15	65/27854	0.0344464
	1	GO:0003777	MF	microtubule motor activity	1/15	81/27854	0.042754
	1	GO:0015035	MF	protein disulfide oxidoreductase activity	1/15	85/27854	0.0448204
	1	GO:0015036	MF	disulfide oxidoreductase activity	1/15	95/27854	0.0499683
Down	6	GO:0009808	BP	lignin metabolic process	6/53	47/27854	2.96708e-08
	6	GO:0009698	BP	phenylpropanoid metabolic process	6/53	74/27854	2.99736e-07
	6	GO:0046274	BP	lignin catabolic process	6/53	32/27854	4.03702e-07
	6	GO:0046271	BP	phenylpropanoid catabolic process	6/53	32/27854	4.03702e-07
	6	GO:0016682	MF	oxidoreductase activity, acting on diphenols and related substances as donors, oxygen as acceptor	6/53	64/27854	1.43922e-07
	6	GO:0005507	MF	copper ion binding	6/53	142/27854	2.97559e-07
	6	GO:0016679	MF	oxidoreductase activity, acting on diphenols and related substances as donors	6/53	76/27854	3.42776e-07
	6	GO:0052716	MF	hydroquinone:oxygen oxidoreductase activity	6/53	32/27854	4.03702e-07
	6	GO:0019748	BP	secondary metabolic process	6/53	88/27854	7.14435e-07
	6	GO:0048046	CC	apoplast	6/53	168/27854	7.99143e-07
	6	GO:0019439	BP	aromatic compound catabolic process	6/53	175/27854	1.01433e-06
	6	GO:1901361	BP	organic cyclic compound catabolic process	6/53	181/27854	1.23456e-06
	6	GO:0044712	BP	single-organism catabolic process	6/53	495/27854	0.00034583
	7	GO:0044248	BP	cellular catabolic process	7/53	763/27854	0.000580216
	6	GO:0005576	CC	extracellular region	6/53	573/27854	0.000746404
	2	GO:0009630	BP	gravitropism	2/53	31/27854	0.00159447
	2	GO:0009629	BP	response to gravity	2/53	32/27854	0.0016987
	7	GO:1901575	BP	organic substance catabolic process	7/53	919/27854	0.00170898
	1	GO:2000123	BP	positive regulation of stomatal complex development	1/53	1/27854	0.00190278
	1	GO:1990937	BP	xylan acetylation	1/53	1/27854	0.00190278
	1	GO:0051066	BP	dihydrobiopterin metabolic process	1/53	2/27854	0.00380201
	1	GO:2000038	BP	regulation of stomatal complex development	1/53	2/27854	0.00380201
	1	GO:0035998	BP	7,8-dihydroneopterin 3'-triphosphate biosynthetic process	1/53	2/27854	0.00380201
	7	GO:0009056	BP	catabolic process	7/53	1080/27854	0.00420139
	2	GO:0009606	BP	tropism	2/53	53/27854	0.00460045
	9	GO:0055114	BP	oxidation-reduction process	9/53	1784/27854	0.00609036
	1	GO:0006729	BP	tetrahydrobiopterin biosynthetic process	1/53	4/27854	0.00758983
	1	GO:0046146	BP	tetrahydrobiopterin metabolic process	1/53	4/27854	0.00758983
	1	GO:0042335	BP	cuticle development	1/53	4/27854	0.00758983
	2	GO:0006857	BP	oligopeptide transport	2/53	69/27854	0.00768165
	2	GO:0015833	BP	peptide transport	2/53	73/27854	0.00856344
	2	GO:0042886	BP	amide transport	2/53	76/27854	0.00925318
	1	GO:0046654	BP	tetrahydrofolate biosynthetic process	1/53	6/27854	0.0113635
	1	GO:0009958	BP	positive gravitropism	1/53	7/27854	0.0132451
	1	GO:0010315	BP	auxin efflux	1/53	9/27854	0.0169977
	1	GO:0009834	BP	plant-type secondary cell wall biogenesis	1/53	11/27854	0.0207363
	1	GO:0010252	BP	auxin homeostasis	1/53	11/27854	0.0207363
	1	GO:0009926	BP	auxin polar transport	1/53	13/27854	0.0244609
	1	GO:0009396	BP	folic acid-containing compound biosynthetic process	1/53	14/27854	0.026318
	2	GO:0044036	BP	cell wall macromolecule metabolic process	2/53	137/27854	0.0281028
	1	GO:0009696	BP	salicylic acid metabolic process	1/53	15/27854	0.0281716
	1	GO:0042559	BP	pteridine-containing compound biosynthetic process	1/53	16/27854	0.0300218
	1	GO:0060918	BP	auxin transport	1/53	18/27854	0.0337118
	1	GO:0009914	BP	hormone transport	1/53	18/27854	0.0337118
	1	GO:0046653	BP	tetrahydrofolate metabolic process	1/53	19/27854	0.0355516
	1	GO:0010928	BP	regulation of auxin mediated signaling pathway	1/53	20/27854	0.037388
	1	GO:0018958	BP	phenol-containing compound metabolic process	1/53	20/27854	0.037388
	2	GO:0071705	BP	nitrogen compound transport	2/53	163/27854	0.0386069
	1	GO:0048582	BP	positive regulation of post-embryonic development	1/53	21/27854	0.0392209
	1	GO:0009832	BP	plant-type cell wall biogenesis	1/53	22/27854	0.0410505
	1	GO:0051240	BP	positive regulation of multicellular organismal process	1/53	26/27854	0.0483345
	1	GO:0071944	CC	cell periphery	1/53	2/27854	0.00380201
	4	GO:0005886	CC	plasma membrane	4/53	680/27854	0.0402422
	1	GO:0003934	MF	GTP cyclohydrolase I activity	1/53	2/27854	0.00380201
	1	GO:1990538	MF	xylan O-acetyltransferase activity	1/53	2/27854	0.00380201
	2	GO:0042803	MF	protein homodimerization activity	2/53	59/27854	0.00567074
	1	GO:0003933	MF	GTP cyclohydrolase activity	1/53	5/27854	0.00947844
	1	GO:0005365	MF	myo-inositol transmembrane transporter activity	1/53	5/27854	0.00947844
	1	GO:0005366	MF	myo-inositol:proton symporter activity	1/53	5/27854	0.00947844
	7	GO:0022857	MF	transmembrane transporter activity	7/53	1281/27854	0.0103948
	1	GO:0015166	MF	polyol transmembrane transporter activity	1/53	8/27854	0.0151231
	1	GO:0019238	MF	cyclohydrolase activity	1/53	8/27854	0.0151231
	2	GO:0042802	MF	identical protein binding	2/53	100/27854	0.015612
	1	GO:0080161	MF	auxin transmembrane transporter activity	1/53	9/27854	0.0169977
	1	GO:0010329	MF	auxin efflux transmembrane transporter activity	1/53	9/27854	0.0169977
	7	GO:0005215	MF	transporter activity	7/53	1421/27854	0.0175626
	1	GO:0015562	MF	efflux transmembrane transporter activity	1/53	10/27854	0.0188687
	1	GO:0015665	MF	alcohol transmembrane transporter activity	1/53	10/27854	0.0188687
	1	GO:1901618	MF	organic hydroxy compound transmembrane transporter activity	1/53	10/27854	0.0188687
	1	GO:0016413	MF	O-acetyltransferase activity	1/53	11/27854	0.0207363
	1	GO:0080032	MF	methyl jasmonate esterase activity	1/53	16/27854	0.0300218
	1	GO:0080031	MF	methyl salicylate esterase activity	1/53	16/27854	0.0300218
	1	GO:0016814	MF	hydrolase activity, acting on carbon-nitrogen (but not peptide) bonds, in cyclic amidines	1/53	19/27854	0.0355516
	1	GO:0016308	MF	1-phosphatidylinositol-4-phosphate 5-kinase activity	1/53	19/27854	0.0355516
	9	GO:0046914	MF	transition metal ion binding	9/53	2233/27854	0.0358133
	14	GO:0046872	MF	metal ion binding	14/53	4384/27854	0.0383682
	1	GO:0080030	MF	methyl indole-3-acetate esterase activity	1/53	21/27854	0.0392209
	9	GO:0016491	MF	oxidoreductase activity	9/53	2453/27854	0.047996
