# Supplementary material for: Integrated Analysis of microRNA and mRNA Transcriptome Reveals the Molecular Mechanism of Solanum lycopersicum Response to Bemisia tabaci and Tomato chlorosis virus
Source: Front Microbiol. 2021 Jun 22;12:693574. doi: 10.3389/fmicb.2021.693574 (PMC8258350; doi:10.3389/fmicb.2021.693574)
Supplement: Supplementary Table 10 — KEGG enrichment analysis of the common targets. [file Table_10.XLSX]

## Sheet: KEGG富集分析统计表
Table S10. KEGG enrichment analysis of the common targets.
Regulated	Num	Pathway id	Description	Database	Ratio_in_study	Ratio_in_pop	Pvalue
Up	1	map00071	Fatty acid degradation	KEGG PATHWAY	1/8	79/13903	0.044575
	1	map00592	alpha-Linolenic acid metabolism	KEGG PATHWAY	1/8	73/13903	0.0412516
	1	map00400	Phenylalanine, tyrosine and tryptophan biosynthesis	KEGG PATHWAY	1/8	58/13903	0.032899
	1	map04934	Cushing syndrome	KEGG PATHWAY	1/8	41/13903	0.0233558
	1	map00520	Amino sugar and nucleotide sugar metabolism	KEGG PATHWAY	1/8	222/13903	0.120855
Down	1	map04070	Phosphatidylinositol signaling system	KEGG PATHWAY	1/21	92/13903	0.130229
	1	map04139	Mitophagy - yeast	KEGG PATHWAY	1/21	84/13903	0.11958
	1	map00562	Inositol phosphate metabolism	KEGG PATHWAY	1/21	83/13903	0.11824
	1	map04011	MAPK signaling pathway - yeast	KEGG PATHWAY	1/21	81/13903	0.115554
	1	map00062	Fatty acid elongation	KEGG PATHWAY	1/21	45/13903	0.0658612
	1	map00330	Arginine and proline metabolism	KEGG PATHWAY	1/21	75/13903	0.107451
	1	map00410	beta-Alanine metabolism	KEGG PATHWAY	1/21	75/13903	0.107451
	1	map04144	Endocytosis	KEGG PATHWAY	1/21	262/13903	0.329552
	1	map00790	Folate biosynthesis	KEGG PATHWAY	1/21	35/13903	0.0515926
