# Supplementary material for: Integrated Analysis of microRNA and mRNA Transcriptome Reveals the Molecular Mechanism of Solanum lycopersicum Response to Bemisia tabaci and Tomato chlorosis virus
Source: Front Microbiol. 2021 Jun 22;12:693574. doi: 10.3389/fmicb.2021.693574 (PMC8258350; doi:10.3389/fmicb.2021.693574)
Supplement: Supplementary Table 11 — Common up- and down-regulated miRNAs and target mRNAs. [file Table_11.XLSX]

## Sheet: miRNA--靶基因对应关系表
Table S11. Common up- and downregulated miRNAs and target mRNAs.
miRNA name	target gene id	target gene name	target gene description	cor	p value	q value	evidence_1(prediction_result)	evidence_2 (miRTarBase_result)
sly-miR9476-5p	Solyc01g111310.3	Solyc01g111310.3	SlLAX2	0.942857	0.00480466	0.0854818	yes	no
	Solyc02g065220.3	Solyc02g065220.3	Cytochrome P450 (AHRD V3.3 *** A0A103Y530_CYNCS)	0.771429	0.0723965	0.178273	yes	no
	Solyc09g031970.3	Solyc09g031970.3	Alpha-1,4 glucan phosphorylase (AHRD V3.3 *** K4CSQ2_SOLLC)	0.771429	0.0723965	0.178273	yes	no
	Solyc06g054540.3	Solyc06g054540.3	CHY-type/CTCHY-type/RING-type Zinc finger protein (AHRD V3.3 *** AT5G18650.1)	0.6	0.208	0.308463	yes	no
sly-miR9472-5p	Solyc02g085400.3	Solyc02g085400.3	Sulfite exporter TauE/SafE family protein (AHRD V3.3 *** AT2G25737.1)	-0.942857	0.00480466	0.0854818	yes	no
	Solyc03g119250.3	Solyc03g119250.3	Calmodulin binding protein-like, putative (AHRD V3.3 *** A0A061G202_THECC)	0.771429	0.0723965	0.178273	yes	no
sly-miR9472-3p	Solyc08g067260.3	Solyc08g067260.3	3-ketoacyl-CoA synthase (AHRD V3.3 *** A0A0V0IHH6_SOLCH)	-0.840668	0.0360576	0.178273	yes	no
sly-miR827	Solyc01g096410.3	Solyc01g096410.3	Phosphatidylinositol-4-phosphate 5-kinase (AHRD V3.3 *** J7K3W0_TOBAC)	-0.0285714	0.957155	1	yes	no
	Solyc06g073500.3	Solyc06g073500.3	Pentatricopeptide repeat (PPR) superfamily protein (AHRD V3.3 *** AT3G59300.1)	0.6	0.208	0.308463	yes	no
sly-miR6027-3p	Solyc04g026110.3	Solyc04g026110.3	Disease resistance family protein (AHRD V3.3 *** B9GY55_POPTR)	0.657143	0.156175	0.243028	yes	no
	Solyc10g047320.2	Solyc10g047320.2	Disease resistance protein (CC-NBS-LRR class) family protein (AHRD V3.3 *** A0A072TW48_MEDTR)	0.542857	0.265703	0.374202	yes	no
sly-miR6022	Solyc01g005760.3	Solyc01g005760.3	Leucine-rich repeat receptor-like protein kinase family protein (AHRD V3.3 *** AT4G26540.1)	0.771429	0.0723965	0.178273	yes	no
	Solyc01g005730.3	Solyc01g005730.3	Leucine-rich repeat receptor-like protein kinase family protein (AHRD V3.3 *** AT4G08850.1)	0.714286	0.110787	0.221574	yes	no
	Solyc02g093980.3	Solyc02g093980.3	nucleolar protein gar2-like protein (AHRD V3.3 *-* AT2G42320.2)	-0.885714	0.0188455	0.128301	yes	no
	Solyc01g005870.2	Solyc01g005870.2	Leucine-rich repeat receptor-like protein kinase family protein (AHRD V3.3 *** AT3G24240.1)	0.714286	0.110787	0.221574	yes	no
sly-miR399	Solyc06g060590.3	Solyc06g060590.3	Bidirectional sugar transporter SWEET (AHRD V3.3 *** K4C6N9_SOLLC)	-0.657143	0.156175	0.243028	yes	no
sly-miR397-5p	Solyc09g014240.3	Solyc09g014240.3	Laccase (AHRD V3.3 *** P93366_TOBAC)	-0.771429	0.0723965	0.178273	yes	no
	Solyc10g076830.2	Solyc10g076830.2	Laccase (AHRD V3.3 *** P93366_TOBAC)	-0.840668	0.0360576	0.178273	yes	no
	Solyc09g011045.1	Solyc09g011045.1	Laccase (AHRD V3.3 *** M1AHJ4_SOLTU)	-0.257143	0.622787	0.722168	yes	no
	Solyc09g011960.2	Solyc09g011960.2	Laccase (AHRD V3.3 *** A0A067L6R3_JATCU)	-0.771429	0.0723965	0.178273	yes	no
	Solyc02g085120.3	Solyc02g085120.3	Laccase (AHRD V3.3 *** I1LHT8_SOYBN)	-0.714286	0.110787	0.221574	yes	no
	Solyc11g012860.2	Solyc11g012860.2	coiled-coil protein	-0.657143	0.156175	0.243028	yes	no
	Solyc11g006650.2	Solyc11g006650.2	Double Clp-N motif-containing P-loop nucleoside triphosphate hydrolases superfamily protein, putative (AHRD V3.3 *** A0A061FQV4_THECC)	0.771429	0.0723965	0.178273	yes	no
	Solyc02g085110.3	Solyc02g085110.3	Laccase (AHRD V3.3 *** I1J8U1_SOYBN)	-0.714286	0.110787	0.221574	yes	no
sly-miR394-5p	Solyc01g096960.3	Solyc01g096960.3	Heat shock family protein (AHRD V3.3 *-* D7LG79_ARALL)	-0.771429	0.0723965	0.178273	yes	no
	Solyc05g015520.3	Solyc05g015520.3	F-box family protein (AHRD V3.3 *** B8Y9B5_PONTR)	-0.714286	0.110787	0.221574	yes	no
sly-miR390b-5p	Solyc01g091230.3	Solyc01g091230.3	Receptor-like kinase (AHRD V3.3 *** A0A191UPW4_CASSA)	0.885714	0.0188455	0.128301	yes	no
sly-miR390a-5p	Solyc01g091230.3	Solyc01g091230.3	Receptor-like kinase (AHRD V3.3 *** A0A191UPW4_CASSA)	0.771429	0.0723965	0.178273	yes	no
sly-miR319b	Solyc05g006830.3	Solyc05g006830.3	Thioredoxin family protein (AHRD V3.3 *** B9IJS4_POPTR)	-0.314286	0.544093	0.634291	yes	no
sly-miR171e	Solyc11g013150.1	Solyc11g013150.1	GRAS family transcription factor (AHRD V3.3 *** A0A061FHT3_THECC)	0.771429	0.0723965	0.178273	yes	no
	Solyc06g075510.3	Solyc06g075510.3	APETALA2e	-0.771429	0.0723965	0.178273	yes	no
	Solyc06g075470.2	Solyc06g075470.2	Major facilitator superfamily protein (AHRD V3.3 *-* AT3G45690.1)	-0.885714	0.0188455	0.128301	yes	no
sly-miR171b-3p	Solyc11g013150.1	Solyc11g013150.1	GRAS family transcription factor (AHRD V3.3 *** A0A061FHT3_THECC)	-0.828571	0.0415627	0.178273	yes	no
	Solyc08g081890.3	Solyc08g081890.3	ABC transporter family protein (AHRD V3.3 *** U5FPJ5_POPTR)	0.771429	0.0723965	0.178273	yes	no
sly-miR171a	Solyc08g081890.3	Solyc08g081890.3	ABC transporter family protein (AHRD V3.3 *** U5FPJ5_POPTR)	0.771429	0.0723965	0.178273	yes	no
sly-miR164b-5p	Solyc06g069710.3	Solyc06g069710.3	NAC domain protein, (AHRD V3.3 *** A0A061FWI7_THECC)	-0.771429	0.0723965	0.178273	yes	no
	Solyc11g066150.2	Solyc11g066150.2	UDP-glucuronate decarboxylase 1 (AHRD V3.3 *** Q6IVK5_TOBAC)	-0.771429	0.0723965	0.178273	yes	no
sly-miR164a-5p	Solyc06g069710.3	Solyc06g069710.3	NAC domain protein, (AHRD V3.3 *** A0A061FWI7_THECC)	-0.771429	0.0723965	0.178273	yes	no
	Solyc11g066150.2	Solyc11g066150.2	UDP-glucuronate decarboxylase 1 (AHRD V3.3 *** Q6IVK5_TOBAC)	-0.771429	0.0723965	0.178273	yes	no
sly-miR159b	Solyc12g096920.1	Solyc12g096920.1	Disease resistance protein (CC-NBS-LRR class) family protein (AHRD V3.3 *** G7IID2_MEDTR)	0.6	0.208	0.308463	yes	no
	Solyc11g072060.2	Solyc11g072060.2	MYB-related transcription factor (AHRD V3.3 *** A0A059PSR6_SALMI)	-0.657143	0.156175	0.243028	yes	no
sly-miR156e-5p	Solyc12g038520.2	Solyc12g038520.2	Squamosa promoter binding protein 6c	0.6	0.208	0.308463	yes	no
	Solyc03g114850.3	Solyc03g114850.3	Squamosa promoter binding protein 6a	0.828571	0.0415627	0.178273	yes	no
	Solyc04g009020.3	Solyc04g009020.3	PsbB mRNA maturation factor Mbb1 (AHRD V3.3 *** W9RTZ1_9ROSA)	0.6	0.208	0.308463	yes	no
	Solyc08g061560.3	Solyc08g061560.3	Receptor protein kinase (AHRD V3.3 *** A0A0U5BM22_RORAQ)	0.828571	0.0415627	0.178273	yes	no
	Solyc03g097670.3	Solyc03g097670.3	ATP/DNA binding protein (AHRD V3.3 *** AT3G48770.2)	-0.428571	0.396501	0.527057	yes	no
	Solyc10g078700.2	Solyc10g078700.2	Squamosa promoter binding protein 15	0.714286	0.110787	0.221574	yes	no
	Solyc07g062980.3	Solyc07g062980.3	Squamosa promoter-binding protein, putative (AHRD V3.3 *** B9T4B7_RICCO)	0.657143	0.156175	0.243028	yes	no
	Solyc10g009080.3	Solyc10g009080.3	Squamosa promoter binding protein 3	-0.657143	0.156175	0.243028	yes	no
sly-miR156c	Solyc12g038520.2	Solyc12g038520.2	Squamosa promoter binding protein 6c	-0.771429	0.0723965	0.178273	yes	no
	Solyc09g092420.2	Solyc09g092420.2	Amino acid permease family protein (AHRD V3.3 *** AT1G31830.1)	0.828571	0.0415627	0.178273	yes	no
	Solyc02g071220.3	Solyc02g071220.3	type-A response regulator2	0.771429	0.0723965	0.178273	yes	no
	Solyc03g114850.3	Solyc03g114850.3	Squamosa promoter binding protein 6a	-0.771429	0.0723965	0.178273	yes	no
	Solyc10g078700.2	Solyc10g078700.2	Squamosa promoter binding protein 15	-0.714286	0.110787	0.221574	yes	no
	Solyc10g009080.3	Solyc10g009080.3	Squamosa promoter binding protein 3	0.771429	0.0723965	0.178273	yes	no
sly-miR156b	Solyc03g114850.3	Solyc03g114850.3	Squamosa promoter binding protein 6a	-0.771429	0.0723965	0.178273	yes	no
	Solyc10g078700.2	Solyc10g078700.2	Squamosa promoter binding protein 15	-0.714286	0.110787	0.221574	yes	no
	Solyc10g009080.3	Solyc10g009080.3	Squamosa promoter binding protein 3	0.771429	0.0723965	0.178273	yes	no
	Solyc02g071220.3	Solyc02g071220.3	type-A response regulator2	0.771429	0.0723965	0.178273	yes	no
	Solyc09g092420.2	Solyc09g092420.2	Amino acid permease family protein (AHRD V3.3 *** AT1G31830.1)	0.828571	0.0415627	0.178273	yes	no
	Solyc12g038520.2	Solyc12g038520.2	Squamosa promoter binding protein 6c	-0.771429	0.0723965	0.178273	yes	no
sly-miR156a	Solyc12g038520.2	Solyc12g038520.2	Squamosa promoter binding protein 6c	-0.771429	0.0723965	0.178273	yes	no
	Solyc10g009080.3	Solyc10g009080.3	Squamosa promoter binding protein 3	0.771429	0.0723965	0.178273	yes	no
	Solyc09g092420.2	Solyc09g092420.2	Amino acid permease family protein (AHRD V3.3 *** AT1G31830.1)	0.828571	0.0415627	0.178273	yes	no
	Solyc03g114850.3	Solyc03g114850.3	Squamosa promoter binding protein 6a	-0.771429	0.0723965	0.178273	yes	no
	Solyc10g078700.2	Solyc10g078700.2	Squamosa promoter binding protein 15	-0.714286	0.110787	0.221574	yes	no
	Solyc02g071220.3	Solyc02g071220.3	type-A response regulator2	0.771429	0.0723965	0.178273	yes	no
Nov-m1587-3p	Solyc04g074480.3	Solyc04g074480.3	DAHP synthase 2 precursor	0.676123	0.140357	0.243028	yes	no
	Solyc05g052950.3	Solyc05g052950.3	Regulator of chromosome condensation (RCC1) family protein (AHRD V3.3 *** AT3G55580.1)	0.338062	0.512225	0.60035	yes	no
Nov-m1577-3p	Solyc06g059885.1	Solyc06g059885.1	Germacrene synthase (AHRD V3.3 *** G1JUH6_SOLLC)	0.880406	0.0205987	0.128301	yes	no
Nov-m1565-5p	Solyc06g070960.2	Solyc06g070960.2	ABC transporter family protein (AHRD V3.3 *** A0A097P9Q6_HEVBR)	0.392792	0.441113	0.537221	yes	no
Nov-m1551-5p	Solyc05g005080.3	Solyc05g005080.3	Endo-1,4-beta-glucanase	0.758971	0.0801412	0.178273	yes	no
Nov-m1547-3p	Solyc05g055200.3	Solyc05g055200.3	Double Clp-N motif-containing P-loop nucleoside triphosphate hydrolases superfamily protein, putative (AHRD V3.3 *-* A0A061FQV4_THECC)	0	1	1	yes	no
	Solyc12g006980.1	Solyc12g006980.1	Leucine-rich repeat receptor-like protein kinase family (AHRD V3.3 *-* A0A0K9PTR8_ZOSMR)	0	1	1	yes	no
	Solyc12g006975.1	Solyc12g006975.1	Leucine-rich repeat receptor-like protein kinase family (AHRD V3.3 *** A0A0K9PTR8_ZOSMR)	0	1	1	yes	no
Nov-m1515-5p	Solyc02g077040.4	Solyc02g077040.4	phytophthora-inhibited protease 1	-0.579771	0.227784	0.333268	yes	no
Nov-m1508-3p	Solyc02g089050.3	Solyc02g089050.3	Longifolia protein (AHRD V3.3 *** A0A072UUU5_MEDTR)	0.394665	0.438739	0.537221	yes	no
Nov-m1504-5p	Solyc09g007750.3	Solyc09g007750.3	Kinase family protein (AHRD V3.3 *** D7L8C6_ARALL)	-0.463817	0.354164	0.488657	yes	no
Nov-m1495-3p	Solyc03g118310.3	Solyc03g118310.3	bHLH transcription factor 083	0	1	1	yes	no
Nov-m1474-5p	Solyc07g063830.3	Solyc07g063830.3	bHLH transcription factor142	0.428571	0.396501	0.527057	yes	no
Nov-m1463-3p	Solyc12g014360.2	Solyc12g014360.2	protein trichome birefringence-like 41	-0.392792	0.441113	0.537221	yes	no
Nov-m1359-5p	Solyc12g044190.2	Solyc12g044190.2	Disease resistance protein (CC-NBS-LRR class) family protein (AHRD V3.3 *** A0A072U106_MEDTR)	0.392792	0.441113	0.537221	yes	no
	Solyc01g067165.1	Solyc01g067165.1	Disease resistance protein (CC-NBS-LRR class) family protein (AHRD V3.3 *** A0A072VNI6_MEDTR)	0.130931	0.804726	0.864189	yes	no
	Solyc12g044200.2	Solyc12g044200.2	Disease resistance protein (CC-NBS-LRR class) family protein (AHRD V3.3 *** A0A072VNI6_MEDTR)	-0.130931	0.804726	0.864189	yes	no
Nov-m1314-3p	Solyc07g055730.3	Solyc07g055730.3	Trichome birefringence-like protein (AHRD V3.3 *** G7JPR2_MEDTR)	0.392792	0.441113	0.537221	yes	no
Nov-m1293-3p	Solyc10g054840.2	Solyc10g054840.2	X-intrinsic protein 1.1	-0.676123	0.140357	0.243028	yes	no
	Solyc02g090310.1	Solyc02g090310.1	Dof zinc finger protein (AHRD V3.3 *-* W9QGW0_9ROSA)	0.676123	0.140357	0.243028	yes	no
Nov-m1276-3p	Solyc12g014130.2	Solyc12g014130.2	SUN-like protein 33	-0.845154	0.0341094	0.178273	yes	no
Nov-m1239-3p	Solyc07g052970.3	Solyc07g052970.3	Phototropic-responsive NPH3 family protein (AHRD V3.3 *** A0A072UUN1_MEDTR)	0.579771	0.227784	0.333268	yes	no
Nov-m1218-5p	Solyc11g006410.2	Solyc11g006410.2	EEIG1/EHBP1 N-terminal domain-containing protein (AHRD V3.3 *** A0A103PZW1_CYNCS)	0.43948	0.383221	0.518895	yes	no
Nov-m1211-3p	Solyc04g006940.3	Solyc04g006940.3	Phospholipid-transporting ATPase (AHRD V3.3 *** M1CCQ9_SOLTU)	0.880406	0.0205987	0.128301	yes	no
	Solyc03g093930.3	Solyc03g093930.3	MYB family protein (AHRD V3.3 *-* A0A067JDM6_JATCU)	0.935484	0.00610923	0.0951294	yes	no
	Solyc01g087590.3	Solyc01g087590.3	Polyamine oxidase (AHRD V3.3 *** Q4H439_TOBAC)	-0.880406	0.0205987	0.128301	yes	no
	Solyc09g010000.3	Solyc09g010000.3	2-oxoglutarate (2OG) and Fe(II)-dependent oxygenase superfamily protein (AHRD V3.3 *** AT1G06620.1)	-0.880406	0.0205987	0.128301	yes	no
	Solyc06g074000.1	Solyc06g074000.1	LOW QUALITY:Eukaryotic aspartyl protease family protein (AHRD V3.3 *** AT3G52500.1)	-0.941124	0.00509754	0.0854818	yes	no
	Solyc03g120260.3	Solyc03g120260.3	Coatomer beta subunit, putative (AHRD V3.3 *-* B9SQC0_RICCO)	0.880406	0.0205987	0.128301	yes	no
Nov-m1207-3p	Solyc05g055200.3	Solyc05g055200.3	Double Clp-N motif-containing P-loop nucleoside triphosphate hydrolases superfamily protein, putative (AHRD V3.3 *-* A0A061FQV4_THECC)	0.845154	0.0341094	0.178273	yes	no
	Solyc10g076300.2	Solyc10g076300.2	CASP-like protein (AHRD V3.3 *** K4D1X2_SOLLC)	-0.43948	0.383221	0.518895	yes	no
	Solyc12g009820.2	Solyc12g009820.2	Monogalactosyldiacylglycerol synthase (AHRD V3.3 *** G7JGJ5_MEDTR)	-0.777542	0.0687269	0.178273	yes	no
	Solyc08g082070.3	Solyc08g082070.3	High mobility group family protein (AHRD V3.3 *** B9GL80_POPTR)	0.371868	0.46791	0.555045	yes	no
	Solyc01g090840.3	Solyc01g090840.3	Zinc finger family protein (AHRD V3.3 *** B9GPC0_POPTR)	0.676123	0.140357	0.243028	yes	no
	Solyc04g051680.3	Solyc04g051680.3	Rab family GTPase (AHRD V3.3 *** D8RRT7_SELML)	-0.540899	0.267778	0.374202	yes	no
	Solyc09g014970.3	Solyc09g014970.3	Methyl esterase (AHRD V3.3 *** A0A072UEL6_MEDTR)	-0.777542	0.0687269	0.178273	yes	no
Nov-m1204-5p	Solyc12g094620.2	Solyc12g094620.2	catalase	0.654654	0.158302	0.243028	yes	no
Nov-m1168-3p	Solyc02g072470.3	Solyc02g072470.3	LRR receptor-like kinase (AHRD V3.3 *** A0A072V4N4_MEDTR)	-0.698253	0.122839	0.22888	yes	no
Nov-m1163-3p	Solyc08g006500.3	Solyc08g006500.3	glutamate receptor-like 2.6	0.698253	0.122839	0.22888	yes	no
	Solyc02g092970.3	Solyc02g092970.3	ADP-ribosylation factor (AHRD V3.3 *** ARF_VIGUN)	0.758971	0.0801412	0.178273	yes	no
	Solyc05g018510.3	Solyc05g018510.3	Drug resistance transporter-like ABC domain protein (AHRD V3.3 *** G7JU55_MEDTR)	-0.941124	0.00509754	0.0854818	yes	no
Nov-m1162-3p	Solyc09g008660.3	Solyc09g008660.3	LOW QUALITY:Protein CHUP1, chloroplastic (AHRD V3.3 *** A0A0B2P3P6_GLYSO)	0.758971	0.0801412	0.178273	yes	no
Nov-m1160-5p	Solyc09g011560.2	Solyc09g011560.2	Glutathione S-transferase (AHRD V3.3 *** C0LF68_CAPAN)	0.654654	0.158302	0.243028	yes	no
	Solyc01g006330.3	Solyc01g006330.3	Plastid-lipid associated protein PAP / fibrillin family protein (AHRD V3.3 *** AT1G51110.1)	-0.654654	0.158302	0.243028	yes	no
Nov-m1158-3p	Solyc11g008480.2	Solyc11g008480.2	Photosystem II reaction center PsbP family protein (AHRD V3.3 *** AT3G05410.2)	0	1	1	yes	no
Nov-m1145-3p	Solyc10g008720.3	Solyc10g008720.3	GDSL esterase/lipase (AHRD V3.3 *** A0A199VJD6_ANACO)	0.941124	0.00509754	0.0854818	yes	no
	Solyc07g019670.3	Solyc07g019670.3	Fatty acid beta-oxidation multifunctional protein (AHRD V3.3 *** A0A077DAS1_9ERIC)	-0.758971	0.0801412	0.178273	yes	no
	Solyc05g008990.3	Solyc05g008990.3	Kinase family protein (AHRD V3.3 *** D7KAJ2_ARALL)	0.880406	0.0205987	0.128301	yes	no
Nov-m1100-3p	Solyc07g062720.2	Solyc07g062720.2	RING/U-box superfamily protein (AHRD V3.3 *-* AT1G53190.2)	0.371868	0.46791	0.555045	yes	no
	Solyc03g115870.3	Solyc03g115870.3	Thioredoxin (AHRD V3.3 *** A0A072UTZ5_MEDTR)	0.777542	0.0687269	0.178273	yes	no
Nov-m1084-3p	Solyc03g112330.3	Solyc03g112330.3	U-box domain-containing protein kinase family protein (AHRD V3.3 *-* AT2G19410.2)	0.371868	0.46791	0.555045	yes	no
	Solyc01g011095.1	Solyc01g011095.1	CLAVATA3/ESR (CLE)-related 25-like protein (AHRD V3.3 *-* A0A0B0NFL0_GOSAR)	0.371868	0.46791	0.555045	yes	no
	Solyc01g102910.3	Solyc01g102910.3	Germin family protein (AHRD V3.3 *** G7I5N4_MEDTR)	-0.540899	0.267778	0.374202	yes	no
	Solyc06g073180.3	Solyc06g073180.3	CONSTANS interacting protein 1	-0.845154	0.0341094	0.178273	yes	no
	Solyc08g005680.3	Solyc08g005680.3	Z,Z-farnesyl pyrophosphate synthase	0.540899	0.267778	0.374202	yes	no
	Solyc09g082810.3	Solyc09g082810.3	Glycine-rich protein (AHRD V3.3 *-* D2K2U0_TOBAC)	-0.540899	0.267778	0.374202	yes	no
Nov-m1067-5p	Solyc05g053150.2	Solyc05g053150.2	R2R3MYB transcription factor 71	-0.540899	0.267778	0.374202	yes	no
Nov-m1063-3p	Solyc06g084760.2	Solyc06g084760.2	Cytochrome P450 (AHRD V3.3 *** A9ZT56_COPJA)	-0.758971	0.0801412	0.178273	yes	no
Nov-m1050-3p	Solyc10g006750.3	Solyc10g006750.3	ABC-2 and Plant PDR ABC-type transporter family protein (AHRD V3.3 --* AT4G15233.8)	-0.0308021	0.953812	1	yes	no
Nov-m1046-3p	Solyc04g074410.2	Solyc04g074410.2	Phosphate-responsive 1 family protein (AHRD V3.3 *** A0A061FGW0_THECC)	-0.758971	0.0801412	0.178273	yes	no
Nov-m1027-3p	Solyc07g008630.1	Solyc07g008630.1	Leucine-rich repeat receptor-like protein kinase family protein (AHRD V3.3 *** AT4G08850.2)	0.880406	0.0205987	0.128301	yes	no
Nov-m1017-5p	Solyc10g049270.2	Solyc10g049270.2	Serine carboxypeptidase, putative (AHRD V3.3 *** B9S819_RICCO)	0.880406	0.0205987	0.128301	yes	no
	Solyc11g012450.2	Solyc11g012450.2	Inositol transporter 4	-0.698253	0.122839	0.22888	yes	no
Nov-m0990-3p	Solyc08g078290.1	Solyc08g078290.1	LOW QUALITY:Hydroxyproline-rich glycoprotein family protein, putative (AHRD V3.3 *** A0A061G512_THECC)	0.43948	0.383221	0.518895	yes	no
Nov-m0957-3p	Solyc04g077300.3	Solyc04g077300.3	Serine/threonine-protein kinase (AHRD V3.3 *** K4BUH1_SOLLC)	0.130931	0.804726	0.864189	yes	no
	Solyc01g094460.3	Solyc01g094460.3	AT hook motif DNA-binding family protein (AHRD V3.3 *** A0A072TNY7_MEDTR)	-0.392792	0.441113	0.537221	yes	no
	Solyc04g077330.3	Solyc04g077330.3	Serine/threonine-protein kinase (AHRD V3.3 *-* M1A1I5_SOLTU)	0.654654	0.158302	0.243028	yes	no
	Solyc02g083850.3	Solyc02g083850.3	Calcium-dependent protein kinase (AHRD V3.3 *** C6KGT3_SOLLC)	0.654654	0.158302	0.243028	yes	no
	Solyc07g007450.3	Solyc07g007450.3	Iron-sulfur cluster assembly protein (AHRD V3.3 *** K4CBL5_SOLLC)	0.398527	0.433858	0.537221	yes	no
	Solyc02g082900.3	Solyc02g082900.3	Adipocyte plasma membrane-associated protein (AHRD V3.3 *** W9T0J8_9ROSA)	0.654654	0.158302	0.243028	yes	no
Nov-m0910-3p	Solyc10g086690.2	Solyc10g086690.2	Phosphatidylinositol:ceramide inositolphosphotransferase (AHRD V3.3 *** IPCS_ORYSI)	0.880406	0.0205987	0.128301	yes	no
	Solyc05g009000.3	Solyc05g009000.3	Receptor-like protein kinase (AHRD V3.3 *** D3G6F0_CAPAN)	0.758971	0.0801412	0.178273	yes	no
	Solyc01g014840.3	Solyc01g014840.3	disease resistance protein (TIR-NBS-LRR class) (AHRD V3.3 *** AT5G17680.2)	0.758971	0.0801412	0.178273	yes	no
	Solyc09g061420.3	Solyc09g061420.3	phosphoglycolate phosphatase (AHRD V3.3 *** AT5G48830.1)	-0.941124	0.00509754	0.0854818	yes	no
	Solyc09g090980.3	Solyc09g090980.3	Major allergen Mal d 1 (AHRD V3.3 *** Q84LA7_MALDO)	0.698253	0.122839	0.22888	yes	no
	Solyc08g081610.3	Solyc08g081610.3	WRKY family transcription factor, putative (AHRD V3.3 *** A0A061G6N0_THECC)	-0.880406	0.0205987	0.128301	yes	no
	Solyc04g082500.3	Solyc04g082500.3	Kinase family protein (AHRD V3.3 *** U5GGQ9_POPTR)	0.758971	0.0801412	0.178273	yes	no
	Solyc03g098070.3	Solyc03g098070.3	Zinc finger family protein (AHRD V3.3 *** B9HJL4_POPTR)	-0.758971	0.0801412	0.178273	yes	no
	Solyc09g098540.3	Solyc09g098540.3	Chitinase family protein (AHRD V3.3 *** AT1G05850.2)	-0.941124	0.00509754	0.0854818	yes	no
	Solyc01g109460.3	Solyc01g109460.3	Polyol monosaccharide transporter 4	0.758971	0.0801412	0.178273	yes	no
Nov-m0841-5p	Solyc01g100530.3	Solyc01g100530.3	Protein EFR3 B (AHRD V3.3 *** A0A0B0PTG5_GOSAR)	-0.758971	0.0801412	0.178273	yes	no
Nov-m0832-3p	Solyc12g010940.1	Solyc12g010940.1	LOW QUALITY:DUF1685 family protein (AHRD V3.3 *** A0A072V475_MEDTR)	-0.347863	0.499253	0.588309	yes	no
	Solyc10g080530.2	Solyc10g080530.2	Growth-regulating factor (AHRD V3.3 --* A0A072U430_MEDTR)	0.144943	0.784108	0.864189	yes	no
	Solyc05g055200.3	Solyc05g055200.3	Double Clp-N motif-containing P-loop nucleoside triphosphate hydrolases superfamily protein, putative (AHRD V3.3 *-* A0A061FQV4_THECC)	-0.521794	0.288343	0.400375	yes	no
Nov-m0815-5p	Solyc04g008970.3	Solyc04g008970.3	GRAM domain-containing protein / ABA-responsive protein-related (AHRD V3.3 *** A0A061E267_THECC)	-0.753702	0.0835233	0.18392	yes	no
Nov-m0671-5p	Solyc04g007825.1	Solyc04g007825.1	MLP-like protein 28 (AHRD V3.3 *** AT1G70830.1)	0	1	1	yes	no
	Solyc03g114960.3	Solyc03g114960.3	ABC transporter B family protein (AHRD V3.3 *** A0A072URQ8_MEDTR)	0	1	1	yes	no
Nov-m0662-5p	Solyc11g008830.2	Solyc11g008830.2	Asymmetric leaves 2 (AHRD V3.3 *** A7L4B2_CARPA)	0.819689	0.0458371	0.178273	yes	no
	Solyc07g005400.3	Solyc07g005400.3	bHLH transcription factor 050	-0.941124	0.00509754	0.0854818	yes	no
Nov-m0659-3p	Solyc11g070150.2	Solyc11g070150.2	Histidine phosphotransfer protein (AHRD V3.3 *** I4IY29_POPCA)	0.698253	0.122839	0.22888	yes	no
Nov-m0654-3p	Solyc01g106750.2	Solyc01g106750.2	Transmembrane protein, putative (AHRD V3.3 *** G7JJ78_MEDTR)	0.130931	0.804726	0.864189	yes	no
	Solyc10g049660.2	Solyc10g049660.2	Phototropic-responsive NPH3 family protein (AHRD V3.3 *** B9HMY5_POPTR)	-0.398527	0.433858	0.537221	yes	no
	Solyc03g095810.3	Solyc03g095810.3	Trichome birefringence-like protein (AHRD V3.3 *** G7K771_MEDTR)	-0.417365	0.410304	0.537221	yes	no
	Solyc07g065500.2	Solyc07g065500.2	CCAAT-binding transcription factor	-0.130931	0.804726	0.864189	yes	no
	Solyc03g115770.3	Solyc03g115770.3	Timing of cab expression 1/pseudo-response regulator 1 (AHRD V3.3 *** J9PWT0_NICAT)	-0.654654	0.158302	0.243028	yes	no
	Solyc03g095980.3	Solyc03g095980.3	bHLH transcription factor 021	0.392792	0.441113	0.537221	yes	no
	Solyc05g007290.2	Solyc05g007290.2	Regulator of chromosome condensation (RCC1) family protein (AHRD V3.3 *** G7K368_MEDTR)	0.392792	0.441113	0.537221	yes	no
	Solyc04g079470.3	Solyc04g079470.3	Serpin-like protein (AHRD V3.3 *** Q8GT65_CITPA)	0.654654	0.158302	0.243028	yes	no
Nov-m0563-3p	Solyc11g072790.2	Solyc11g072790.2	WUSCHEL-like homeobox protein (AHRD V3.3 *-* F6MIV6_ORYSJ)	1	0	0	yes	no
Nov-m0541-3p	Solyc01g009810.3	Solyc01g009810.3	Leucine-rich repeat receptor-like kinase protein (AHRD V3.3 *-* A0A060H1D1_ELAGV)	0	1	1	yes	no
	Solyc11g019910.1	Solyc11g019910.1	LOW QUALITY:Plant invertase/pectin methylesterase inhibitor (AHRD V3.3 *** I3T947_MEDTR)	0	1	1	yes	no
Nov-m0534-3p	Solyc01g095560.3	Solyc01g095560.3	Cysteine proteinases superfamily protein (AHRD V3.3 --* AT3G48350.1)	0.857493	0.0290154	0.175704	yes	no
	Solyc06g074730.3	Solyc06g074730.3	Argonaute 5	0.540899	0.267778	0.374202	yes	no
Nov-m0498-5p	Solyc02g070210.3	Solyc02g070210.3	Sec14p-like phosphatidylinositol transfer family protein (AHRD V3.3 *** A0A061G966_THECC)	0.676123	0.140357	0.243028	yes	no
Nov-m0486-5p	Solyc09g061420.3	Solyc09g061420.3	phosphoglycolate phosphatase (AHRD V3.3 *** AT5G48830.1)	0.698253	0.122839	0.22888	yes	no
Nov-m0468-3p	Solyc01g017420.1	Solyc01g017420.1	DNA-directed RNA polymerase subunit beta'' (AHRD V3.3 *-* RPOC2_SOLLC)	-0.142857	0.787172	0.864189	yes	no
Nov-m0456-3p	Solyc11g007540.2	Solyc11g007540.2	cytochrome P450 77 A20	-0.392792	0.441113	0.537221	yes	no
	Solyc05g009000.3	Solyc05g009000.3	Receptor-like protein kinase (AHRD V3.3 *** D3G6F0_CAPAN)	0.130931	0.804726	0.864189	yes	no
	Solyc12g005680.3	Solyc12g005680.3	Potassium transporter (AHRD V3.3 *** M1B2Q5_SOLTU)	0.664211	0.1502	0.243028	yes	no
	Solyc06g064820.3	Solyc06g064820.3	GDSL esterase/lipase (AHRD V3.3 *** W9S0Q7_9ROSA)	-0.130931	0.804726	0.864189	yes	no
	Solyc03g112930.3	Solyc03g112930.3	Dof zinc finger protein (AHRD V3.3 *** A0A0B6VJP1_TOBAC)	0.654654	0.158302	0.243028	yes	no
	Solyc02g079150.2	Solyc02g079150.2	F-box family protein (AHRD V3.3 *** B9H220_POPTR)	0.654654	0.158302	0.243028	yes	no
	Solyc06g084480.3	Solyc06g084480.3	Protease Do-like 2, chloroplastic (AHRD V3.3 *** DEGP2_ARATH)	-0.654654	0.158302	0.243028	yes	no
	Solyc10g009350.3	Solyc10g009350.3	MAP kinase kinase kinase 73	0.130931	0.804726	0.864189	yes	no
	Solyc09g014970.3	Solyc09g014970.3	Methyl esterase (AHRD V3.3 *** A0A072UEL6_MEDTR)	-0.130931	0.804726	0.864189	yes	no
	Solyc02g082740.1	Solyc02g082740.1	Dirigent protein (AHRD V3.3 *** K4BAE4_SOLLC)	0.130931	0.804726	0.864189	yes	no
	Solyc07g045440.1	Solyc07g045440.1	Fasciclin-like arabinogalactan protein (AHRD V3.3 *** G7K0M1_MEDTR)	-0.392792	0.441113	0.537221	yes	no
	Solyc02g094330.3	Solyc02g094330.3	Pollen Ole e 1 allergen/extensin (AHRD V3.3 *-* A0A103XVX8_CYNCS),Pfam:PF01190	-0.130931	0.804726	0.864189	yes	no
Nov-m0444-3p	Solyc07g052680.1	Solyc07g052680.1	ATP binding microtubule motor family protein (AHRD V3.3 --* AT3G51150.4)	-0.130931	0.804726	0.864189	yes	no
	Solyc10g062160.2	Solyc10g062160.2	Dynamin, putative (AHRD V3.3 *** B9SKH8_RICCO)	0.654654	0.158302	0.243028	yes	no
Nov-m0426-5p	Solyc12g010110.2	Solyc12g010110.2	Formin-like protein (AHRD V3.3 *** K4DC98_SOLLC)	0.941124	0.00509754	0.0854818	yes	no
Nov-m0409-3p	Solyc06g066010.3	Solyc06g066010.3	U11/U12 small nuclear ribonucleoprotein 25 kDa (AHRD V3.3 *** A0A0B0PAC5_GOSAR)	-0.880406	0.0205987	0.128301	yes	no
Nov-m0400-5p	Solyc05g043390.2	Solyc05g043390.2	Pseudouridine-5'-phosphate glycosidase (AHRD V3.3 --* M7YM69_TRIUA)	0.392792	0.441113	0.537221	yes	no
Nov-m0369-3p	Solyc04g074480.3	Solyc04g074480.3	DAHP synthase 2 precursor	-0.758971	0.0801412	0.178273	yes	no
Nov-m0318-5p	Solyc04g007880.3	Solyc04g007880.3	Receptor-like kinase (AHRD V3.3 *** G7IA07_MEDTR)	0.941124	0.00509754	0.0854818	yes	no
	Solyc10g080880.2	Solyc10g080880.2	SlPIN7	-0.394665	0.438739	0.537221	yes	no
Nov-m0249-3p	Solyc08g068800.3	Solyc08g068800.3	Glutathione peroxidase (AHRD V3.3 *** A0A068UHC8_COFCA)	0.771429	0.0723965	0.178273	yes	no
Nov-m0248-3p	Solyc12g009310.2	Solyc12g009310.2	Protein kinase superfamily protein (AHRD V3.3 *** AT2G07180.2)	-0.880406	0.0205987	0.128301	yes	no
	Solyc02g089520.2	Solyc02g089520.2	CONSTANS protein (AHRD V3.3 *** C0Z3T8_SOLTU)	0.758971	0.0801412	0.178273	yes	no
Nov-m0189-3p	Solyc02g085150.3	Solyc02g085150.3	Late embryogenesis abundant (LEA) protein (AHRD V3.3 *** AT4G36600.2)	0	1	1	yes	no
	Solyc08g075540.4	Solyc08g075540.4	alternative oxidase 1au	0	1	1	yes	no
Nov-m0157-3p	Solyc12g008800.2	Solyc12g008800.2	Myb-like transcription factor family protein, putative (AHRD V3.3 *** A0A061GMU9_THECC)	-0.758971	0.0801412	0.178273	yes	no
	Solyc06g083230.3	Solyc06g083230.3	GTP cyclohydrolase 1	-0.880406	0.0205987	0.128301	yes	no
Nov-m0149-3p	Solyc02g072480.3	Solyc02g072480.3	LRR receptor-like kinase (AHRD V3.3 *** A0A072V4N4_MEDTR)	0.880406	0.0205987	0.128301	yes	no
	Solyc08g081450.3	Solyc08g081450.3	Nuclear transport factor 2 (NTF2) family protein (AHRD V3.3 *-* AT5G41470.1)	0.758971	0.0801412	0.178273	yes	no
	Solyc02g086210.3	Solyc02g086210.3	Receptor-like kinase (AHRD V3.3 *** G7KUD4_MEDTR)	0.880406	0.0205987	0.128301	yes	no
	Solyc01g087750.3	Solyc01g087750.3	Protein RETICULATA-RELATED 4, chloroplastic (AHRD V3.3 *** A0A199V226_ANACO)	-0.941124	0.00509754	0.0854818	yes	no
	Solyc08g066610.3	Solyc08g066610.3	EPIDERMAL PATTERNING FACTOR-like protein 9 (AHRD V3.3 *** A0A0B2PPB1_GLYSO)	-0.880406	0.0205987	0.128301	yes	no
	Solyc01g097520.3	Solyc01g097520.3	annexin 5	0.941124	0.00509754	0.0854818	yes	no
Nov-m0123-5p	Solyc03g117050.3	Solyc03g117050.3	NOD26-like intrinsic protein 6.1	-0.698253	0.122839	0.22888	yes	no
Nov-m0077-3p	Solyc05g054060.3	Solyc05g054060.3	UDP-GLUCOSE PYROPHOSPHORYLASE 1 (AHRD V3.3 *** AT3G03250.1)	0.698253	0.122839	0.22888	yes	no
Nov-m0057-5p	Solyc07g018070.3	Solyc07g018070.3	Double Clp-N motif-containing P-loop nucleoside triphosphate hydrolases superfamily protein, putative (AHRD V3.3 *** A0A061GSB6_THECC)	-0.880406	0.0205987	0.128301	yes	no
Nov-m0056-5p	Solyc05g053610.2	Solyc05g053610.2	Pleiotropic drug resistance ABC transporter (AHRD V3.3 *** W0TUG3_ACAMN)	0	1	1	yes	no
	Solyc02g080640.3	Solyc02g080640.3	adenylyl-sulfate reductase	0	1	1	yes	no
Nov-m0041-3p	Solyc10g080980.2	Solyc10g080980.2	WAT1-related protein (AHRD V3.3 *** K4D2Y5_SOLLC)	-0.685994	0.132419	0.243028	yes	no
Nov-m0024-5p	Solyc02g093170.3	Solyc02g093170.3	cyclin delta-3 (AHRD V3.3 *** AT4G34090.1)	0.714286	0.110787	0.221574	yes	no
	Solyc10g081160.2	Solyc10g081160.2	Ubiquitin-conjugating enzyme family protein (AHRD V3.3 *** B9HDR3_POPTR)	0.885714	0.0188455	0.128301	yes	no
	Solyc12g005250.2	Solyc12g005250.2	Kinesin-like protein (AHRD V3.3 *** K4DB63_SOLLC)	-0.771429	0.0723965	0.178273	yes	no
Nov-m0019-3p	Solyc02g081060.3	Solyc02g081060.3	Retrovirus-related Pol polyprotein from transposon TNT 1-94 (AHRD V3.3 *** A0A151T5P9_CAJCA)	0.371429	0.468478	0.555045	yes	no
	Solyc08g066360.3	Solyc08g066360.3	Malic enzyme (AHRD V3.3 *** A0A0V0IM81_SOLCH)	0.428571	0.396501	0.527057	yes	no
Nov-m0004-5p	Solyc04g078910.3	Solyc04g078910.3	Thioredoxin, putative (AHRD V3.3 *** B9R7C2_RICCO)	-0.130931	0.804726	0.864189	yes	no
