# Supplementary material for: Integrated Analysis of microRNA and mRNA Transcriptome Reveals the Molecular Mechanism of Solanum lycopersicum Response to Bemisia tabaci and Tomato chlorosis virus
Source: Front Microbiol. 2021 Jun 22;12:693574. doi: 10.3389/fmicb.2021.693574 (PMC8258350; doi:10.3389/fmicb.2021.693574)
Supplement: Supplementary Table 12 — Primers use in this study. [file Table_12.XLSX]

## Sheet: Sheet1
Table S12. Primers use in this study.
Primer	Sequence (5′-3′)	Purpose
ToCV-1F	AAACTGCCTGCATGAAAAGTCTC	ToCV RT-PCR
ToCV-1R	GGTTTGGATTTTGGTACTACATTCAGT
ToCV-2F	ATGGAGAACAGT GCCGTTGC	ToCV qPCR
ToCV-2R	TTAGCAACCAGTTATCGATGC
Actin-F	GGAAAAGCTTGCCTATGTGG	Solanum lycopersicum reference genes
Actin-R	CCTGCAGCTTCCATACCAAT
UBI-F	TCGTAAGGAGTGCCCTAATGCTGA
UBI-R	CAATCGCCTCCAGCCTTGTTGTAA
Solyc12g094640.2	F:TCAGTTGACTTCCGATGC	Validation of qRT-PCR
	R:GTCTCCGCTCCCTTCT
Solyc02g070980.1	F:TCTTTCTTCCCCTTCAT
	R:CGACAGCCTTTCTCATAG
Solyc02g070990.1	F:GCTCTTTCTTCCCCTTCT
	R:GCAACAGCCTTTCTCATAG
Solyc02g070950.1	F:GCTCTTTCTTCCCCTTCA
	R:GCGACAGCCTTTCTCATAG
Solyc08g080040.3	F:GATTGGGTTGGGATTGGA
	R:TGGGGACATTTGGGGTAG
Solyc02g070970.1	F:GCTCTTTCTTCCCCTTCTTTT
	R: TGGCGACAGCCTTTCTCATAG
Solyc09g007010.1	F:TAACTACGCTACCAACCAATGT
	R:CGTAGTTGCAAGAAATGAACCA
Solyc04g014530.1	F:ACTAACATCGACCAAAACAACG
	R:CCTATGTAGTGTTTGGTGGAGT
Solyc07g021200.1	F:TGCCGAGATAATGGTCTACTTC
	R:ATGATCTCCACCAGACAAATGT
sly-miR9472-5p	GCGCGTTCACAATCTCTGCT
	GTCGTATCCAGTGCAGGGTCCGAGGTATTCGCACTGGATACGACTTTTTC
sly-miR396a-3p	GCGCGGTTCAATAAAGCTGT
	GTCGTATCCAGTGCAGGGTCCGAGGTATTCGCACTGGATACGACCTTCCC
sly-miR171e	CGTTGAGCCGCGTCAAT
	GTCGTATCCAGTGCAGGGTCCGAGGTATTCGCACTGGATACGACAGAGAT
sly-miR10530	CGTCCCTTCCCCATCGT
	GTCGTATCCAGTGCAGGGTCCGAGGTATTCGCACTGGATACGACTGTTGA
sly-miR164a-3p	CGCGCATGTGCCTGTTTTC
	GTCGTATCCAGTGCAGGGTCCGAGGTATTCGCACTGGATACGACGATGGG
sly-miR9476-3p	CGCGAAAAAGATGCAGGAC
	GTCGTATCCAGTGCAGGGTCCGAGGTATTCGCACTGGATACGACGGTCTA
sly-miR171b-3p	CGTTGAGCCGTGCCAAT
	GTCGTATCCAGTGCAGGGTCCGAGGTATTCGCACTGGATACGACCGTGAT
sly-miR319b	CGCGTTGGACTGAAGGGAG
	GTCGTATCCAGTGCAGGGTCCGAGGTATTCGCACTGGATACGACAGGGAG
