# Supplementary material for: Integrated Analysis of microRNA and mRNA Transcriptome Reveals the Molecular Mechanism of Solanum lycopersicum Response to Bemisia tabaci and Tomato chlorosis virus
Source: Front Microbiol. 2021 Jun 22;12:693574. doi: 10.3389/fmicb.2021.693574 (PMC8258350; doi:10.3389/fmicb.2021.693574)
Supplement: Supplementary Table 13 — Differentially expressed miRNAs between the different treatment groups. [file Table_13.XLSX]

## Sheet: Sheet1
Table S13. Differentially expressed miRNAs between the different treatment groups.
Group	miRNA name	FC(HQ/H)	Log2FC(HQ/H)	Pvalue	Padjust	Significant	Regulate
H_vs_HQ	Nov-m0855-3p	298.946	8.22374	2.20951e-05	0.00995754	yes	up
	Nov-m1547-3p	125.92	6.97637	0.00786426	0.681323	yes	up
	Nov-m1495-3p	118.622	6.89023	0.0103578	0.681323	yes	up
	Nov-m0796-5p	108.709	6.76433	0.0151965	0.681323	yes	up
	sly-miR319b	3.5	1.80738	0.0269295	0.681323	yes	up
	Nov-m0685-3p	85.173	6.41232	0.0366869	0.681323	yes	up
	Nov-m0286-3p	84.656	6.40354	0.0374732	0.681323	yes	up
	Nov-m1274-5p	77.844	6.28251	0.0486027	0.681323	yes	up
	Nov-m0189-3p	77.327	6.2729	0.0495195	0.681323	yes	up
	Nov-m1314-3p	0	-21.2402	1.45709e-06	0.00196999	yes	down
	sly-miR396a-3p	0.394	-1.34412	9.58016e-06	0.00647619	yes	down
	Nov-m0468-3p	0.105	-3.25689	0.00295475	0.681323	yes	down
	Nov-m1313-3p	0.011	-6.4818	0.00985169	0.681323	yes	down
	Nov-m1251-5p	0.012	-6.34793	0.0135721	0.681323	yes	down
	Nov-m0582-3p	0.013	-6.28006	0.0161775	0.681323	yes	down
	Nov-m1474-5p	0.013	-6.27093	0.0162208	0.681323	yes	down
	Nov-m1245-3p	0.013	-6.25744	0.0173338	0.681323	yes	down
	Nov-m1097-5p	0.013	-6.2402	0.0175349	0.681323	yes	down
	Nov-m0255-3p	0.014	-6.17441	0.0207242	0.681323	yes	down
	Nov-m0674-5p	0.016	-5.9831	0.0321362	0.681323	yes	down
	Nov-m0836-5p	0.014	-6.17039	0.0422824	0.681323	yes	down
	Nov-m0088-5p	0.018	-5.83446	0.0438083	0.681323	yes	down
	Nov-m0662-5p	0.018	-5.78522	0.048212	0.681323	yes	down
H_vs_V	sly-miR9472-5p	92.936	6.53817	3.56628e-70	2.19683e-67	yes	up
	Nov-m0149-3p	6241.22	12.6076	2.94744e-24	6.05207e-22	yes	up
	Nov-m1211-3p	666.853	9.38123	6.80701e-10	4.65902e-08	yes	up
	Nov-m1017-5p	3612.89	11.8189	5.77166e-09	3.55534e-07	yes	up
	Nov-m1163-3p	476.679	8.89687	7.72714e-09	4.3272e-07	yes	up
	Nov-m1041-5p	396.57	8.63143	6.20739e-08	3.18646e-06	yes	up
	Nov-m0031-3p	3.527	1.81829	1.20168e-07	5.69411e-06	yes	up
	Nov-m0318-5p	2006.08	10.9702	1.47218e-07	6.47757e-06	yes	up
	Nov-m0434-5p	7.65	2.9354	2.601e-07	1.06815e-05	yes	up
	sly-miR9472-3p	220.402	7.784	7.03211e-07	2.40654e-05	yes	up
	Nov-m1046-3p	285.374	8.15671	2.82153e-06	8.69031e-05	yes	up
	Nov-m0449-3p	264.604	8.04769	3.4739e-06	0.000101901	yes	up
	Nov-m1027-3p	250.186	7.96686	9.28278e-06	0.000259918	yes	up
	sly-miR6022	2.083	1.05885	1.29928e-05	0.000347982	yes	up
	sly-miR171e	2.31	1.20782	2.28632e-05	0.000521825	yes	up
	Nov-m0855-3p	219.093	7.7754	2.37752e-05	0.000523053	yes	up
	Nov-m0244-3p	217.647	7.76585	2.53186e-05	0.000537801	yes	up
	Nov-m0569-3p	194.957	7.60701	5.69547e-05	0.00113174	yes	up
	Nov-m1454-5p	190.348	7.5725	6.82012e-05	0.00131287	yes	up
	Nov-m1050-3p	185.332	7.53397	0.000111553	0.00207173	yes	up
	Nov-m1504-5p	18.614	4.21834	0.00114956	0.0164681	yes	up
	Nov-m0606-5p	120.496	6.91284	0.00180222	0.0229683	yes	up
	Nov-m0426-5p	118.06	6.88338	0.00193289	0.0229683	yes	up
	Nov-m0242-5p	117.803	6.88023	0.00199104	0.0230751	yes	up
	Nov-m1162-3p	118.549	6.88934	0.00202282	0.0230751	yes	up
	Nov-m0501-3p	112.161	6.80942	0.00252392	0.0263514	yes	up
	Nov-m0964-3p	110.263	6.7848	0.0028525	0.0288056	yes	up
	Nov-m0558-3p	2754.6	11.4276	0.00344554	0.0336898	yes	up
	Nov-m0841-5p	100.012	6.64403	0.0047129	0.0439871	yes	up
	Nov-m0157-3p	96.226	6.58836	0.00570212	0.0487848	yes	up
	Nov-m0815-5p	15.3	3.93545	0.00689528	0.0575674	yes	up
	Nov-m1194-3p	91.397	6.51408	0.00718782	0.0582591	yes	up
	Nov-m0248-3p	89.555	6.48469	0.00789995	0.0610796	yes	up
	Nov-m1353-5p	87.491	6.45106	0.00882595	0.0639622	yes	up
	Nov-m0910-3p	86.788	6.43943	0.00906876	0.0649577	yes	up
	Nov-m1553-3p	108.011	6.75504	0.0103224	0.0722568	yes	up
	Nov-m1207-3p	105.938	6.72707	0.010765	0.0744479	yes	up
	Nov-m0041-3p	103.236	6.68981	0.0119732	0.0784629	yes	up
	Nov-m0990-3p	103.142	6.68849	0.0123423	0.0791472	yes	up
	Nov-m1218-5p	101.801	6.66961	0.0124631	0.0791472	yes	up
	Nov-m1363-5p	96.315	6.58968	0.0155714	0.089567	yes	up
	Nov-m0642-5p	95.843	6.58259	0.0157033	0.089567	yes	up
	Nov-m1600-5p	95.371	6.57547	0.0158931	0.0898181	yes	up
	Nov-m0072-5p	3.668	1.87491	0.0179671	0.0994814	yes	up
	Nov-m0991-5p	91.552	6.51653	0.0184105	0.0994814	yes	up
	Nov-m0004-5p	110.805	6.79188	0.0218349	0.108669	yes	up
	Nov-m1067-5p	82.789	6.37137	0.026251	0.120249	yes	up
	Nov-m0249-3p	2.154	1.10732	0.0262631	0.120249	yes	up
	sly-miR10530	2.2	1.13746	0.0263446	0.120249	yes	up
	Nov-m0444-3p	100.956	6.65758	0.0288051	0.129518	yes	up
	Nov-m1587-3p	78.735	6.29893	0.0304659	0.135014	yes	up
	Nov-m1000-5p	58.095	5.86035	0.0318418	0.138131	yes	up
	Nov-m0534-3p	323.212	8.33634	0.0329489	0.140948	yes	up
	sly-miR827	8.021	3.00371	0.0360083	0.150892	yes	up
	Nov-m1035-3p	72.939	6.18861	0.0385129	0.15856	yes	up
	Nov-m0498-5p	71.392	6.1577	0.0407781	0.163112	yes	up
	Nov-m0532-3p	70.867	6.14705	0.0418421	0.165891	yes	up
	Nov-m1565-5p	88.019	6.45974	0.0420115	0.165891	yes	up
	Nov-m1045-3p	85.64	6.42021	0.0451357	0.173772	yes	up
	Nov-m0957-3p	85.64	6.42021	0.0451357	0.173772	yes	up
	Nov-m0480-3p	220.521	7.78477	0.0464685	0.177792	yes	up
	Nov-m0692-3p	216.252	7.75657	0.0472705	0.179745	yes	up
	sly-miR171f	0.11	-3.18926	1.47423e-26	4.54062e-24	yes	down
	sly-miR164b-5p	0.129	-2.95807	1.80322e-23	2.77696e-21	yes	down
	sly-miR164a-5p	0.13	-2.94635	2.47147e-23	3.04485e-21	yes	down
	sly-miR171a	0.196	-2.35388	3.583e-15	3.67855e-13	yes	down
	Nov-m0972-3p	0.001	-9.89741	3.18434e-13	2.80222e-11	yes	down
	Nov-m0601-5p	0.002	-9.01282	2.37674e-10	1.83009e-08	yes	down
	Nov-m0009-5p	0.004	-8.12527	2.9891e-07	1.1508e-05	yes	down
	sly-miR396a-3p	0.361	-1.47023	3.57516e-07	1.29547e-05	yes	down
	sly-miR171b-3p	0.271	-1.88283	7.68208e-07	2.49061e-05	yes	down
	sly-miR394-5p	0.457	-1.1305	1.50191e-05	0.000384507	yes	down
	sly-miR167a	0.475	-1.07439	1.5605e-05	0.000384507	yes	down
	Nov-m1302-3p	0.006	-7.4971	2.28722e-05	0.000521825	yes	down
	sly-miR6027-3p	0.496	-1.01266	4.48011e-05	0.000919916	yes	down
	sly-miR166c-5p	0.387	-1.36877	0.000326744	0.00543985	yes	down
	Nov-m0563-3p	0.008	-6.95917	0.000459588	0.00745016	yes	down
	Nov-m0895-5p	0.008	-6.96049	0.000473084	0.0074723	yes	down
	Nov-m1577-3p	0.008	-6.89215	0.000532587	0.00820183	yes	down
	sly-miR390b-5p	0.357	-1.48504	0.00113242	0.0164681	yes	down
	Nov-m0408-3p	0.01	-6.71556	0.00117888	0.0164816	yes	down
	Nov-m0616-5p	0.01	-6.71133	0.0012057	0.0164816	yes	down
	Nov-m0486-5p	0.009	-6.71905	0.00123077	0.0164816	yes	down
	Nov-m0377-5p	0.01	-6.66039	0.00148102	0.0194108	yes	down
	Nov-m0310-3p	0.01	-6.63353	0.00185589	0.0229683	yes	down
	sly-miR9476-3p	0.283	-1.82253	0.00187331	0.0229683	yes	down
	Nov-m1231-3p	0.01	-6.59791	0.00193888	0.0229683	yes	down
	Nov-m1457-5p	0.01	-6.59297	0.00216637	0.0239565	yes	down
	Nov-m1340-3p	0.01	-6.58125	0.00217786	0.0239565	yes	down
	Nov-m1020-3p	0.011	-6.56884	0.0022846	0.0246898	yes	down
	sly-miR164a-3p	0.13	-2.94053	0.00249455	0.0263514	yes	down
	Nov-m0567-3p	0.011	-6.5221	0.0027594	0.0283298	yes	down
	Nov-m1168-3p	0.011	-6.49806	0.00290424	0.028855	yes	down
	Nov-m0899-3p	0.012	-6.35247	0.00485032	0.0441483	yes	down
	sly-miR390a-3p	0.383	-1.38627	0.00487352	0.0441483	yes	down
	Nov-m0821-3p	0.012	-6.32734	0.00522978	0.0466891	yes	down
	Nov-m1442-3p	0.012	-6.3279	0.00534365	0.046702	yes	down
	Nov-m0077-3p	0.012	-6.33427	0.00538287	0.046702	yes	down
	Nov-m1286-3p	0.013	-6.24375	0.00691556	0.0575674	yes	down
	Nov-m0358-3p	0.013	-6.23558	0.00707743	0.0581293	yes	down
	Nov-m1124-5p	0.013	-6.21853	0.00749494	0.0599595	yes	down
	Nov-m1496-3p	0.013	-6.22629	0.00764791	0.0603989	yes	down
	Nov-m0057-5p	0.013	-6.21539	0.00793242	0.0610796	yes	down
	sly-miR171c	0.31	-1.68992	0.00835504	0.0635395	yes	down
	sly-miR393	0.298	-1.74669	0.00855273	0.0639622	yes	down
	Nov-m0156-3p	0.011	-6.48122	0.0108771	0.0744479	yes	down
	Nov-m1471-3p	0.015	-6.08921	0.011235	0.0760523	yes	down
	Nov-m0959-5p	0.015	-6.08895	0.0115249	0.0764707	yes	down
	sly-miR171b-5p	0.208	-2.26231	0.0115451	0.0764707	yes	down
	Nov-m0296-3p	0.015	-6.06006	0.0123926	0.0791472	yes	down
	Nov-m0150-3p	0.015	-6.04921	0.0126204	0.079328	yes	down
	Nov-m0024-5p	0.384	-1.37994	0.0128982	0.0802557	yes	down
	Nov-m0659-3p	0.015	-6.03878	0.0130347	0.0802936	yes	down
	Nov-m0306-5p	0.012	-6.38804	0.0134872	0.0822584	yes	down
	Nov-m1222-3p	0.016	-6.00185	0.0146955	0.0878876	yes	down
	Nov-m0369-3p	0.016	-5.98133	0.0153769	0.089567	yes	down
	Nov-m1602-5p	0.012	-6.32799	0.0156143	0.089567	yes	down
	Nov-m0806-3p	0.016	-5.94821	0.0171782	0.0961981	yes	down
	Nov-m1407-5p	0.017	-5.92124	0.0182168	0.0994814	yes	down
	Nov-m1328-3p	0.017	-5.91685	0.0183448	0.0994814	yes	down
	Nov-m0218-5p	0.017	-5.89254	0.0194099	0.10345	yes	down
	Nov-m0582-3p	0.017	-5.89766	0.0194809	0.10345	yes	down
	Nov-m1100-3p	0.013	-6.22774	0.0200829	0.105735	yes	down
	Nov-m0890-3p	0.017	-5.8678	0.0208546	0.108418	yes	down
	Nov-m1245-3p	0.017	-5.87306	0.0209444	0.108418	yes	down
	Nov-m1097-5p	0.017	-5.86029	0.0211528	0.108584	yes	down
	Nov-m0073-3p	0.017	-5.8553	0.0215037	0.108669	yes	down
	Nov-m0877-5p	0.017	-5.85463	0.0217411	0.108669	yes	down
	Nov-m0409-3p	0.017	-5.84922	0.0218748	0.108669	yes	down
	Nov-m1101-5p	0.017	-5.84808	0.0222049	0.109426	yes	down
	Nov-m0858-5p	0.018	-5.83614	0.0230634	0.112754	yes	down
	Nov-m0791-3p	0.014	-6.15668	0.023455	0.113766	yes	down
	Nov-m1227-3p	0.018	-5.79707	0.0248436	0.118725	yes	down
	Nov-m0255-3p	0.018	-5.79553	0.0250555	0.118725	yes	down
	Nov-m1607-5p	0.014	-6.11057	0.025868	0.120249	yes	down
	Nov-m1551-5p	0.018	-5.77868	0.0263533	0.120249	yes	down
	Nov-m0577-5p	0.018	-5.77149	0.0266559	0.120736	yes	down
	Nov-m1037-5p	0.019	-5.72432	0.0296746	0.132461	yes	down
	Nov-m1145-3p	0.019	-5.6974	0.0317408	0.138131	yes	down
	Nov-m0241-5p	0.019	-5.6974	0.0317408	0.138131	yes	down
	Nov-m1147-3p	0.019	-5.69182	0.0322243	0.138812	yes	down
	Nov-m1063-3p	0.02	-5.65346	0.0352124	0.148772	yes	down
	Nov-m0123-5p	0.02	-5.65205	0.0352609	0.148772	yes	down
	Nov-m1354-3p	0.016	-5.95314	0.036881	0.153505	yes	down
	Nov-m0510-3p	0.02	-5.61117	0.0386105	0.15856	yes	down
	Nov-m0674-5p	0.021	-5.60171	0.0394001	0.160732	yes	down
	Nov-m1084-3p	0.017	-5.90517	0.040212	0.161899	yes	down
	Nov-m0050-5p	0.004	-7.85491	0.0444515	0.173772	yes	down
	Nov-m0479-5p	0.021	-5.53959	0.0451155	0.173772	yes	down
	Nov-m0235-5p	0.005	-7.71587	0.048364	0.182774	yes	down
H_vs_VQ	sly-miR9472-5p	107.153	6.74353	3.03143e-199	1.94012e-196	yes	up
	Nov-m0149-3p	8969.37	13.1308	7.71453e-27	1.64577e-24	yes	up
	Nov-m0318-5p	3456.93	11.7553	3.67245e-21	3.35767e-19	yes	up
	sly-miR156c	2.573	1.36353	2.54661e-17	1.81092e-15	yes	up
	sly-miR156b	2.573	1.36353	2.54661e-17	1.81092e-15	yes	up
	sly-miR156a	2.567	1.35991	3.04358e-17	1.94789e-15	yes	up
	Nov-m1211-3p	897.194	9.80928	9.63505e-13	5.13869e-11	yes	up
	sly-miR6022	2.819	1.4954	1.92285e-11	8.79019e-10	yes	up
	Nov-m1163-3p	713.472	9.47871	3.12522e-11	1.33343e-09	yes	up
	Nov-m1041-5p	616.022	9.26684	1.25858e-10	5.03432e-09	yes	up
	Nov-m0434-5p	10.029	3.32615	2.44188e-10	8.22528e-09	yes	up
	Nov-m1046-3p	522.806	9.03013	1.33064e-09	4.25805e-08	yes	up
	Nov-m1027-3p	469.69	8.87557	4.67856e-09	1.36104e-07	yes	up
	Nov-m0534-3p	419.881	8.71384	6.79575e-08	1.8122e-06	yes	up
	Nov-m0449-3p	373.52	8.54504	8.18222e-08	2.05072e-06	yes	up
	Nov-m0558-3p	3895.11	11.9274	8.33104e-08	2.05072e-06	yes	up
	sly-miR171e	2.425	1.27796	1.01937e-07	2.41629e-06	yes	up
	sly-miR9472-3p	225.928	7.81972	2.14838e-07	4.91058e-06	yes	up
	Nov-m0569-3p	320.816	8.3256	8.94032e-07	1.90727e-05	yes	up
	Nov-m1050-3p	293.309	8.19628	1.03306e-06	2.08758e-05	yes	up
	Nov-m1105-3p	5.75	2.52358	1.04379e-06	2.08758e-05	yes	up
	Nov-m1017-5p	6531.29	12.6732	1.32004e-06	2.56008e-05	yes	up
	Nov-m1276-3p	278.755	8.12285	1.65799e-06	3.12093e-05	yes	up
	Nov-m1045-3p	257.885	8.01058	3.88345e-06	6.90392e-05	yes	up
	Nov-m0031-3p	2.872	1.52213	9.74387e-06	0.000168543	yes	up
	Nov-m1192-3p	2.722	1.44454	4.12426e-05	0.000647386	yes	up
	Nov-m0056-5p	194.396	7.60286	4.64396e-05	0.000688698	yes	up
	Nov-m1553-3p	195.114	7.60817	4.7348e-05	0.000688698	yes	up
	Nov-m0501-3p	191.388	7.58036	5.43726e-05	0.0007733	yes	up
	sly-miR827	20.789	4.37775	0.000101411	0.00138091	yes	up
	Nov-m0426-5p	176.52	7.46369	0.000112922	0.00150562	yes	up
	Nov-m1293-3p	173.092	7.43539	0.000135807	0.0017738	yes	up
	Nov-m0248-3p	159.363	7.31617	0.000235359	0.00284207	yes	up
	Nov-m0041-3p	134.776	7.07442	0.000760435	0.00824878	yes	up
	Nov-m0541-3p	121.352	6.92306	0.00157942	0.0137806	yes	up
	sly-miR10530	2.742	1.45519	0.00183052	0.0152147	yes	up
	Nov-m0072-5p	4.446	2.15237	0.0018992	0.0155832	yes	up
	Nov-m1486-5p	114.678	6.84145	0.00196777	0.0159415	yes	up
	Nov-m0642-5p	113.232	6.82314	0.00213171	0.0166378	yes	up
	sly-miR399	6.472	2.69417	0.00218078	0.0168157	yes	up
	Nov-m0996-3p	106.251	6.73133	0.00309281	0.0230162	yes	up
	Nov-m0164-3p	105.465	6.72062	0.00319934	0.0234567	yes	up
	Nov-m0132-3p	103.366	6.69161	0.00351734	0.0248178	yes	up
	Nov-m0400-5p	101.019	6.65848	0.00400871	0.0278867	yes	up
	Nov-m0157-3p	99.152	6.63157	0.00434283	0.0298861	yes	up
	Nov-m0920-5p	98.251	6.6184	0.00461901	0.0311176	yes	up
	Nov-m1585-3p	3.669	1.87558	0.00698689	0.0431011	yes	up
	Nov-m0014-5p	88.849	6.47329	0.00743397	0.0444649	yes	up
	Nov-m0533-5p	113.582	6.82759	0.00756608	0.044836	yes	up
	Nov-m1552-3p	87.715	6.45476	0.00796787	0.0467838	yes	up
	Nov-m0671-5p	111.488	6.80074	0.00816285	0.047027	yes	up
	Nov-m0440-5p	110.073	6.78232	0.00828158	0.047027	yes	up
	Nov-m1204-5p	111.749	6.80411	0.00833474	0.047027	yes	up
	Nov-m0456-3p	86.626	6.43673	0.00837668	0.047027	yes	up
	Nov-m1218-5p	108.994	6.76811	0.0088972	0.0495148	yes	up
	Nov-m1478-3p	13.7	3.77615	0.0106142	0.0578742	yes	up
	Nov-m0257-5p	104.857	6.71228	0.0107285	0.0578742	yes	up
	Nov-m1359-5p	104.541	6.70793	0.010761	0.0578742	yes	up
	Nov-m0654-3p	104.144	6.70243	0.0109218	0.0581515	yes	up
	Nov-m0815-5p	13.536	3.75877	0.0117254	0.0610104	yes	up
	sly-miR397-5p	3.517	1.81429	0.0152468	0.0744004	yes	up
	Nov-m0991-5p	91.198	6.51093	0.0170195	0.0789311	yes	up
	Nov-m1504-5p	22.524	4.49339	0.0175662	0.0794983	yes	up
	Nov-m1158-3p	620.168	9.27651	0.0176056	0.0794983	yes	up
	Nov-m1352-3p	111.239	6.79752	0.0202286	0.0872014	yes	up
	Nov-m0432-3p	87.447	6.45034	0.0202784	0.0872014	yes	up
	Nov-m1334-3p	11.109	3.4737	0.0214244	0.0879634	yes	up
	Nov-m0262-3p	85.856	6.42385	0.02145	0.0879634	yes	up
	Nov-m1170-3p	495.313	8.9522	0.0219833	0.0890465	yes	up
	Nov-m1452-5p	103.506	6.69358	0.0248545	0.0981907	yes	up
	Nov-m1587-3p	81.73	6.35279	0.0254519	0.099934	yes	up
	Nov-m0444-3p	80.676	6.33407	0.0262377	0.101157	yes	up
	Nov-m0277-5p	80.155	6.32471	0.0269502	0.102668	yes	up
	Nov-m0783-5p	78.879	6.30157	0.0284927	0.106639	yes	up
	sly-miR159b	4.923	2.29965	0.0304149	0.111232	yes	up
	Nov-m0827-3p	10.371	3.37446	0.0328065	0.117297	yes	up
	Nov-m1107-3p	74.155	6.21248	0.0339193	0.120602	yes	up
	Nov-m0249-3p	2.031	1.02232	0.03638	0.125178	yes	up
	Nov-m0480-3p	280.923	8.13403	0.0374571	0.127091	yes	up
	Nov-m0841-5p	70.254	6.13451	0.0397694	0.131003	yes	up
	Nov-m0032-3p	70.641	6.14243	0.0398335	0.131003	yes	up
	Nov-m0692-3p	260.305	8.02406	0.0401197	0.131003	yes	up
	Nov-m0772-5p	69.823	6.12563	0.0408409	0.131861	yes	up
	Nov-m1194-3p	69.553	6.12004	0.0410006	0.131861	yes	up
	Nov-m1363-5p	69.085	6.11031	0.0420312	0.133831	yes	up
	Nov-m1160-5p	69.067	6.10992	0.0425016	0.134659	yes	up
	Nov-m1454-5p	240.318	7.9088	0.0430815	0.135823	yes	up
	Nov-m1463-3p	67.521	6.07726	0.045	0.140488	yes	up
	Nov-m0179-3p	223.471	7.80394	0.0459351	0.142149	yes	up
	Nov-m0949-3p	66.973	6.0655	0.0459763	0.142149	yes	up
	Nov-m0910-3p	66.118	6.04697	0.0476441	0.146597	yes	up
	Nov-m1162-3p	64.95	6.02126	0.0497193	0.152251	yes	up
	sly-miR171f	0.094	-3.41854	3.72337e-47	1.19148e-44	yes	down
	sly-miR164b-5p	0.139	-2.8445	2.65433e-26	4.24693e-24	yes	down
	sly-miR164a-5p	0.14	-2.8372	4.02995e-26	5.01637e-24	yes	down
	sly-miR171a	0.142	-2.81831	4.70285e-26	5.01637e-24	yes	down
	Nov-m0972-3p	0.001	-9.8521	2.33089e-13	1.35616e-11	yes	down
	sly-miR394-5p	0.369	-1.43707	1.76035e-12	8.66636e-11	yes	down
	Nov-m0601-5p	0.002	-8.97383	1.84962e-10	6.96328e-09	yes	down
	sly-miR171b-3p	0.205	-2.28779	2.14859e-10	7.63944e-09	yes	down
	sly-miR167a	0.453	-1.14286	1.90527e-09	5.80655e-08	yes	down
	sly-miR167b-5p	0.383	-1.3857	9.67498e-09	2.69217e-07	yes	down
	Nov-m0009-5p	0.004	-8.08593	2.5195e-07	5.56027e-06	yes	down
	sly-miR396a-3p	0.428	-1.22487	1.05711e-05	0.000178039	yes	down
	Nov-m1302-3p	0.006	-7.45388	2.06886e-05	0.000339506	yes	down
	Nov-m1260-3p	0.006	-7.32392	4.14732e-05	0.000647386	yes	down
	sly-miR319b	0.174	-2.5195	4.62783e-05	0.000688698	yes	down
	sly-miR390a-5p	0.46	-1.11893	0.000179066	0.00224711	yes	down
	sly-miR390a-3p	0.311	-1.68349	0.000216905	0.0026696	yes	down
	Nov-m0563-3p	0.008	-6.91332	0.000436019	0.00516419	yes	down
	Nov-m0895-5p	0.008	-6.9181	0.000443797	0.00516419	yes	down
	Nov-m1577-3p	0.009	-6.85136	0.000494974	0.00565684	yes	down
	sly-miR390b-5p	0.373	-1.42133	0.000575631	0.00635179	yes	down
	Nov-m1331-5p	0.009	-6.7612	0.000774698	0.00826345	yes	down
	Nov-m0371-3p	0.009	-6.73542	0.000877569	0.00920728	yes	down
	sly-miR166c-5p	0.486	-1.04156	0.00109421	0.0109421	yes	down
	Nov-m0616-5p	0.01	-6.67102	0.00113145	0.0111405	yes	down
	sly-miR164a-3p	0.108	-3.21505	0.00115942	0.0111424	yes	down
	Nov-m0486-5p	0.01	-6.67495	0.00117142	0.0111424	yes	down
	Nov-m0485-5p	0.01	-6.66299	0.00120129	0.0111424	yes	down
	Nov-m0377-5p	0.01	-6.61981	0.0013944	0.0125692	yes	down
	Nov-m1544-5p	0.01	-6.6023	0.00157065	0.0137806	yes	down
	sly-miR9475-5p	0.416	-1.26512	0.00159338	0.0137806	yes	down
	Nov-m0310-3p	0.01	-6.59333	0.00175437	0.0149706	yes	down
	Nov-m1231-3p	0.011	-6.56153	0.00180744	0.0152147	yes	down
	Nov-m1340-3p	0.011	-6.54735	0.00201971	0.016127	yes	down
	Nov-m1517-3p	0.011	-6.54255	0.00204107	0.016127	yes	down
	Nov-m0567-3p	0.011	-6.47747	0.00265496	0.0202283	yes	down
	Nov-m1342-5p	0.011	-6.4467	0.0028815	0.021696	yes	down
	sly-miR393	0.352	-1.50798	0.0032253	0.0234567	yes	down
	Nov-m0019-3p	0.181	-2.46421	0.00342464	0.0246266	yes	down
	sly-miR9476-3p	0.338	-1.56532	0.00352878	0.0248178	yes	down
	Nov-m0899-3p	0.013	-6.31699	0.00456592	0.0310871	yes	down
	sly-miR156e-5p	0.378	-1.4023	0.00467151	0.0311434	yes	down
	sly-miR171b-5p	0.179	-2.48091	0.00488085	0.0322035	yes	down
	Nov-m0077-3p	0.013	-6.29858	0.00508216	0.032858	yes	down
	Nov-m1442-3p	0.013	-6.28592	0.00513406	0.032858	yes	down
	Nov-m0290-5p	0.013	-6.26862	0.00536416	0.0339907	yes	down
	Nov-m1286-3p	0.014	-6.20278	0.0066415	0.0416722	yes	down
	Nov-m1330-5p	0.014	-6.18751	0.00700393	0.0431011	yes	down
	Nov-m1124-5p	0.014	-6.17837	0.00718845	0.0437818	yes	down
	Nov-m1496-3p	0.014	-6.19074	0.00725137	0.0437818	yes	down
	Nov-m0024-5p	0.38	-1.39754	0.00828488	0.047027	yes	down
	Nov-m1239-3p	0.015	-6.08443	0.00989067	0.0545692	yes	down
	Nov-m0959-5p	0.015	-6.05306	0.0109943	0.0581515	yes	down
	Nov-m1313-3p	0.015	-6.05637	0.0111394	0.0584364	yes	down
	Nov-m0296-3p	0.015	-6.01797	0.0120192	0.0618714	yes	down
	Nov-m0150-3p	0.015	-6.0121	0.0120843	0.0618714	yes	down
	Nov-m0659-3p	0.016	-5.99722	0.0126287	0.064146	yes	down
	Nov-m0306-5p	0.012	-6.35225	0.0129067	0.0650415	yes	down
	Nov-m1508-3p	0.012	-6.34252	0.0133702	0.0668509	yes	down
	Nov-m1222-3p	0.016	-5.96474	0.0141043	0.0699747	yes	down
	Nov-m0369-3p	0.016	-5.93935	0.0149412	0.0735567	yes	down
	Nov-m0113-3p	0.016	-5.93406	0.0153451	0.0744004	yes	down
	Nov-m0766-5p	0.013	-6.27643	0.0157682	0.0753108	yes	down
	Nov-m1326-5p	0.017	-5.91556	0.0160433	0.076057	yes	down
	Nov-m0806-3p	0.017	-5.9083	0.0166343	0.0780985	yes	down
	Nov-m1545-3p	0.017	-5.90552	0.016718	0.0780985	yes	down
	Nov-m1407-5p	0.017	-5.88576	0.0174609	0.0794983	yes	down
	Nov-m1328-3p	0.017	-5.88005	0.0176387	0.0794983	yes	down
	Nov-m0218-5p	0.017	-5.85331	0.0187807	0.08347	yes	down
	Nov-m0582-3p	0.017	-5.85424	0.0190439	0.0840558	yes	down
	Nov-m1100-3p	0.014	-6.19424	0.0192171	0.0842392	yes	down
	Nov-m0890-3p	0.018	-5.82605	0.0203175	0.0872014	yes	down
	Nov-m1097-5p	0.018	-5.82213	0.0204378	0.0872014	yes	down
	Nov-m0877-5p	0.018	-5.81918	0.0208882	0.0875364	yes	down
	Nov-m0073-3p	0.018	-5.81415	0.0209267	0.0875364	yes	down
	Nov-m0409-3p	0.018	-5.80917	0.0212381	0.0879634	yes	down
	Nov-m1101-5p	0.018	-5.80835	0.0215785	0.0879634	yes	down
	Nov-m1227-3p	0.018	-5.75764	0.0241196	0.0967541	yes	down
	Nov-m0255-3p	0.018	-5.7587	0.0241885	0.0967541	yes	down
	Nov-m1607-5p	0.015	-6.07835	0.0247581	0.0981907	yes	down
	Nov-m1551-5p	0.019	-5.73675	0.0257822	0.100324	yes	down
	Nov-m0577-5p	0.019	-5.73275	0.0258647	0.100324	yes	down
	Nov-m1429-5p	0.1	-3.32431	0.0265887	0.101897	yes	down
	Nov-m0875-5p	0.015	-6.01326	0.0287273	0.106839	yes	down
	Nov-m1037-5p	0.019	-5.68471	0.0288799	0.106839	yes	down
	Nov-m0295-3p	0.019	-5.68251	0.0291142	0.107087	yes	down
	Nov-m1145-3p	0.02	-5.65851	0.0309033	0.111741	yes	down
	Nov-m0241-5p	0.02	-5.65851	0.0309033	0.111741	yes	down
	Nov-m1147-3p	0.02	-5.64958	0.0315716	0.113516	yes	down
	Nov-m0018-5p	0.016	-5.9331	0.0345507	0.1215	yes	down
	Nov-m0123-5p	0.02	-5.61017	0.0345514	0.1215	yes	down
	Nov-m1354-3p	0.017	-5.91249	0.036072	0.125178	yes	down
	sly-miR9476-5p	0.333	-1.58847	0.0375359	0.127091	yes	down
	Nov-m0510-3p	0.021	-5.56965	0.0378387	0.127091	yes	down
	Nov-m0246-5p	0.021	-5.56965	0.0378387	0.127091	yes	down
	Nov-m0832-3p	0.017	-5.8818	0.0379288	0.127091	yes	down
	Nov-m0674-5p	0.021	-5.56257	0.0384343	0.128114	yes	down
	Nov-m1084-3p	0.017	-5.85481	0.0400882	0.131003	yes	down
	Nov-m0768-3p	0.022	-5.53767	0.0406385	0.131861	yes	down
	Nov-m1515-5p	0.022	-5.5231	0.0419535	0.133831	yes	down
	Nov-m0479-5p	0.022	-5.50122	0.0440123	0.138078	yes	down
