# Supplementary material for: Integrated Analysis of microRNA and mRNA Transcriptome Reveals the Molecular Mechanism of Solanum lycopersicum Response to Bemisia tabaci and Tomato chlorosis virus
Source: Front Microbiol. 2021 Jun 22;12:693574. doi: 10.3389/fmicb.2021.693574 (PMC8258350; doi:10.3389/fmicb.2021.693574)
Supplement: Supplementary Table 14 — Novel putative miRNAs. [file Table_14.XLSX]

## Sheet: 新 miRNA 详情表
Table S14. Novel putative miRNAs.
miRNA id	miRNA seq	miRNA len	pre-miRNA id	pre-miRNA seq	pre-miRNA len	pre position	energy
Nov-m0009-5p	TTGAGACTTCAACTGCGCTTAC	22	Nov-m0009	ACCAATCAACTTGAGACTTCAACTGCGCTTACACGTAAATGGACGCGACGTAGAAATCATCAAAATGAGGCACGAACTGTAATCGGTGTGATTAGGG	97	SL3.0ch00(+):16275935-16276031	-18.8
Nov-m0014-5p	TCGGAATGACTTATCTTGGAATT	23	Nov-m0014	GTTGGCATGTTCGGAATGACTTATCTTGGAATTAATAATTAGTACTAGGATAAGTTATCTCTCCGCTTAGATGGTAAA	78	SL3.0ch00(-):13217713-13217790	-24.3
Nov-m0018-5p	ATATGTCGAGTAGATCAAACTATT	24	Nov-m0018	ATTACTTTATATATGTCGAGTAGATCAAACTATTTTTTAATTTCAAAATAGATTTGAACCAATTTGAGCATGTAAAAGTATT	82	SL3.0ch00(-):18230313-18230394	-19.6
Nov-m0019-3p	TTGAAGTGTTTGAGGGAACTC	21	Nov-m0019	ATCAAGGTGTTCCCTAGAGTTTCCTTGACCACTTCATGAGGGCTTACTTTGATGTTAGAAGCCTTGTTGAAGTGTTTGAGGGAACTCCTGGGTTGAC	97	SL3.0ch00(-):19220313-19220409	-42.8
Nov-m0024-5p	TGAGGTCTCTTTTTGTTTTACAAG	24	Nov-m0024	GTAAGTTGTGTGAGGTCTCTTTTTGTTTTACAAGTCAGTGCGACCCAAATCGTTGGACTCACCAACTCGTGAAATAAAAAGAAGTCTCACGCAACTTGCG	100	SL3.0ch01(+):830574-830673	-49
Nov-m0031-3p	ATTGAATGGGTATCTTTAACTTTT	24	Nov-m0031	ATATACAAAAATAAGTTGAAGATACCCATACAATGATCGAAAAATGTTCCTCTAAATTGAATGGGTATCTTTAACTTTTTTTTCCATAA	89	SL3.0ch01(+):3116203-3116291	-28.4
Nov-m0032-3p	TTCATAGGTTTAGGATCAAGGACA	24	Nov-m0032	ATTTTCAGAGGTTCCAAGGAAATTTTGATATGTTTGAGCGTTACGTAAAGCTATTGCGACTTTCATAGGTTTAGGATCAAGGACACCTCGAATTT	95	SL3.0ch01(+):3515516-3515610	-18.9
Nov-m0041-3p	TTGTGCTTGATGACATAGAT	20	Nov-m0041	GTTCTAAAAAGTTGGGGTGTTATAGCATGATTTCGAGAAGACTTTGTTATATGAAGTTGTTGATTGTGCTTGATGACATAGATTATGGTGATA	93	SL3.0ch01(+):11854467-11854559	-18.4
Nov-m0056-5p	TTGCAACATGGAGAGATTAAT	21	Nov-m0056	TGTCCTATTTTTGCAACATGGAGAGATTAATATGTATTTAGATGTTTAACACATTATGATGTACTTAGATTCTCAATTGTAAAGATGGTATAT	93	SL3.0ch01(+):58111215-58111307	-20.5
Nov-m0072-5p	AACACTGTTGGAATGACAAACA	22	Nov-m0072	TATCATGTCCAACACTGTTGGAATGACAAACACATCTCTGCTCCGGTCTGTAGAATCTGAAATTGACATCCACAGTCTTGGGCCCCACA	89	SL3.0ch01(+):76714443-76714531	-23.7
Nov-m0073-3p	AAGATGTGGTCTCTGAATCTGAA	23	Nov-m0073	ATTATGAGGTTTGAATCTGAATACACATCTGAATATTAAGATTTGTATTAAATCTGAATATTAAGATGTGGTCTCTGAATCTGAATACACATATG	95	SL3.0ch01(+):77204648-77204742	-23.7
Nov-m0077-3p	CTAGATTCACGCACAAGCT	19	Nov-m0077	GCATATTTCACGTTTGTGCGTGAATCTAACAACTCTTTTCATCTGAAAAACTGTTATTGTTTGCTAGATTCACGCACAAGCTCGTAATATGG	92	SL3.0ch01(+):78229517-78229608	-33.1
Nov-m0113-3p	ATTATGCCATGTAGAACTCATGTG	24	Nov-m0113	ACACATGTCTTACATGTCATTTTACATGACATTTTTTGTCCTGCGTGCTATCCTACGTGTATTATGCCATGTAGAACTCATGTGCTTATTTATT	94	SL3.0ch01(+):95194131-95194224	-25.1
Nov-m0123-5p	TATGGACTTGGATAAATCTCCCC	23	Nov-m0123	AGTCTCCTTATATGGACTTGGATAAATCTCCCCTCATAAGCTAGCTTTTGGGATTGAGTTAGGTCCATGATCCATCTTT	79	SL3.0ch01(-):1211697-1211775	-20.2
Nov-m0132-3p	AATTCGTGAGTGTGTTGCTTCTTC	24	Nov-m0132	AACTTAGGGTGTGTTTGGGTATGCATACTCAAAGTTTGAGATTTTATAATTCGTGAGTGTGTTGCTTCTTCGCCCGATATA	81	SL3.0ch01(-):2520134-2520214	-22
Nov-m0149-3p	TGATGTTGTGGTTGAATTTCA	21	Nov-m0149	TATGTGTGTGTGCAATGTAAACCGTATCTACATGCCTTGGGTTAAGGCTTTAAAAATGTGATGTTGTGGTTGAATTTCATGTACAAATG	89	SL3.0ch01(-):15825538-15825626	-20.61
Nov-m0150-3p	CTGTGACTTTTATGAAAAGTTGC	23	Nov-m0150	AATGAAGAGTTGCGACTTTTATGAAGAGTTGTGACTTTTATGAAATGTTACGACTTTTATGAAAAACTGTGACTTTTATGAAAAGTTGCGAATTTTATG	99	SL3.0ch01(-):17539333-17539431	-27.2
Nov-m0157-3p	AAAAGTTGCAGTTGATGTTGA	21	Nov-m0157	GATAGTTCTCTTGATGTCGTCTTCGGTGATTTTCTTGGCATTCTCTCTTGCCAAATAAAAGTTGCAGTTGATGTTGAATGATAAATA	87	SL3.0ch01(-):46507410-46507496	-19.1
Nov-m0164-3p	AGACTCTAAAGGATATTTGTT	21	Nov-m0164	TGAGTCCTGCTGATATCCGACGGTTTTTGGATTTAGTCAGACTCTAAAGGATATTTGTTGAGGGATTTT	69	SL3.0ch01(-):56911819-56911887	-18.7
Nov-m0179-3p	ATAGGCTTTAGTTAAGAGGTT	21	Nov-m0179	CTTAAAATAGAACCTCATACCATGAAGGTCTGTAAATTGCTAATTATCTCTCTGTCTGATTACGTGGATAGGCTTTAGTTAAGAGGTTCTATAATTTG	98	SL3.0ch01(-):75245800-75245897	-24.9
Nov-m0218-5p	AGGTTATCCTTTTAGAAAAATGTT	24	Nov-m0218	TACCATAAATAGGTTATCCTTTTAGAAAAATGTTTTGGATTGACTAATAATTTTTCTGGTAGGAAAAGGTTTAGAACTCTATAAATAGAG	90	SL3.0ch01(-):90059112-90059201	-19.1
Nov-m0241-5p	GATATATTCTTTTTGTAGAGCTGT	24	Nov-m0241	TAGTTGAAGGGATATATTCTTTTTGTAGAGCTGTGGACTCAACTCTTGTCTAGAGTTGTTGAGTTATAGTTTGTGAAGGTTTGTATCCTGATGGAGACAA	100	SL3.0ch01(-):96660526-96660625	-34.6
Nov-m0246-5p	ATGAACCTTGATAGATAACTATGT	24	Nov-m0246	CTAAGGTGATATGAACCTTGATAGATAACTATGTATCTACTAATTGAGCATTTATCATGGTGGTCTTTGGGGTGATATCTCTACTC	86	SL3.0ch02(+):8083008-8083093	-21.32
Nov-m0248-3p	CAATAAGGTGATTGGGACAA	20	Nov-m0248	ATTTAATAAGAACTCAAACACTGTATATTGCTGAGCTCAGTAGCGTGAGCTTGTAACCAAGTGGGAGCAATAAGGTGATTGGGACAAATTAAATCTT	97	SL3.0ch02(+):8791077-8791173	-26.6
Nov-m0249-3p	TGAATGCTGTTAATTTTTTGGA	22	Nov-m0249	CATTTTTATATCCAAAAGGTAAAACATTCCATTCATAGAAACCTTGCGGTACTGTGAATGCTGTTAATTTTTTGGATTCTTCTTCT	86	SL3.0ch02(+):14994595-14994680	-23
Nov-m0255-3p	ATTGATGGATAAGATTGTGCCAC	23	Nov-m0255	TGACGTACACATGTCATAATCTTATCCAACGATCCAATATCAAATTGATGGATAAGATTGTGCCACGTTCCCTATT	76	SL3.0ch02(+):24751514-24751589	-21.2
Nov-m0257-5p	CATCGAGTTGGTTGTTGTCTGCA	23	Nov-m0257	ACGATTCTCTCATCGAGTTGGTTGTTGTCTGCACCTTCTTCTTCTTCACCAGCAGCTCTACCAACAAGAGAAGGGTTGC	79	SL3.0ch02(+):25183773-25183851	-20.27
Nov-m0262-3p	CTCCATTCGGGACTATGTTAA	21	Nov-m0262	CAAAATGTCGTTCACAAAGCCCGTTGGAGGTTGAGGGAGTTGAAGCAGACCTCCTCCATTCGGGACTATGTTAAGGAATTTACG	84	SL3.0ch02(+):27302677-27302760	-25.6
Nov-m0277-5p	TAATAGCAGTCTTCTTTTGTG	21	Nov-m0277	TCTTCAAGCTTAATAGCAGTCTTCTTTTGTGGATTATATGTAGATCACATCAGAAAGAAGACAATCTCTCAAGCACATTAG	81	SL3.0ch02(+):41661843-41661923	-18.5
Nov-m0290-5p	TTGAACTGCGTGACTATCTCA	21	Nov-m0290	TGCAACTATGTTGAACTGCGTGACTATCTCATTTAAAAGGTTTAGATGAGATAGTCAGACACTTCAACATTGTATCA	77	SL3.0ch02(+):46080613-46080689	-32.6
Nov-m0295-3p	AGGTCTTAAACTGAATCATTCAGA	24	Nov-m0295	GAAGTCTGAATCTTAATCATTCAGTTTTAGCTCATTAAGTACGTTTGATTTTCAGGTCTTAAACTGAATCATTCAGATTCAACCATT	87	SL3.0ch02(+):49800368-49800454	-19.8
Nov-m0296-3p	ACAAGCGTTGGACCCACGTAGGCC	24	Nov-m0296	ATCCCTTTTCAGCCTACGTGATACTAGCTTGAAAAAAGTCAACAAGCGTTGGACCCACGTAGGCCGAAAAGGAGT	75	SL3.0ch02(+):50119525-50119599	-31.4
Nov-m0306-5p	AGTGAACTGTAATTGTGAAAAGAT	24	Nov-m0306	GAGCGGGCGCAGTGAACTGTAATTGTGAAAAGATTGGAAGCTAATTGTTGATGATAGTAACTAGTAATTTTAGAAATACTTAACACTGATGACGGTTG	98	SL3.0ch02(+):53013359-53013456	-20
Nov-m0310-3p	AGGTTGGATCTGAATGATTAAGAT	24	Nov-m0310	ATGGGCTGAATCTAAATTATTCAGATTCAGACCAAAAAATCAAACGTACTTAATAGGTTGGATCTGAATGATTAAGATTCAGACCTCC	88	SL3.0ch02(+):54136805-54136892	-34.25
Nov-m0318-5p	TGATGAAGGTTGGATTCTTGTG	22	Nov-m0318	ATATAGATATTGATGAAGGTTGGATTCTTGTGGCTAAGCGAAGAGCAACAAGTCCATCTTACGAAAGGTATCACTAC	77	SL3.0ch02(-):7344738-7344814	-19.3
Nov-m0369-3p	ATGATATAAGTGATGAAATAAGTT	24	Nov-m0369	ATCCGGGGATAGCTTATTTCACCATATATATAGAATAATTTTTTTTATCACTATGATATAAGTGATGAAATAAGTTATCTTAAACA	86	SL3.0ch02(-):53704609-53704694	-23
Nov-m0371-3p	AATTGATCTGGATATATCTAAATG	24	Nov-m0371	AAGAACTGAATCTTAATTATTTATATTCAGTTCGTTTATTTTATTTTCTTATAAGCCTCTTAATTGATCTGGATATATCTAAATGAATCAGATCT	95	SL3.0ch02(-):55034118-55034212	-18
Nov-m0377-5p	TCCAAAGGGATCGCATTGATCCT	23	Nov-m0377	GGTGGATTATTCCAAAGGGATCGCATTGATCCTGTGTTCCAAATTAATTAACCATGGGACTATGGGATCATGCGATCTCTTCGGAATTCTCCACA	95	SL3.0ch03(+):3107520-3107614	-51.12
Nov-m0400-5p	AAGGTCTTTGGCTCAGACGACATG	24	Nov-m0400	TAAACGGTGTAAGGTCTTTGGCTCAGACGACATGATGTCTTCAACTTATATCATGTTAAGTCTTTGCCCGCCTTAGACGGTGTA	84	SL3.0ch03(+):57653472-57653555	-30
Nov-m0409-3p	ATCGCGTTTAGATCAGAATTGAAA	24	Nov-m0409	ATGTGCTTTTTCAATTGTCAACTAAAAGATAGAGAAAAGAAAAAAGAAATTTTTGACTTTTAAGGATCGCGTTTAGATCAGAATTGAAATAGGGTATTT	99	SL3.0ch03(+):62446647-62446745	-18.5
Nov-m0426-5p	TATGGAGTTGGTACTTTGGGC	21	Nov-m0426	CAAAAAACTTTATGGAGTTGGTACTTTGGGCTTTCATCAACAAGCATTCTACATATGGGCCGGGCCATTAGTATTGCCTTTTGGGGAGTTTCATA	95	SL3.0ch03(+):70014257-70014351	-19.89
Nov-m0432-3p	TCAGACACGCACTTGTCGACA	21	Nov-m0432	CTCTCCAAAAATGTTGCTGCACCTGTGTCGGATCCTTCAAAATACACTAATTTTGGAGGATCAGACACGCACTTGTCGACATATTTGAAGA	91	SL3.0ch03(+):71345129-71345219	-35.2
Nov-m0434-5p	AGAATGTTGTCTGGTTCGTGA	21	Nov-m0434	CATGTTAAGGAGAATGTTGTCTGGTTCGTGACCATATATCTTTCTTCACATAAATGATCTCGGACCAGGCTTCATTCCCCTCAACTCA	88	SL3.0ch03(-):292985-293072	-31.6
Nov-m0440-5p	AGGAGTTGGCCCATGTGACCT	21	Nov-m0440	TCTCCAAGCGAGGAGTTGGCCCATGTGACCTAGGCGAAGGCCTAGGTTTCATGGATTCTAGAGTGGAGGG	70	SL3.0ch03(-):4365653-4365722	-37.8
Nov-m0444-3p	TTGTTTTCCCTGTTCTGCTG	20	Nov-m0444	AAGTATTGCCCAGAGGGGATGGGGAGCAAAAATTACATATGCAATTGTTTTCCCTGTTCTGCTGTTTATTACAT	74	SL3.0ch03(-):7561211-7561284	-19.9
Nov-m0449-3p	CGCTTTCTTGAACACTACTCA	21	Nov-m0449	CTCATTCTAGTCAGTGAAGCGTAGAAGGCTTGCATCGCTTCATCACTAAGCATTGATGCGCTCGCTTTCTTGAACACTACTCAATAGACTCCC	93	SL3.0ch03(-):23345770-23345862	-21.8
Nov-m0456-3p	GAGGATTTTATTGATGTTGT	20	Nov-m0456	AGTGCCAGAATAGGTTGTATGATCTTCAGGTGCACCATGACCATGAGGATTTTATTGATGTTGTCACAGGTACG	74	SL3.0ch03(-):35578581-35578654	-20.1
Nov-m0479-5p	AGGACATTACGTTGAATGAAAAAT	24	Nov-m0479	AAATACACGTAGGACATTACGTTGAATGAAAAATGACATATAAAACATGTATGTCTATTGGTTCAAAAGTTTAAGTGTCTACTTTTATAC	90	SL3.0ch03(-):63718308-63718397	-19.7
Nov-m0480-3p	CCCGTCGGAGACTTTGAAGAA	21	Nov-m0480	TCTGTTTTATTTTTATCAGGTTCCGAACGGATTTCGAGCACCCGTCGGAGACTTTGAAGAAATTAAACAAA	71	SL3.0ch03(-):63784327-63784397	-18.8
Nov-m0485-5p	AAGAGACATGTTTTTTCATGAACA	24	Nov-m0485	GACTTTTCATAAGAGACATGTTTTTTCATGAACAACTATCATACAGGTCATGTTTTTTCATGAAAGAACGTGAATCTTATGGAGAGTCATCAC	93	SL3.0ch03(-):64256361-64256453	-40.3
Nov-m0486-5p	ATATGAGCTCCAAATAACAAAGTT	24	Nov-m0486	TAACAAAAGTATATGAGCTCCAAATAACAAAGTTGAGGGGTATATCAAACCCCTTTCCATTATTGTATGGATCACTATCTTTTTGCAT	88	SL3.0ch03(-):64500583-64500670	-22.6
Nov-m0501-3p	AAGTTGTTTGATGCTCTCGGAGAG	24	Nov-m0501	TCGTAAAAAGAGAACTTCATCGATGCATTATAACACTTCTTGTTTAATTAAGTTGTTTGATGCTCTCGGAGAGTGCTTTGTCG	83	SL3.0ch03(-):69336181-69336263	-18
Nov-m0510-3p	AGTTCGAACTCAAGATATCTGATT	24	Nov-m0510	ATGACTCGAACTCAAGATATCTGATTCAAAATAAAAGATCAATTATCGCTCCATCACGATCTTTGATAGTTCGAACTCAAGATATCTGATTCGAAATAAAA	101	SL3.0ch04(+):16513-16613	-22.5
Nov-m0533-5p	TTCACGAAGCCCGTCGGAGGTT	22	Nov-m0533	CAAAATGTCATTCACGAAGCCCGTCGGAGGTTGAGGGATTTGAAACAGAACTCCCTCATTTTGGACAATGCTAAGGAATTCACAAATTT	89	SL3.0ch04(+):18583474-18583562	-23.7
Nov-m0534-3p	TGGGGGTTGTAAGTTTTCTGA	21	Nov-m0534	TAAAAAAAGTTTATCCAAAATTTATGACCCTTTTCTACCCATTTGGCTACATGGTTTATGGGGGTTGTAAGTTTTCTGAACTCTTTCCC	89	SL3.0ch04(+):21798162-21798250	-23
Nov-m0541-3p	TTGATGTAATTGGGTTTTATG	21	Nov-m0541	AATTACATGTTTTTAGGATTAAATTGCATCTACCCATGCCTAACCCATGTCTTGAAAGATGAAATTGATGTAATTGGGTTTTATGGCATGAAAGG	95	SL3.0ch04(+):33298832-33298926	-19.9
Nov-m0558-3p	CTCTGTTGAGCTCTTAGCTTT	21	Nov-m0558	ATAAGCTCCAAAATCTCGGAGGTTGAGAGTAAAGATTCTGTGTAGTTCTCTGTTGAGCTCTTAGCTTTGGGAGTTCAT	78	SL3.0ch04(+):53134253-53134330	-19.3
Nov-m0563-3p	ATATCGATTTATAGAAATGCTAAA	24	Nov-m0563	GCTGTGTATCGGCCGGTTTGGTTCAGTTTTGAAGTTTATCGGGTTAGCTTATTGGATATCGATTTATAGAAATGCTAAACCGTTATAGA	89	SL3.0ch04(+):58154910-58154998	-20.9
Nov-m0567-3p	ATACCTGGTGAAATAACTTATCTC	24	Nov-m0567	ACAGAGTTCTGATTTGTTTATCTCACCATTTATACTTTAGTGATGGAATAAATTATCTCATATACCTGGTGAAATAACTTATCTCAGAATAATCA	95	SL3.0ch04(+):58670162-58670256	-19.8
Nov-m0569-3p	TAAATGGGTTTTGAATTCTAAAAA	24	Nov-m0569	AAAATTTATGATTTTGAGGTTCAAAGTTCATATGGGCCGGGCGGATACATACATTCCTGCTAATTTAAATGGGTTTTGAATTCTAAAAACGTTTTAATG	99	SL3.0ch04(+):59713806-59713904	-23.1
Nov-m0577-5p	ATGACCTAGTTTGATTTAGAACGA	24	Nov-m0577	TTAATAAAGGATGACCTAGTTTGATTTAGAACGAAGTTTAAGAATTTTTTTTTTAATCTTGTAGTTCTAAATCAAAGTTATGTCAAATGTACCAAA	96	SL3.0ch04(+):62670845-62670940	-24.9
Nov-m0582-3p	AAATATGGACACGTGATACAATCT	24	Nov-m0582	TTGAGATATTTGTATTCATGTCGTTCAAAATTTAGAGCATATATGTCTTTCACTTTAAGGGAAAACTAAATATGGACACGTGATACAATCTTATCCGTCAA	101	SL3.0ch04(+):63042279-63042379	-21.4
Nov-m0601-5p	TCCTGCCATGTATTGATACCA	21	Nov-m0601	CCTCATGTCTTCCTGCCATGTATTGATACCATTTTTGTACAACATGTTGTGGATTTTCAATTAACATGCGGGTATGCCTCATGTAC	86	SL3.0ch04(-):4907725-4907810	-19.4
Nov-m0616-5p	TTGTGTCAGGACCTACGGTCCA	22	Nov-m0616	AATTCTAACTTTGTGTCAGGACCTACGGTCCAAGGGATAGTCTCAGGTAGAGAGTTTCTATGGGAAATAGGCCTCCCAAAAGGTAATGGAGGC	93	SL3.0ch04(-):30078614-30078706	-28.7
Nov-m0642-5p	TAATGAACAATTATAGAATTAT	22	Nov-m0642	AAGGCAAAAATAATGAACAATTATAGAATTATTTCTTGTGTTTCTTCCAAAGGAATTAGTTTTATGATTTTTTGTTTTATTTACCAA	87	SL3.0ch04(-):62104624-62104710	-18.9
Nov-m0654-3p	CTTTAGGAATAAGAAATTGG	20	Nov-m0654	ATTTGTCCTCATAATGAAAGTTAGAGGGTGTTTCGATTGGCTTATTTTAAGTAGCTTTTGGCTTTAGGAATAAGAAATTGGGAAAGACAAA	91	SL3.0ch05(+):1146886-1146976	-21.3
Nov-m0659-3p	ATAAAAGGTTAGTAGGTAGTTG	22	Nov-m0659	AGATGACCTCGAGATATGTGCTACACTTATTGTTGAGGTCGAGGATTACAATAAAAGGTTAGTAGGTAGTTGAGGGTTATTG	82	SL3.0ch05(+):2853594-2853675	-26.2
Nov-m0671-5p	TGTGGTGGAATGTTGAACATG	21	Nov-m0671	AGGGCATCAGTGTGGTGGAATGTTGAACATGCCCAGAAGGTAGGGCTTGTGTGACAATTCTCTGGCCTGCCCTGTCCA	78	SL3.0ch05(+):6248585-6248662	-28.2
Nov-m0674-5p	AATGTTGTCTGATGTGGAACCAGA	24	Nov-m0674	CCTTTTAAACAATGTTGTCTGATGTGGAACCAGATCTTTTGAGGGGTATTGATAGAGGACACAAACGTTGTTCCATAAC	79	SL3.0ch05(+):7256459-7256537	-19.8
Nov-m0692-3p	TTGACATTGTGATTGATAATTTGA	24	Nov-m0692	TGTGGATCTCTATCCAATTGTTGTGATTTTAGTGTATACATATTTGTATTGACATTGTGATTGATAATTTGATAGGTTTGCG	82	SL3.0ch05(+):52336792-52336873	-21.3
Nov-m0766-5p	AGGATTGTGACTTTTCTAAATGGT	24	Nov-m0766	TTCATATTGAAGGATTGTGACTTTTCTAAATGGTTATGACTTTTATGAAGAGTTGCGAGTTTTTCAAAGATTT	73	SL3.0ch06(+):14232112-14232184	-20.4
Nov-m0768-3p	ATGTACGAAGTTAGAGAACATGGA	24	Nov-m0768	TAAATGGATGTGTCTATTTTTTAATTTTGTACAAATTAAAATATCTACTTATGTACGAAGTTAGAGAACATGGATGTCAATTAA	84	SL3.0ch06(+):25986661-25986744	-18.47
Nov-m0772-5p	AGTTGTGACTTCTATGTAAAGT	22	Nov-m0772	TTTAATATAAAGTTGTGACTTCTATGTAAAGTGGTGACTTTTACGAAAAGTTGCGACTTTTATGAAGAGTTGCAACTTTAATGAAGA	87	SL3.0ch06(+):28630810-28630896	-29.3
Nov-m0783-5p	TTATGTTGAGTCCTTGTAGGATA	23	Nov-m0783	GAATGTCTAATTATGTTGAGTCCTTGTAGGATATGGTTAGGAATCCTACTTGGGGACCAAGTAAGATTTTCC	72	SL3.0ch06(+):35522430-35522501	-19.8
Nov-m0806-3p	AGGACTAGTGAATATTGATTAAGT	24	Nov-m0806	AATATAAGGGTACAAATCTCTATTTATAGTCCTAAACTTTTTCCTACAAAAAAAGAACAGAGTCCTAGGACTAGTGAATATTGATTAAGTTTGAAGGAAA	100	SL3.0ch06(+):42828467-42828566	-19.4
Nov-m0815-5p	TGTTGGAATGGCTCAATCTAA	21	Nov-m0815	GTTGGTGTGATGTTGGAATGGCTCAATCTAATGAAAGTTTCCAAACATTTTTGGTCATTTTAATTTGATTGAGCCGTGCCAATATCATATCGTC	94	SL3.0ch06(+):44562293-44562386	-44.4
Nov-m0827-3p	ATTGATCGTTATCAGATTGAGACG	24	Nov-m0827	ATCAAGCAACGATCAAATTGAATGGTCAAAATCAAACCATAGTGATTTTCAAATATCTAACTGATATATTGATCGTTATCAGATTGAGACGAGCTTAAATA	101	SL3.0ch06(+):48668542-48668642	-19.8
Nov-m0832-3p	TTTGAAGGATCTGACATGCACT	22	Nov-m0832	GTTATCGTGCATGCCTGTGTCATGTCTTACGAAAATGTGTTATTTTTGAAGGATCTGACATGCACTAGTCGATATT	76	SL3.0ch06(-):1239573-1239648	-22
Nov-m0841-5p	GGTATAAGGATACTTTCATAAG	22	Nov-m0841	CATTTTTGATGGTATAAGGATACTTTCATAAGTAGAGTTATGGATCTACCTGAAAGTAAATTAAGTTATTGGAAGAA	77	SL3.0ch06(-):21290981-21291057	-19.2
Nov-m0875-5p	ATGAGTTGTGACTTTTAAAGAGGA	24	Nov-m0875	GACATTTTTAATGAGTTGTGACTTTTAAAGAGGATTGTGACTTCTCGAAAAGGTCATGACATTTCAGATAAAACACGG	78	SL3.0ch06(-):42799025-42799102	-18.2
Nov-m0877-5p	ATTCCTTCTGACTTAATCAACATT	24	Nov-m0877	ATAGAGGCATATTCCTTCTGACTTAATCAACATTCACAATGTAGTCTTAAAGGATTTGAGAGTTTTGGTTAGGGGGAGAATTTATGGGTCACA	93	SL3.0ch06(-):43668315-43668407	-21.1
Nov-m0890-3p	AATGTCATGTAGCAGATCGAGAGT	24	Nov-m0890	ATTAGGTACAAATTGTTCATTACTGATCTTTACAAGAGTTTGAAATCACTTGTAATGTCATGTAGCAGATCGAGAGTGTGTATCTAA	87	SL3.0ch06(-):47854467-47854553	-21.4
Nov-m0895-5p	GAAGCTGCCAGCATGATCTAA	21	Nov-m0895	ACTAGCAGTTGAAGCTGCCAGCATGATCTAAACTTTCCTTTTAGTTCAAATATAATTCGAGGAAAGATCAGATCATGTGGCAGCCTTACCTGTCAATGCC	100	SL3.0ch06(-):49384175-49384274	-38.4
Nov-m0899-3p	AGTGAACTGTTGTTATAGAGAACA	24	Nov-m0899	ACATATAGTCGAACCTCTCAATAACAGTCTCGTTTGTTTGGATATTTTTTTATCTCGATACAGTGAACTGTTGTTATAGAGAACATATAATAAAA	95	SL3.0ch07(+):2945393-2945487	-19
Nov-m0910-3p	GTTTTGGAAGAGAAAAAGGTT	21	Nov-m0910	GAGAAATCCAGCCTTATCTTGTACTTGTGTTTAGGACTCCAATGGAGGTTTTGGGGTTTTGGAAGAGAAAAAGGTTTTGGAATTTT	86	SL3.0ch07(+):10918939-10919024	-24
Nov-m0920-5p	AAATGGTTAGGAAGTTAGCCC	21	Nov-m0920	TAGAGTCTAGAAATGGTTAGGAAGTTAGCCCGTACACGGAGTGGTCCCTTGTGCACGTTTTCCCCCCTAACTACCCTAACCGAATTAGGCAGCT	94	SL3.0ch07(+):28604752-28604845	-27
Nov-m0949-3p	AGGATAGACTGTACGCAGAGTATA	24	Nov-m0949	TTGACTTGGTGTATATTGTTGCAGCATCGAAACTTAGTGTACAATCACAAGATAATGAGATATGAGGAGGATAGACTGTACGCAGAGTATAAACAGGTAAA	101	SL3.0ch07(+):65021382-65021482	-19.1
Nov-m0959-5p	ACTTGTGTTCGTCGGTCTAACTCC	24	Nov-m0959	TTTATTGGTTACTTGTGTTCGTCGGTCTAACTCCTTGCTTCTACACTTGTGAAGGTTTTGTGCCCGACACGGTGTGATTGCCCTT	85	SL3.0ch07(-):500145-500229	-18.4
Nov-m0972-3p	TGTCTGGATGACACAGGTGCCA	22	Nov-m0972	GATGTTATTAATGGATTGCCTGAGTGGTGTCGGTCACGACAACGTGTCTGGATGACACAGGTGCCACTGATTTATG	76	SL3.0ch07(-):5152484-5152559	-23.8
Nov-m0991-5p	ACTCAACTTGATCATATTCTCAAT	24	Nov-m0991	TTACTCCCTCACTCAACTTGATCATATTCTCAATATATATATATATATATATATTGAGAATATGATCAAGTTGAGTGAGGGAGTAAA	87	SL3.0ch07(-):56993173-56993259	-66
Nov-m0996-3p	ATTTAGGGAACTGACTCATTCAAT	24	Nov-m0996	ATAGTGATAATTGAGTGATATTTTAGTCCTAAATGAAAAGACTATTCTCTTGACTTGAATGACCATTTAGGGAACTGACTCATTCAATCACTCACTGA	98	SL3.0ch07(-):58431985-58432082	-25.7
Nov-m1017-5p	GGATGAATCTTATCTGAAAT	20	Nov-m1017	TATGTCTGGGGGATGAATCTTATCTGAAATAGATGGTATGAATTTATCAAATATTCAGAAAGAAATTCTTCGTGATCATAC	81	SL3.0ch07(-):65467858-65467938	-21.5
Nov-m1027-3p	TGAAAAGATTATTCAGCATTTT	22	Nov-m1027	TAACACACCAATTGCATGAGAGATGTTTTCAATACTGTTATAGTACTGGCATGAAAAGATTATTCAGCATTTTGCGTGAAAGG	83	SL3.0ch08(+):204355-204437	-19.3
Nov-m1037-5p	ATGAACTCTTTATAAGGCTTGGGC	24	Nov-m1037	AATGAGATGGATGAACTCTTTATAAGGCTTGGGCAATCCTAGTTAATGAGATGGGTGAACTCTTTATAAGGCTGGACAATCCTCTTTTC	89	SL3.0ch08(+):2605577-2605665	-18.6
Nov-m1041-5p	TGAAACACTGTTCATGGCCTAA	22	Nov-m1041	GTCGTTAGGGTGAAACACTGTTCATGGCCTAAAGGGAGAACTACTGAGGTAGTGATAAAGAGTATTCATCGACA	74	SL3.0ch08(+):8100858-8100931	-19.2
Nov-m1045-3p	TTGTTCTTAAGTGGAGTTTGT	21	Nov-m1045	AGTTTCTCCAACAACCTCCATGAAAGTTCAAGGTGAAGATAGAGCTTGAAGATTGTTCTTAAGTGGAGTTTGTTCATCAATTT	83	SL3.0ch08(+):22022401-22022483	-18.8
Nov-m1046-3p	TGCCATACCACATCTGGTGTA	21	Nov-m1046	TATAACATTGTGTATATATATGTCAAGTGGCTTGTGTAGGTCCTATTGGGGTCTTATATGCCATACCACATCTGGTGTACTTTGGGTCA	89	SL3.0ch08(+):24059597-24059685	-24.1
Nov-m1050-3p	TTATGGTGTATGTTATGGTTT	21	Nov-m1050	TACAAGTTATAACTATTATGGTGTATGTTATGGTTAAGAAATTGTGTACATCATAATTAAGTATTATGGTGTATGTTATGGTTTAATATTTGGT	94	SL3.0ch08(+):34484785-34484878	-19.9
Nov-m1084-3p	ATTTGGGATTTGAAGTTTATGAAT	24	Nov-m1084	GTTTGTAAGTTGAGTGAGCATGAAATCTTGTTGAGTCCACGAGCAGACACTGTCAGAGGCGAATTTGGGATTTGAAGTTTATGAATACCTACAAAA	96	SL3.0ch08(-):531035-531130	-21.5
Nov-m1097-5p	TAGATACAATGTTTGACTAGCTGT	24	Nov-m1097	TATTATATGATAGATACAATGTTTGACTAGCTGTATTATTTGTTATTGTTTAATAACGTATTAATTGTTTGGTTTGATTGTATCGTATTGTATTGTAA	98	SL3.0ch08(-):8452134-8452231	-21.6
Nov-m1100-3p	GTTAGATGTGTTGTGAGAGG	20	Nov-m1100	AATCAGGAGACTCGTGTCCTGACTTTCCACATGTCCAACAATTGTCTTCGTTAGATGTGTTGTGAGAGGTTTTCTTTCC	79	SL3.0ch08(-):15491293-15491371	-20.1
Nov-m1101-5p	ACACAGTTGACTGACTTATCTGCA	24	Nov-m1101	GATCAGTCCAACACAGTTGACTGACTTATCTGCAGCAAGTGTTGATGAGGAAGGAAGCTGACGATTGGATTATGC	75	SL3.0ch08(-):26780966-26781040	-24.7
Nov-m1105-3p	ATTTATGAAAGACGAACAAAT	21	Nov-m1105	AAGATAGTCGGGGGCATTCGTATTTCATAGTAAGAGGTGAAATTCTTTGATTTATGAAAGACGAACAAATGCGAAATCAT	80	SL3.0ch08(-):38740458-38740537	-20.3
Nov-m1107-3p	TTTGATTGGATAGCTTAACAAAT	23	Nov-m1107	ATTCAAGAGAAGTCTCACCACTTCATTTGAAGCCTTCCAGCGAATTTTGTGCTCAAGCTTGATTTGATTGGATAGCTTAACAAATGCGGCTTGAA	95	SL3.0ch08(-):45621810-45621904	-25.9
Nov-m1124-5p	AACCTCCTGTTTGAAAATTCTGAG	24	Nov-m1124	TTATTTTTTGAACCTCCTGTTTGAAAATTCTGAGTCCGCCACTGGTGATAGTACAGATATGTGGGGGGGGGGGGGGGAACGAGTGAT	87	SL3.0ch08(-):58974159-58974245	-19.9
Nov-m1145-3p	TGATGATTGCTGTAATATAATGAT	24	Nov-m1145	GATAGTTATAGTGATTGATTATAGCGATATTATTCAATATATAGTAATGGTTGATAGTGATGATTGCTGTAATATAATGATGGATGATTAT	91	SL3.0ch09(+):4669199-4669289	-22.4
Nov-m1147-3p	GGGTATTGTGTCATGTAGGACTCA	24	Nov-m1147	AAATAGACACACGTGTCCTACATGTCATTTTTTATCCTACATGGTGTCCTATGGGTATTGTGTCATGTAGGACTCATGTGTTTATT	86	SL3.0ch09(+):5086139-5086224	-36.2
Nov-m1158-3p	TCCGGAGGACCGAATGCCGTC	21	Nov-m1158	CGCACGTCGCGTGGTGTCCGGTGCGCTCCCGGCTGCCCTTGAAAATCCGGAGGACCGAATGCCGTCCCAAATATGC	76	SL3.0ch09(+):40511240-40511315	-19.3
Nov-m1160-5p	TTTGGTTTTAGGAAATAATG	20	Nov-m1160	GGGAGAGGTGTTTGGTTTTAGGAAATAATGTCTTAAATTAGGTCTTAGGATTTGAAACACTTTAATA	67	SL3.0ch09(+):42251223-42251289	-18.2
Nov-m1162-3p	TGCTTTGATTGGTTTGATCTGT	22	Nov-m1162	TATAGTTGCAGCAGATTCTGATTAATGGAGATATAGGAAGGGTATGTTAATTCTGTTTCCTGCTTTGATTGGTTTGATCTGTAACAATGAAT	92	SL3.0ch09(+):57964840-57964931	-21.3
Nov-m1163-3p	CAACTGCAACATTCATGGAT	20	Nov-m1163	AAGGTATGAGCATTATGAATTTTTGTTTATGTCATTTGGTTTGACGAATGCAACTGCAACATTCATGGATCTCATGAACA	80	SL3.0ch09(+):58797749-58797828	-20.4
Nov-m1170-3p	AAGAAAATAAAGACTTCACAGACT	24	Nov-m1170	TTGATCTCCAAGTCTGTGGATTCTTTAACTTCTTTTTTTTTAAAAAAAGAAAATAAAGACTTCACAGACTTGGATATAAT	80	SL3.0ch09(+):65707899-65707978	-34.8
Nov-m1192-3p	TAAGGATATGACACATGAGCCCAA	24	Nov-m1192	AGGTTGAGTTAGGCGCATGTGTCATATCTTTACATGGTCTGACATCTGAGACCATGTAAGGATATGACACATGAGCCCAACTCATCCC	88	SL3.0ch09(-):1188104-1188191	-58.4
Nov-m1194-3p	AGGTCTGACAACATTTTTGAAAAG	24	Nov-m1194	TGTTGCTCGAGCTCTTCAAAAGTACTGTCAGGTGTGTGTCAGATCGTCCAAAAGTACATACATACAGGTCTGACAACATTTTTGAAAAGTACGAGCAAT	99	SL3.0ch09(-):1376759-1376857	-37.4
Nov-m1204-5p	AGTTGAGTCGAGTATTTTGTT	21	Nov-m1204	ATAAAATATGAGTTGAGTCGAGTATTTTGTTCATTTTCACCCGACTCATATCCGACTCGACTTATATGTGTC	72	SL3.0ch09(-):12675462-12675533	-22.5
Nov-m1211-3p	TTTCTTGATGTGTTTTGAGTC	21	Nov-m1211	GAAATTTGTTGAGACTTATTGCATAATAAGTTGTACATGTTGTTCCTAATTTCTTGATGTGTTTTGAGTCTCATGATTAT	80	SL3.0ch09(-):19170197-19170276	-19.94
Nov-m1218-5p	TAAAAGGACGTGGCATTTTTG	21	Nov-m1218	ATGAGATCCATAAAAGGACGTGGCATTTTTGAGACCAACGGACATTATTAAGAATTCATAGTGACCATATCTAGTGTGGAATGTCGTC	88	SL3.0ch09(-):39467967-39468054	-18.76
Nov-m1222-3p	TTCTGACTGAGATTTTGATCTTGC	24	Nov-m1222	ATAGTAACTTTATGATCAAAGTTTTCAGGGATATTGAAACCATCCAGTGTCTTTTGCTTCTGACTGAGATTTTGATCTTGCGAGGTACCAG	91	SL3.0ch09(-):59529973-59530063	-22.01
Nov-m1227-3p	AGGCTTTGAGTGTAGGAAAATAGC	24	Nov-m1227	AATAAAGAGTGCTAAGTTTTATCAGTATTAGTTAAGTGTCATTAGAATCAATGGTGCTAGAGGCTTTGAGTGTAGGAAAATAGCATACACAGCG	94	SL3.0ch09(-):63943964-63944057	-18.6
Nov-m1231-3p	AATCTGAACACTGAATAATAATGT	24	Nov-m1231	AAAATTTACATTAAGATTTAATTGTTTTGATCTGAATACACATCTGAATATTAAGATGTGGTCTCTAAATCTGAACACTGAATAATAATGTTGTTTGTTTT	101	SL3.0ch09(-):66420685-66420785	-22.7
Nov-m1239-3p	ATAAATTGAGATAGAGGAGATAGG	24	Nov-m1239	ATGAATTTTAAATGTCTTTTTTTCCCTTAAATTATGTCAGTCAAATGATGTCACATAAATTGAGATAGAGGAGATAGGCTCCTATATC	88	SL3.0ch09(-):67718075-67718162	-18.1
Nov-m1260-3p	ATCTCTGATTAAGAATGAAATAAT	24	Nov-m1260	TCGAGCAAAGACGATTTCATAATCGAGAGGATTCGAACTCGAGATCCGAACTCGAGATCTCTGATTAAGAATGAAATAATACTTGTTATT	90	SL3.0ch10(+):1032592-1032681	-23.1
Nov-m1276-3p	TCGTAGAGTTCTTCTTGAAGAT	22	Nov-m1276	CTACTTGCTAAACTTCATGGAATGGACTACGACTCATGGTCTTTACTATGGTTCGTAGAGTTCTTCTTGAAGATGTCTTACACA	84	SL3.0ch10(+):33608379-33608462	-24.1
Nov-m1286-3p	GATATTTCAAGAAGACTGGAGAAT	24	Nov-m1286	GGATAGAGGCGGAAGAGTCTAAAGTTTTGGAAAAGTTTATAGAAAACTCTAGAGGCCCTTAGATATTTCAAGAAGACTGGAGAATTCCTTCTGTC	95	SL3.0ch10(+):50742569-50742663	-22.3
Nov-m1293-3p	AAGAGTAGGATTGTGATTATGACT	24	Nov-m1293	CGAGCGCGGCTGAGAAGGAAATAACAGGATTGATGTGGCCTCCAGACACTGGAACAACCGCCAAGAGTAGGATTGTGATTATGACTGCTGCGAGAA	96	SL3.0ch10(+):55904742-55904837	-23.5
Nov-m1302-3p	TCAGGTCATATGTAGGATACGTGT	24	Nov-m1302	AACATGTAGTCACACATGTACTACATGACACCTTGCATGAAAAGTTTGCGTACTACGTGTATCAGGTCATATGTAGGATACGTGTGTCTACATGT	95	SL3.0ch10(+):61581347-61581441	-37.3
Nov-m1313-3p	ATACGCTCTGATGATATCAAACAT	24	Nov-m1313	TGCTTCTTCATCTTTGATACGGTTAGAGTATATATTTACACTGATAGTATCTATACGCTCTGATGATATCAAACATTAATTGAGCA	86	SL3.0ch10(+):63897139-63897224	-23.46
Nov-m1326-5p	AAAGTCTGGTCTGCTCTGATGTCA	24	Nov-m1326	CTCATCTAAAAAAGTCTGGTCTGCTCTGATGTCATGTTAATTAAGGTGGGATTATTAGGTTTAACTAGGCTCTTTTTTTCTCGATGCA	88	SL3.0ch10(-):3223508-3223595	-18.8
Nov-m1328-3p	ATGAACCTTCTAACTTAATCAGCA	24	Nov-m1328	GTTTTGGATTGACTAATTCTTTTTCTGGTAGGAAAAGGTTTAGGACTCTATAAATAGAGGCATGAACCTTCTAACTTAATCAGCATTCACAATGT	95	SL3.0ch10(-):3363525-3363619	-18.6
Nov-m1330-5p	TGTTGCCCAATTGAAACTGTAGGC	24	Nov-m1330	CATTGGGACGTGTTGCCCAATTGAAACTGTAGGCATATCTGTTGGATCAGATTGTGCAGCATGTTAATTGGCGTTGTCCTGAAA	84	SL3.0ch10(-):4127032-4127115	-29.8
Nov-m1331-5p	TTAGAGTCCGACTAATTCAAATT	23	Nov-m1331	GGTATTCATATTAGAGTCCGACTAATTCAAATTCTCGTTAGATAGGGGTTATTTGGGCTAGTACCA	66	SL3.0ch10(-):5422145-5422210	-18.1
Nov-m1334-3p	ATTGAGTCTGGCCTGTGTATTG	22	Nov-m1334	AACTCTTCAGATCTATGGCATAGAAGGGATTATCACGAGTGTCTTGTTGAGAACTGGAAGGGGGATTGAGTCTGGCCTGTGTATTGGTCGGAGAGT	96	SL3.0ch10(-):10007881-10007976	-24.7
Nov-m1340-3p	ATGAAGAGATGTGGCTTTTATGAA	24	Nov-m1340	TGGCGTCACCACAAGCTAGAATCTCCTTTTAAATTTTGATTATTTTCAAAAATAATCTTCCCCTTTCATGAAGAGATGTGGCTTTTATGAATAGCTATGAC	101	SL3.0ch10(-):28867465-28867565	-20.4
Nov-m1342-5p	TTTCTAAGGATTAGTATGAAAATT	24	Nov-m1342	CATGAAGATTTTTCTAAGGATTAGTATGAAAATTAGCAGAAAAGTTATTTTCATACCAATTCCTAGAAAAATCTCGTGT	79	SL3.0ch10(-):33141414-33141492	-31.3
Nov-m1352-3p	GAAACTACACCAAGTCTATCA	21	Nov-m1352	AGAGACCATCTGATCATTTGAAGTGTTGGATCTCATCTTCTTGCACCCAAATCTTCTGAAGGTTCGTGAAACTACACCAAGTCTATCAGAAACTCGAC	98	SL3.0ch10(-):48016220-48016317	-19.23
Nov-m1354-3p	TTGGATAAAGTGGAATTTTTTCT	23	Nov-m1354	GTGTAAGAAATAGTTCCGTATATATTAAAATATACCTGTTATAGACTAACGAAAAACGTTTGGAATATTGGATAAAGTGGAATTTTTTCTTCCACTAAGT	100	SL3.0ch10(-):49695789-49695888	-19.1
Nov-m1359-5p	ACGAACGCTTGGTTTTATGCT	21	Nov-m1359	GCACAGTCCCACGAACGCTTGGTTTTATGCTTTTTTAGTGCTCCTGCAACTGTAATAATTGCAAGCGGCGGACCATTGCATTCTTTGGCGACATCTT	97	SL3.0ch10(-):58257209-58257305	-23.71
Nov-m1363-5p	ATCCACATTCATTTCATTACACGA	24	Nov-m1363	GTTGAGTTTGATCCACATTCATTTCATTACACGATAGTATAGCAAAATCTATGTATGTACTACCTTGTAGTGAAATGGATGTTGAATCTAATTTAACTT	99	SL3.0ch10(-):61267813-61267911	-37.6
Nov-m1407-5p	AGACACCTCATGTAGATTTTTGTT	24	Nov-m1407	TATTCATTTTAGACACCTCATGTAGATTTTTGTTGTGTCATTTTGACACTTTTTTGCCAATCAACAAAATATATGAGGTGTATTAATCTCGCAA	94	SL3.0ch11(+):12761505-12761598	-24.91
Nov-m1429-5p	TGACATGACCTTAGATAAAAGGGT	24	Nov-m1429	AACTTACCGATGACATGACCTTAGATAAAAGGGTGTGGAGGACACAGATTAGGATAGAAGGTCAGTAGGTAGCAGTG	77	SL3.0ch11(+):54162637-54162713	-20.6
Nov-m1442-3p	AGGTCTTAATCTGAATCATTTAGA	24	Nov-m1442	AATGGAAGTCTGGATCTTAATCATTCAGATTCAGCCCATTAAGTACGTTTGGTTTTTAGGTCTTAATCTGAATCATTTAGATTCAGCCCAT	91	SL3.0ch11(-):6145036-6145126	-26.5
Nov-m1452-5p	ATGTGGAACGGTGACGAGCCGG	22	Nov-m1452	CCACGATCGGATGTGGAACGGTGACGAGCCGGTCCGTTGATCGACTCGGGGCGTGGACCAATGTGTATTGGGGG	74	SL3.0ch11(-):18774334-18774407	-24.6
Nov-m1454-5p	CGCGCTCCGGACGCTGGCTT	20	Nov-m1454	TCGGCATCTGCGCGCTCCGGACGCTGGCTTGTGGGCTCCCCATTCTACCCATTTTGAATCACGGACCAAGGAATCTGACATGTGTGCGAGTCAA	94	SL3.0ch11(-):18812760-18812853	-22.53
Nov-m1463-3p	CAAAGGTTTGTGACATTTCTG	21	Nov-m1463	TTGTGACTTTTATGAAAGGTGACGACCTTTCTGAAAGATTGTGACTTTTTCAAAGGTTTGTGACATTTCTGGTAAGGCACA	81	SL3.0ch11(-):49856024-49856104	-22
Nov-m1478-3p	TGTAGAAGCTACTTGAGTGTG	21	Nov-m1478	CGGCGGGAAGAACACCGTAGCTCAACAGCTGAATCGAGTGTAGAAGCTACTTGAGTGTGCTCTCCCTCT	69	SL3.0ch11(-):55742537-55742605	-20.9
Nov-m1486-5p	AAGTTTGATTTGACGAGCTCAATC	24	Nov-m1486	TGTACTAGGCAAGTTTGATTTGACGAGCTCAATCTAAAAGACAAACATCCTGCTTTAGTTGACAAAGAGTTTCAAACTTTAGACTTATCTCGTGCAA	97	SL3.0ch12(+):2194637-2194733	-21.4
Nov-m1496-3p	AAAATCACTGTCTGCTCTGTCAGC	24	Nov-m1496	GCTATTGCACGCTGACGAAGTAGCGATTTTGTCGGTCGAAAAAAGCAAAATCACTGTCTGCTCTGTCAGCGATTTTACCT	80	SL3.0ch12(+):4900480-4900559	-25.3
Nov-m1504-5p	TTGCGATCTTCAGCCTTAAGGA	22	Nov-m1504	AATGTGAAGGTTGCGATCTTCAGCCTTAAGGAGGAATAGTAACAAAGTAGCCAAAGGCTGTGGTCGCCAAGGCGAAACATTG	82	SL3.0ch12(+):9674024-9674105	-22.31
Nov-m1508-3p	AAAGATTGTGACCTTTTTAAAGGG	24	Nov-m1508	GAAAGTTGTGACTTTTATGAAGAGTTGTGACTTTTATGAAAAACTCTGATTTTCATAAAAGATTGTGACCTTTTTAAAGGGTTGTAACTTT	91	SL3.0ch12(+):14202205-14202295	-30.4
Nov-m1515-5p	TGGTTAGGTCAGCAGATTTCT	21	Nov-m1515	CTCACTTAGTTGGTTAGGTCAGCAGATTTCTCGACAATCGGGGAAAAGAGCATTGGGAAGCTGTGAAGTGGATACTCAGGTATC	84	SL3.0ch12(+):45154467-45154550	-18.7
Nov-m1517-3p	ATTTGTACTTAAGAAAAATATAGA	24	Nov-m1517	ATTTAGTACAACTGTCTAGAATTTTGTTGAGTAATATCTTTGATATTTGTACTTAAGAAAAATATAGATAGTCTAGAA	78	SL3.0ch12(+):47978872-47978949	-19.9
Nov-m1544-5p	ATTCAGTTCTTTGAATCCAAATAT	24	Nov-m1544	CTGCGATAAAATTCAGTTCTTTGAATCCAAATATTAACTGCGATGGGCCAATGGCTTTGTGTTGAAGGATTTTCTTTCAAGTAGGCTGAGGTTTTATCATT	101	SL3.0ch12(-):320929-321029	-24.9
Nov-m1545-3p	TTTGACACTGTAGAATAATCAAGT	24	Nov-m1545	GGTGACAAACCAAATAAACCATGCACTTGAGTTCACAAGTTACATCTTGCTCAAAAGCAAATACTTTGACACTGTAGAATAATCAAGTGTTTGTGACA	98	SL3.0ch12(-):524289-524386	-22
Nov-m1551-5p	ATGAGATGTCTGAACTTTTAATCA	24	Nov-m1551	GGTATAATGAATGAGATGTCTGAACTTTTAATCAGAGTTTACGTTGTTTATGATTTAAAGTTCAAACACACATGGTAAGGAGATTTTTTCTCTTTGATATA	101	SL3.0ch12(-):2926620-2926720	-22.09
Nov-m1552-3p	AGAGGATTGATTGATCGAATAGTT	24	Nov-m1552	CAAAAAAATGGACTAATTCGAGTAATTAGTGATTCTTGGGCCTACCTAACACAAATATCGCTGAAATAGAGGATTGATTGATCGAATAGTTCAGTAAGAAT	101	SL3.0ch12(-):3043224-3043324	-20.8
Nov-m1553-3p	AGGGTGCTGATTATAGTAGATGGC	24	Nov-m1553	GTAACCCAAGGCCCACTGGGTCGGTATTCTATTTGGGCCCAATTTTTAGGGTGCTGATTATAGTAGATGGCCCATATTAGG	81	SL3.0ch12(-):3408285-3408365	-24.1
Nov-m1577-3p	TAAAAGTCTTGTGGGATGACC	21	Nov-m1577	TCTAATTTATGGTCATCCCACAAGACTTTCACGAACTTTATATACATATACATATATATAAAGTCTGTAAAAGTCTTGTGGGATGACCATAAATTAGA	98	SL3.0ch12(-):39605093-39605190	-58.1
Nov-m1585-3p	AATTAGTCGGTTCTCAAGGGGTGC	24	Nov-m1585	ACTCCCTTTTGGTCCTCTGGGAACAAATTGATAACTAAACTTAATAATTAGTCGGTTCTCAAGGGGTGCCTAAGTCCTA	79	SL3.0ch12(-):56272253-56272331	-20.24
Nov-m1587-3p	TGGTTATCTGAAGAAAAGGAA	21	Nov-m1587	AAAGACCTATTTAGTTTAGTCAGGGAAACCTATGATTACGAGGCTTATCTGAAGCCTCTAACATGATGGTTATCTGAAGAAAAGGAAAAAGGAAAAC	97	SL3.0ch12(-):58186254-58186350	-27.9
Nov-m1607-5p	ACATTCTAGAGGTTTTGACAAACT	24	Nov-m1607	TTTTATAGCGACATTCTAGAGGTTTTGACAAACTGTATATGGTTATTCTGGCTGAACTAATCCACAGGTGCTGTTAAAGGCTCTTCAAAGTTAGTTCTTTG	101	SL3.0ch12(-):67779351-67779451	-20.4
